# Supplementary material for: Caenorhabditis elegans transposable elements harbor diverse transcription factor DNA-binding sites
Source: G3 (Bethesda). 2022 Jan 17;12(3):jkac009. doi: 10.1093/g3journal/jkac009 (PMC8896005; doi:10.1093/g3journal/jkac009)
Supplement: jkac009_Table_S1 [file jkac009_table_s1.xlsx]

## Sheet: Table.S1
rep.names	rep.genomic.space	rep.n.copies	n.M00376_2.00.in.reps	n.M00587_2.00.in.reps	n.M00588_2.00.in.reps	n.M00589_2.00.in.reps	n.M00590_2.00.in.reps	n.M00591_2.00.in.reps	n.M00592_2.00.in.reps	n.M00593_2.00.in.reps	n.M00594_2.00.in.reps	n.M00595_2.00.in.reps	n.M00596_2.00.in.reps	n.M00597_2.00.in.reps	n.M00598_2.00.in.reps	n.M00599_2.00.in.reps	n.M00600_2.00.in.reps	n.M00601_2.00.in.reps	n.M00602_2.00.in.reps	n.M00603_2.00.in.reps	n.M00604_2.00.in.reps	n.M00605_2.00.in.reps	n.M00606_2.00.in.reps	n.M00607_2.00.in.reps	n.M00608_2.00.in.reps	n.M00609_2.00.in.reps	n.M00610_2.00.in.reps	n.M00611_2.00.in.reps	n.M00612_2.00.in.reps	n.M00613_2.00.in.reps	n.M00614_2.00.in.reps	n.M00615_2.00.in.reps	n.M00616_2.00.in.reps	n.M00617_2.00.in.reps	n.M00618_2.00.in.reps	n.M00619_2.00.in.reps	n.M00620_2.00.in.reps	n.M00621_2.00.in.reps	n.M00622_2.00.in.reps	n.M00623_2.00.in.reps	n.M00624_2.00.in.reps	n.M00625_2.00.in.reps	n.M00626_2.00.in.reps	n.M00627_2.00.in.reps	n.M00628_2.00.in.reps	n.M00629_2.00.in.reps	n.M00630_2.00.in.reps	n.M00631_2.00.in.reps	n.M00632_2.00.in.reps
CELE1	301171	1709	19	142	11	34	336	68	743	21	9	21	15	23	19	29	74	33	196	28	115	67	19	0	4	27	70	24	52	206	13	2675	28	25	170	50	13	34	53	735	15	11	2738	86	26	32	5	26	25
CELE11	116451	766	10	8	28	12	4	129	17	13	1	9	2	5	4	7	10	8	2	5	7	5	7	0	5	7	39	6	8	53	7	138	5	13	5	21	13	14	66	12	6	5	113	42	15	11	7	16	13
CELE12A	57168	390	5	4	5	6	2	609	6	7	1	2	3	5	2	7	2	5	1	1	9	2	4	0	1	11	18	0	11	22	2	125	5	4	4	1	3	2	11	19	1	9	76	14	3	3	1	6	11
CELE12B	14274	169	2	2	1	2	3	148	1	1	2	1	1	3	1	4	0	1	3	0	2	2	0	0	0	3	1	1	5	6	1	47	1	0	1	4	1	1	6	2	1	0	30	1	0	2	1	2	2
CELE14A	87064	624	13	3	9	5	30	19	19	690	52	672	287	53	181	6	1	696	12	350	12	15	368	0	1	3	7	19	8	51	3	11	15	15	5	18	4	28	52	240	6	8	10	28	7	12	12	8	19
CELE14B	359877	2451	35	29	39	40	103	102	54	2483	223	2366	1028	283	523	37	12	2499	26	1223	40	23	1295	0	6	25	38	240	22	225	116	36	24	51	13	117	18	122	131	149	41	33	38	62	42	53	30	43	50
CELE2	451776	3158	26	1410	43	54	226	48	52	21	25	18	24	14	63	23	47	58	20	32	61	47	20	0	11	32	210	75	84	461	30	2089	98	68	152	90	52	71	39	198	32	9	2069	256	39	45	33	99	69
CELE4	99130	831	8	24	18	8	14	65	12	4	10	7	6	5	52	6	11	6	6	27	13	5	9	0	5	11	53	2	17	103	11	15	58	324	11	25	5	12	210	27	21	147	9	75	23	109	13	11	315
CELE42	173921	963	6	6	15	39	48	33	14	7	7	6	3	13	32	7	3	26	3	58	8	21	3	0	3	426	17	11	74	58	3	9	30	36	57	39	7	106	181	50	90	11	12	29	40	37	30	11	37
CELE45	77067	463	138	6	7	4	3	15	7	4	14	2	6	10	5	2	6	4	0	170	12	2	1	0	3	23	17	17	30	13	7	9	13	43	10	13	1	125	206	10	18	6	7	12	191	170	181	125	35
CELE46A	445613	2102	54	20	15	45	11	30	30	9	4	7	18	6	23	22	48	35	5	17	47	9	7	0	2	52	330	14	35	520	7	37	17	22	25	47	21	48	74	106	49	38	34	139	33	11	38	78	28
CELE46B	276685	1136	29	9	5	12	15	225	19	13	2	11	13	1	19	4	10	21	7	5	11	15	9	0	1	15	291	9	31	223	5	21	22	52	10	751	17	107	121	92	36	178	24	114	19	20	14	18	41
CELE6	17081	144	1	2	1	24	19	4	2	6	1	2	3	3	0	0	6	8	7	7	1	0	1	0	1	5	1	3	2	4	2	3	1	0	7	0	0	20	2	3	1	1	6	2	1	1	1	0	0
CELE7	145323	869	17	6	20	28	12	19	93	6	3	10	4	1	13	9	7	7	3	7	10	1	7	0	9	11	57	12	7	196	5	5	13	21	6	32	20	10	25	87	17	4	9	107	12	18	18	159	23
CELETC2	80815	333	2	5	1	7	6	527	7	1	1	2	3	0	5	1	5	0	6	2	8	4	1	0	0	11	12	4	124	102	1	123	5	8	8	12	11	12	22	14	4	2	88	27	12	17	2	8	4
CEMUDR1	66241	424	3	7	2	8	20	14	16	11	8	10	18	12	10	8	9	9	1	26	16	7	1	0	0	14	26	14	1	76	5	18	23	14	69	10	5	18	6	29	6	4	11	75	12	4	16	17	17
CEMUDR2	16166	44	0	0	18	0	1	3	0	1	5	2	2	4	6	3	23	1	0	2	3	2	0	0	2	1	2	0	1	15	1	3	4	0	3	2	0	3	0	5	4	0	4	6	0	2	0	6	0
CER1	10781	21	3	3	4	6	1	0	0	1	0	2	4	1	6	1	0	1	0	2	0	1	1	0	0	13	2	7	3	8	1	1	6	6	3	5	1	2	4	16	9	0	0	5	0	0	0	5	3
CER10-I_CE	20343	8	9	11	17	1	4	7	9	11	7	4	6	5	9	0	0	10	0	5	6	6	7	0	2	10	1	14	8	0	0	4	15	8	8	5	0	12	10	5	11	4	3	2	11	19	11	12	3
CER10-LTR_CE	4307	12	0	0	0	0	30	0	1	3	3	3	0	3	0	0	0	0	0	3	0	0	0	0	0	0	0	1	1	0	0	0	2	6	0	0	0	1	2	0	0	0	0	3	0	2	0	0	1
CER11-I_CE	18498	7	5	13	8	0	9	6	1	14	9	7	10	8	3	5	1	11	3	11	0	1	7	0	4	16	0	19	19	1	2	7	9	9	8	5	2	14	23	7	15	8	6	3	14	8	3	4	10
CER12-1-LTR_CE	3510	10	0	0	0	0	0	1	0	0	0	0	0	0	0	0	0	0	0	0	0	0	0	0	0	0	0	8	0	1	0	0	7	0	0	0	0	0	7	0	0	0	0	0	1	12	0	0	0
CER12-I_CE	13448	15	4	7	7	2	5	7	2	8	6	7	5	5	2	1	2	8	1	8	3	0	5	0	0	5	0	5	12	1	1	4	6	8	7	8	1	13	12	5	16	2	8	3	13	8	2	5	12
CER12-LTR_CE	6016	14	1	0	0	0	42	9	0	2	0	0	0	0	0	0	0	0	0	0	2	0	0	0	0	0	0	3	0	0	0	0	1	9	0	2	0	0	6	1	0	0	0	1	2	12	9	2	8
CER13-I_CE	18388	14	4	6	9	4	4	10	5	5	10	5	3	5	5	6	1	4	3	8	3	5	3	0	2	3	0	8	11	2	1	1	3	4	10	5	2	9	5	3	11	3	0	1	9	10	1	5	6
CER13-LTR_CE	963	4	0	0	0	0	0	0	0	0	0	0	0	0	0	0	0	0	0	0	0	0	0	0	0	0	0	0	0	0	0	0	0	0	0	0	0	0	0	0	0	0	0	0	0	0	0	0	0
CER15-1-I_CE	30582	73	1	2	3	2	2	3	0	0	0	1	2	2	6	1	1	4	0	0	3	0	2	0	5	3	7	2	3	5	0	3	6	5	8	5	1	8	3	54	3	4	5	3	3	0	2	24	5
CER15-1-LTR_CE	2975	11	0	1	0	0	0	0	0	0	1	0	7	0	0	0	0	0	0	1	0	0	0	0	0	0	0	0	0	0	0	7	4	6	2	0	0	6	6	1	0	0	7	1	2	12	1	0	6
CER15-I_CE	13647	16	5	3	1	3	1	3	3	7	3	6	8	1	3	2	1	6	1	3	1	1	1	0	5	1	4	4	3	4	1	3	8	2	4	3	1	5	1	10	9	0	4	6	2	4	3	15	1
CER15-LTR_CE	1757	6	0	0	0	0	0	0	0	0	4	0	0	4	0	1	0	0	0	4	0	0	0	0	0	0	0	0	0	0	1	4	0	8	0	0	0	4	4	0	0	0	4	0	11	5	0	0	5
CER16-1-LTR_CE	3361	6	0	3	0	0	5	6	0	0	0	0	0	0	0	1	1	0	0	0	0	0	0	0	2	0	0	6	7	0	6	0	4	0	0	0	0	0	0	0	0	0	0	1	3	0	5	6	0
CER16-2-I_CE	22188	18	4	0	11	0	4	16	5	5	8	7	4	9	3	3	3	8	4	24	9	11	4	0	5	12	0	9	12	7	0	8	7	6	8	10	2	23	36	3	24	5	9	14	33	18	10	13	8
CER16-2-LTR_CE	5066	14	0	0	0	1	13	0	0	7	6	7	7	8	0	0	0	6	0	8	1	0	0	0	0	1	0	0	2	0	0	0	0	0	0	0	0	0	71	0	0	0	0	1	32	14	0	0	0
CER16-I_CE	6814	5	5	3	2	1	4	3	4	2	2	0	2	3	0	1	0	3	0	1	0	0	0	0	0	2	0	6	7	0	0	1	6	6	3	1	2	6	5	4	4	1	1	0	6	3	1	3	5
CER16-LTR_CE	3626	13	1	0	0	5	5	6	0	0	0	1	0	4	0	0	0	0	0	0	0	0	0	0	0	0	0	5	4	0	0	0	0	3	0	0	0	0	0	0	0	0	0	1	0	1	0	0	0
CER17-I_CE	6094	13	2	1	2	1	0	2	0	0	2	1	1	0	1	1	0	1	0	4	2	1	0	0	0	1	3	1	0	0	0	1	1	0	1	6	0	0	0	0	1	0	1	0	1	1	0	0	0
CER17-LTR_CE	588	2	0	0	0	0	0	0	0	0	0	0	0	0	0	0	0	0	0	0	0	0	0	0	0	0	0	0	0	0	0	0	0	0	0	0	0	0	0	0	0	0	0	0	0	0	0	0	0
CER2-1-LTR_CE	2674	8	1	0	0	0	19	0	0	2	2	3	0	2	0	0	0	3	0	4	0	0	1	0	0	0	0	0	2	0	0	4	0	3	4	0	0	0	4	3	0	1	4	0	0	6	0	0	3
CER2-I_CE	13097	17	4	8	8	0	2	6	1	13	2	6	5	4	1	2	3	8	1	8	0	1	6	0	1	10	0	7	10	1	2	4	4	5	5	5	3	6	2	11	25	2	4	1	2	3	1	6	5
CER2-LTR_CE	2448	7	0	3	3	1	20	2	1	0	0	0	2	0	0	0	0	0	0	0	0	0	0	0	0	0	0	0	0	0	0	4	0	2	1	0	0	6	5	0	0	0	4	0	0	2	0	0	2
CER3-1-LTR_CE	6118	21	0	5	0	0	2	0	0	0	1	0	3	3	2	0	0	0	0	1	0	0	0	0	0	2	0	0	1	0	10	1	0	0	1	1	0	2	0	0	2	0	1	0	0	10	0	0	1
CER3-I_CE	10569	10	2	9	1	1	6	11	3	8	3	6	6	2	2	1	0	5	0	0	2	2	3	0	0	2	5	2	6	2	3	5	7	4	6	1	2	5	5	7	7	1	4	4	7	4	1	6	4
CER3-LTR_CE	1117	6	0	1	0	0	0	0	0	0	0	0	1	2	0	0	0	0	0	0	0	0	0	0	0	0	0	0	0	0	0	0	0	0	0	0	0	0	0	0	0	0	0	0	0	0	0	0	0
CER4-I_CE	4980	3	1	3	2	0	1	1	0	3	3	0	0	2	2	0	2	0	1	2	2	0	1	0	2	2	0	3	7	0	0	2	5	3	2	0	0	4	2	1	5	1	3	3	4	2	1	0	3
CER4-LTR_CE	436	3	0	0	0	0	0	0	0	0	0	0	2	0	0	0	0	0	0	2	0	0	0	0	1	0	0	0	0	0	0	0	0	0	1	0	0	0	0	0	1	0	0	0	0	0	1	0	0
CER5-I_CE	13549	22	2	1	3	1	15	5	7	11	2	8	3	5	0	1	0	9	4	20	1	2	8	0	0	13	0	12	10	0	0	4	7	4	14	2	0	8	11	2	17	0	4	1	6	6	2	12	2
CER5-LTR_CE	3534	18	0	13	0	0	0	0	0	0	0	0	4	5	0	0	0	0	0	4	0	0	0	0	0	0	0	2	1	0	0	1	0	0	2	0	1	0	0	0	5	0	0	1	0	0	1	0	0
CER6-I_CE	12339	9	4	5	5	4	5	3	0	0	7	0	9	3	6	1	0	5	0	6	2	0	4	0	0	7	0	8	3	0	3	0	15	3	4	2	2	6	4	10	8	0	0	7	3	5	3	8	4
CER6-LTR_CE	2246	14	0	0	2	6	0	0	0	0	2	0	7	5	0	0	0	0	0	4	0	1	0	0	0	0	1	0	0	0	0	0	0	0	0	0	0	2	1	0	0	0	0	0	1	0	0	0	1
CER7-I_CE	13996	47	2	2	7	4	2	2	3	5	2	2	4	1	1	3	0	3	0	2	1	2	0	0	3	3	2	3	6	2	1	2	2	1	8	3	3	6	9	3	7	1	5	5	12	4	1	3	7
CER7-LTR_CE	1628	7	1	0	0	0	0	0	0	0	0	0	1	0	0	0	0	0	0	0	0	0	0	0	0	5	0	0	0	0	0	0	1	6	0	0	0	6	19	0	0	0	0	1	4	3	2	0	4
CER8-I_CE	29193	23	12	10	21	1	20	10	3	11	7	5	12	9	6	10	10	11	1	16	3	1	4	0	4	13	3	11	10	1	4	8	11	13	17	8	1	21	34	17	19	2	12	7	25	18	9	19	15
CER8-LTR_CE	2951	9	0	0	1	0	0	0	0	2	2	2	1	0	0	0	0	2	0	4	0	0	2	0	0	0	0	2	3	0	0	0	11	5	0	0	0	4	3	1	0	0	0	0	0	2	2	1	0
CER9-I_CE	79768	78	15	20	36	4	22	17	14	41	18	24	24	26	1	15	12	25	7	46	5	2	9	0	0	25	20	18	40	24	9	11	21	19	24	29	2	50	70	17	49	9	9	24	63	46	25	18	20
CER9-LTR_CE	10294	32	2	2	0	0	77	0	0	14	0	0	14	0	2	0	0	15	0	0	0	0	0	0	1	10	0	5	14	0	0	0	13	49	0	0	0	56	2	1	16	1	0	1	15	38	4	0	14
CERP2	35173	329	9	29	95	4	98	6	1	1	0	1	0	0	7	1	3	2	1	4	2	0	2	0	0	3	18	19	2	51	0	20	4	3	6	25	2	37	2	18	4	1	23	37	6	1	4	8	1
CERP4	144398	413	128	63	3	8	7	5	13	6	1	7	4	2	9	29	5	13	8	6	3	7	8	0	0	24	33	3	10	373	1	6	2	23	16	9	11	35	17	35	22	8	9	81	193	5	2	19	37
CeRep1A	23117	37	4	9	4	0	17	0	1	0	9	0	19	4	0	0	34	4	1	11	43	14	0	0	24	2	1	0	32	3	0	0	16	0	0	5	4	49	11	34	0	0	0	9	5	0	0	19	0
Chapaev-1_CE	28737	70	6	12	4	0	8	10	5	6	0	2	16	0	1	4	4	0	0	9	10	3	2	0	0	6	8	12	2	60	0	28	5	5	15	8	0	6	8	16	6	0	47	19	4	6	0	7	1
Chapaev-2_CE	33859	67	10	10	3	3	0	5	1	8	15	6	3	3	14	0	1	6	0	30	6	0	6	0	0	8	5	1	3	59	0	26	5	1	3	3	11	24	22	12	5	3	25	60	13	9	1	13	1
DNA-3-1_CE	54501	206	54	6	4	7	9	7	3	1	3	0	2	3	12	2	0	1	1	1	1	5	1	0	0	5	3	2	19	16	4	0	59	4	13	2	2	154	2	9	5	7	3	6	2	5	0	10	4
HAT1_CE	231814	1659	11	19	152	34	40	11	7	7	13	6	4	150	24	7	11	8	0	11	13	4	5	0	7	24	45	53	33	103	3	17	55	433	10	53	12	35	82	122	20	9	12	54	86	76	278	28	446
HAT2_CE	37309	194	4	3	2	4	3	4	1	8	1	1	2	1	3	3	0	1	0	2	0	0	1	0	2	6	2	6	287	27	10	2	13	106	8	6	1	8	20	29	21	0	4	22	20	22	51	10	98
HAT3_CE	36317	343	0	68	4	0	2	1	9	110	1	118	0	4	3	0	1	127	6	2	4	0	67	0	0	3	2	2	1	30	2	1	3	1	0	5	1	8	1	14	1	22	2	32	1	3	6	2	1
HAT4_CE	17429	74	0	1	2	0	1	1	1	1	0	1	0	0	1	1	0	1	0	2	0	2	1	0	2	0	4	1	0	1	2	4	1	24	0	0	0	31	5	5	0	0	3	0	2	6	1	1	27
HATN1_CE	8298	48	1	1	0	2	37	4	0	2	3	1	2	1	1	0	0	3	0	7	1	0	0	0	0	6	1	38	6	0	0	0	37	15	2	0	1	38	17	6	1	0	0	0	2	1	0	0	10
Helitron1_CE	145000	387	23	27	25	34	44	11	30	170	16	162	58	6	10	1	11	164	19	21	21	31	85	0	0	20	45	16	20	186	11	30	14	50	18	27	6	38	49	380	23	10	21	32	29	43	15	87	49
Helitron2_CE	192208	624	8	37	5	16	2	20	1	96	4	95	24	5	7	2	2	105	4	8	2	3	49	0	2	19	29	16	20	51	11	5007	25	47	102	6	12	51	333	83	14	14	4415	30	37	35	69	25	52
HelitronY1A_CE	514393	1468	27	41	27	27	86	17	15	92	18	98	20	14	80	7	41	114	11	43	35	12	62	0	7	34	231	25	16	1347	21	73	47	239	28	105	37	101	228	2391	53	11	68	274	37	78	42	655	174
HelitronY1_CE	280535	802	3	38	29	13	28	6	10	70	3	69	7	4	36	2	13	73	5	16	24	6	36	0	1	24	102	11	7	680	14	20	39	67	20	65	31	68	45	2018	70	7	19	117	10	7	7	606	65
HelitronY2_CE	63431	360	1	4	9	5	3	1	1	23	1	23	1	2	2	0	0	22	3	2	2	0	13	0	4	5	1	5	8	20	3	931	10	9	195	1	2	81	37	9	97	5	864	2	92	10	13	146	8
HelitronY3_CE	16842	130	4	3	0	0	63	1	2	33	0	34	1	0	1	0	2	34	0	0	1	3	18	0	1	53	1	0	1	3	0	1	3	3	2	0	2	37	8	1	0	1	2	0	42	0	1	6	3
HelitronY4_CE	267515	780	1	21	20	18	10	5	10	74	10	73	31	2	28	6	6	115	0	30	8	2	39	0	2	19	63	92	2	403	6	333	11	48	26	55	7	77	130	2248	32	22	285	89	15	10	6	724	39
IR1_CE	17619	127	2	0	2	11	0	2	1	0	0	0	0	17	0	0	0	1	0	17	1	0	1	0	1	1	5	0	0	3	1	0	1	1	2	0	0	0	1	8	4	1	1	4	0	2	0	5	2
IR3_CE	51327	330	5	2	5	4	1	4	1	3	2	3	4	0	3	6	32	3	3	3	98	2	2	0	0	5	24	5	4	54	3	3	4	4	2	36	1	49	3	28	2	4	4	35	7	0	1	88	5
IR4	19321	118	1	10	2	1	157	1	2	2	1	1	55	0	2	1	88	1	0	1	87	1	1	0	0	3	0	18	5	6	2	4	21	245	0	1	0	16	14	2	2	4	3	1	6	113	2	2	121
LINE2A_CE	23278	38	9	9	5	2	0	11	1	7	1	0	14	10	7	2	0	4	3	2	3	0	1	0	2	6	1	4	1	0	5	2	16	10	11	16	0	5	14	22	14	1	0	6	11	5	4	6	9
LINE2B_CE	19743	43	3	18	1	0	17	5	3	2	6	2	8	0	0	0	4	2	0	4	4	0	3	0	0	0	0	7	7	9	1	2	7	27	6	2	2	10	21	0	2	4	0	6	20	14	11	4	16
LINE2C1_CE	31876	53	3	13	9	8	25	8	4	8	1	3	14	1	2	3	3	9	1	0	7	1	2	0	0	5	2	6	9	12	3	7	11	28	5	3	22	31	52	11	17	0	4	22	50	6	9	14	29
LINE2C_CE	32949	62	6	3	0	4	5	6	5	0	7	0	0	6	1	3	13	0	0	6	17	0	0	0	3	4	4	21	6	7	0	4	14	20	1	14	7	12	57	0	2	16	2	18	15	11	14	8	10
LINE2D_CE	28976	49	2	19	1	1	6	8	3	8	7	8	10	1	5	0	0	3	0	7	6	0	8	0	0	1	0	5	1	12	1	1	6	16	1	16	3	12	29	1	7	0	1	2	21	13	9	47	13
LINE2E_CE	26046	42	3	7	10	0	6	7	1	5	0	5	8	14	8	1	2	5	2	8	4	10	3	0	2	7	0	13	4	2	2	0	10	6	10	11	3	2	2	13	20	0	0	6	7	5	5	13	6
LINE2F_CE	15142	42	1	19	0	1	1	2	0	3	0	0	14	2	1	0	0	0	1	1	0	0	0	0	0	0	5	19	4	22	0	0	6	9	1	3	0	2	2	2	11	0	0	9	2	0	1	14	4
LINE2G_CE	66311	116	18	10	35	11	2	11	1	17	24	14	19	7	6	7	12	14	7	11	21	4	28	0	1	7	16	17	3	36	4	28	17	25	11	8	10	18	9	12	2	4	11	32	12	10	7	15	25
LINE2H_CE	25780	33	0	0	3	10	1	2	0	2	2	4	3	3	10	4	11	13	0	6	3	2	1	0	0	0	5	12	15	7	4	0	3	8	0	14	5	10	21	12	5	4	1	13	10	5	12	10	5
LONGPAL1	40148	58	2	19	7	26	0	1	1	0	0	0	10	2	0	1	0	0	0	0	2	0	0	0	1	0	25	0	0	32	0	1	0	1	0	8	2	1	11	10	0	1	2	1	0	1	0	5	0
LONGPAL2	62654	143	7	48	2	1	82	0	7	3	6	3	4	1	27	0	3	1	0	10	0	23	2	0	5	4	29	0	0	104	17	44	9	1	3	1	1	15	0	13	2	0	62	37	0	17	5	9	0
LONGPAL3	112955	426	1	9	58	8	2	1	12	1	1	1	0	2	61	1	63	0	0	30	3	0	0	0	1	10	11	2	2	198	0	27	2	2	8	3	14	2	7	59	5	1	42	72	24	1	7	31	2
LTR1_CE	6240	23	0	3	1	0	1	0	9	0	0	0	7	2	0	2	0	0	18	0	0	18	0	0	0	1	0	2	0	2	0	11	1	0	0	0	2	1	0	1	2	1	11	1	2	3	0	0	0
LTR2_CE	1924	15	0	0	0	0	0	3	0	0	0	0	0	4	0	0	2	0	2	0	2	0	0	0	0	0	0	0	0	0	0	3	0	2	3	1	0	3	0	2	0	0	3	0	3	4	0	0	2
LTRCER1	4145	19	2	0	2	0	5	1	7	1	1	0	2	0	6	8	0	0	0	1	1	5	0	0	2	0	1	0	1	4	1	0	2	2	1	0	0	2	2	0	0	0	0	5	3	1	2	3	2
LmeSINE1c	239	4	0	0	0	0	3	0	0	0	0	0	0	0	0	0	0	0	0	0	0	0	0	0	0	0	0	0	0	0	0	0	0	0	0	0	0	1	0	0	0	0	0	0	0	0	0	0	0
MARINCE1	28733	85	2	0	2	2	66	30	1	0	0	1	13	5	1	14	0	0	0	16	0	0	0	0	1	3	1	14	0	16	1	3	0	35	15	2	3	37	23	12	15	1	4	1	58	12	20	13	0
MAR_CE	38384	56	5	24	14	0	8	16	1	1	4	3	3	3	4	0	0	0	0	3	1	2	3	0	1	10	0	11	19	3	2	24	27	7	2	0	1	6	21	20	2	51	17	4	35	21	36	1	18
MIRAGE1	51008	61	0	21	5	16	14	8	0	2	8	0	5	23	6	15	0	0	0	2	10	0	0	0	8	1	0	2	8	32	1	7	7	7	21	35	0	12	53	36	13	6	7	37	8	18	12	58	7
Mariner2_CE	86825	94	1	67	0	69	69	135	1	0	2	66	69	0	68	0	0	135	0	2	0	0	1	0	0	73	1	0	0	132	0	0	67	1	137	0	0	0	0	0	2	1	1	2	66	69	0	0	2
Mariner3_CE	61397	73	1	92	33	0	3	10	3	3	1	51	1	2	0	0	5	2	5	3	0	1	1	0	0	1	0	0	31	47	6	13	25	66	47	5	1	2	17	131	83	2	11	68	18	58	1	7	66
Mariner4_CE	6520	8	1	0	0	0	22	7	0	4	1	0	5	0	0	1	0	6	0	6	0	0	0	0	0	7	0	0	10	0	0	0	0	5	12	4	0	4	11	6	11	0	0	2	5	7	2	3	7
Mariner5_CE	24844	67	3	8	17	4	1	3	5	1	1	0	1	1	2	5	2	1	1	1	11	0	0	0	1	5	3	8	4	7	0	9	4	6	2	1	3	15	24	0	2	6	8	19	9	16	22	3	3
Merlin1m_CE	1053	9	1	0	0	0	0	0	0	0	0	0	0	1	0	0	0	0	0	11	0	0	0	0	0	0	0	0	0	4	0	0	0	0	0	0	0	0	0	0	0	0	0	2	1	5	0	0	0
NDNAX1_CE	43947	81	0	1	1	6	8	23	0	0	0	0	0	0	5	0	38	2	0	0	2	0	0	0	0	13	16	5	14	31	0	2	3	48	4	29	5	52	60	1	48	7	2	54	57	9	14	42	50
NDNAX2_CE	87581	213	21	49	15	3	33	40	13	3	33	2	3	16	22	2	0	1	2	8	3	1	2	0	0	19	21	57	77	27	2	0	28	39	30	98	12	310	41	25	121	47	0	21	69	26	17	54	44
NDNAX3_CE	116804	132	3	88	3	1	4	2	0	0	60	10	0	14	2	4	1	1	4	60	2	5	1	0	1	6	3	2	201	295	1	0	8	237	8	2	42	152	164	91	63	3	0	195	61	34	42	4	233
NPAL0A_CE	6005	36	2	1	0	0	41	1	0	0	9	0	0	0	0	0	10	1	0	12	2	0	0	0	1	1	2	2	0	10	0	0	2	24	2	0	0	33	1	1	2	0	0	8	0	14	0	0	1
NPAL5A_CE	25072	152	1	0	2	3	8	6	3	1	1	3	1	5	0	1	2	4	0	4	1	1	0	0	0	2	0	8	7	18	3	84	4	106	4	0	21	6	2	4	1	1	78	73	50	7	2	2	7
NPALTA1_CE	28774	258	4	20	0	3	242	6	4	6	1	5	13	6	5	4	3	11	0	18	1	1	1	0	1	2	15	35	3	93	2	7	56	19	2	3	8	33	77	10	1	4	6	12	54	207	1	4	11
NTC2A	48163	202	4	2	1	0	1	16	5	0	2	1	2	2	2	8	5	0	0	4	5	57	0	0	1	1	4	1	3	27	1	75	3	0	1	3	4	2	18	4	1	0	47	72	6	5	1	4	2
NeSL-1	26899	40	5	10	7	6	3	17	4	12	4	1	13	4	5	9	2	5	0	17	3	0	2	0	9	14	0	14	13	1	1	2	24	17	7	9	13	19	14	1	22	9	1	9	34	27	8	9	13
PAL3A_CE	46647	404	9	1	20	0	3	1	177	342	10	495	2	5	6	2	2	510	149	2	4	3	341	0	1	1	17	0	1	11	4	5	1	0	2	1	1	3	1	11	1	97	6	11	3	2	2	2	0
PAL5A_CE	219879	363	5	15	18	3	8	1	4	5	5	3	5	4	2	2	4	2	16	4	4	3	2	0	1	8	3	5	366	234	4	3	13	8	3	52	8	12	23	21	31	3	3	636	7	7	365	991	4
PAL8A_CE	8622	29	9	0	0	2	1	0	0	1	0	0	0	0	0	18	0	0	1	0	0	0	0	0	0	0	1	0	0	5	0	2	0	15	1	0	0	1	0	33	3	0	1	32	0	0	0	2	16
PAL8B_CE	4158	22	1	12	3	1	0	0	0	0	0	0	0	0	0	0	0	0	0	0	0	0	0	0	1	0	1	6	1	9	0	0	1	0	1	1	0	1	1	1	0	0	0	2	0	0	2	2	0
PAL8C_1	5762	64	0	1	0	0	0	0	0	0	1	0	0	0	2	0	0	0	0	5	0	0	0	0	0	0	3	0	0	8	0	1	0	0	0	0	0	0	2	0	0	1	0	3	0	0	0	0	0
PAL8C_2	9288	85	0	0	2	2	0	0	0	0	1	0	0	0	1	0	0	1	0	12	0	0	0	0	0	0	6	0	0	14	1	2	0	0	0	2	0	0	10	0	0	2	1	3	0	0	0	0	0
PAL8C_3	12758	130	0	0	0	0	0	0	1	5	1	5	1	0	0	0	3	6	2	5	1	1	2	0	0	1	1	0	0	10	0	3	0	0	0	1	1	0	5	1	1	0	1	11	2	0	0	1	0
PAL8C_4	8769	82	0	0	0	0	0	0	0	0	0	0	0	1	8	0	1	1	0	4	3	0	0	0	0	1	3	0	3	16	0	0	0	0	0	1	0	0	6	2	1	0	0	10	2	34	1	1	0
PAL8C_5	9612	60	0	0	0	0	0	1	0	0	2	0	1	1	1	0	3	1	1	14	1	0	0	0	1	0	4	0	0	10	0	0	2	3	0	1	0	0	91	2	1	0	0	3	43	1	0	3	0
PAL8D_CE	22276	71	0	0	1	0	0	0	0	1	1	0	0	0	0	0	0	0	1	0	0	1	1	0	2	2	1	3	4	32	3	0	2	61	1	2	1	1	66	10	2	1	0	3	58	55	4	1	61
PAL9A_CE	35393	83	1	2	3	2	66	1	0	1	3	0	27	5	2	0	0	0	1	4	0	0	0	0	0	0	9	15	1	128	0	1	19	36	29	2	1	7	5	3	1	0	1	16	2	25	0	3	34
PALNN1_CE	5764	34	0	0	0	0	0	0	0	0	0	0	0	0	1	2	0	1	0	0	0	0	0	0	0	0	1	0	4	4	0	0	0	0	0	4	0	0	0	1	0	0	0	4	0	0	0	0	0
PALTA1_CE	44828	106	9	0	5	3	7	5	1	3	1	1	24	2	16	6	0	5	0	2	4	0	1	0	1	0	6	0	32	150	4	0	2	5	1	12	4	11	2	13	13	3	0	72	0	1	13	22	8
PALTA2_CE	22236	105	17	0	12	1	1	0	0	1	0	0	3	1	0	2	1	2	0	0	0	1	0	0	0	0	2	1	1	28	0	0	10	3	0	2	4	0	3	2	10	1	0	44	3	1	1	2	3
PALTA3_CE	60707	291	2	70	27	4	468	10	5	5	8	2	2	8	9	0	1	12	0	4	2	0	0	0	1	14	3	5	16	38	2	3	9	461	6	32	15	265	235	18	8	33	4	153	113	253	20	2	248
PALTA4_CE	11491	87	1	1	0	0	73	1	9	0	17	0	0	0	1	0	0	0	19	20	1	2	0	0	0	0	0	1	0	3	0	88	1	2	2	1	2	2	0	4	1	1	94	1	1	1	0	0	3
PALTA5_CE	202358	1434	25	13	26	21	331	29	9	9	2	4	14	13	21	10	5	13	3	11	12	5	6	0	4	17	130	23	18	71	16	12	406	292	31	18	15	280	343	42	22	12	17	156	51	96	176	74	71
PALTTAA1_CE	293108	1272	35	12	20	14	7	22	48	6	7	12	22	21	38	21	218	35	16	15	558	6	9	0	5	14	217	8	35	207	4	16	10	51	5	379	36	247	26	160	20	16	21	255	29	12	14	588	55
PALTTAA2_CE	149093	1224	6	312	79	194	24	4	12	6	10	6	7	9	44	7	10	41	6	12	19	7	6	0	4	17	49	23	33	73	9	702	12	73	29	45	9	294	86	57	36	26	704	27	52	91	13	92	74
PALTTAA3_CE	302186	1490	32	23	189	20	20	12	43	11	16	14	32	23	77	21	395	16	33	20	441	12	12	0	2	27	142	19	13	395	197	15	21	33	17	255	155	121	23	149	36	22	14	200	15	15	15	158	31
PALTTTAAA1	110493	521	8	7	4	3	130	43	5	11	2	10	2	7	33	7	26	12	2	4	21	24	5	0	0	5	63	6	5	245	2	4	4	92	8	604	2	17	64	240	7	105	5	29	13	13	207	15	12
PALTTTAAA2	146369	845	4	7	4	22	288	20	18	377	6	374	6	1	7	8	10	395	13	3	11	8	203	0	2	11	132	2	11	364	9	13	4	14	4	28	4	6	18	86	7	4	6	157	7	4	6	54	14
PALTTTAAA3	57687	191	0	14	1	1	16	21	0	0	0	0	0	0	13	1	1	0	0	32	28	1	0	0	0	1	47	1	1	90	4	1	1	134	0	121	9	3	65	31	2	7	0	17	2	122	53	66	132
RC14	556	4	0	0	0	0	0	0	0	0	0	0	0	1	0	0	0	0	0	0	0	0	0	0	0	0	0	0	0	2	0	0	0	2	0	0	0	0	0	0	0	0	0	0	0	0	0	0	2
RTE1	90730	98	36	115	35	81	8	10	1	48	4	45	47	25	2	26	30	32	3	21	51	3	38	0	51	42	8	117	87	5	19	2	132	39	61	76	0	31	88	28	120	8	29	4	58	84	65	54	35
SINE1_CE	10491	64	0	0	2	2	2	1	1	0	1	0	0	33	3	0	0	1	1	2	0	2	0	0	0	0	1	1	0	1	0	0	1	0	0	3	0	32	74	2	1	35	0	1	2	0	0	2	0
TC2	33320	201	2	18	0	5	18	23	7	0	11	1	3	2	4	0	5	5	0	3	14	0	0	0	8	2	2	6	5	34	0	40	12	0	3	3	8	7	17	3	8	1	39	12	13	1	7	12	0
TC4	83562	215	47	1	6	8	15	15	11	14	5	10	24	12	72	2	3	13	6	12	2	5	6	0	0	24	61	3	4	98	0	6	51	11	4	63	3	55	19	41	3	38	11	116	59	38	9	107	1
TC5	20466	21	14	0	5	18	0	5	11	5	7	10	0	0	1	14	0	17	3	5	0	9	5	0	0	7	1	10	14	13	0	1	11	6	6	7	1	5	7	1	5	2	1	0	10	12	0	23	6
TC5A	46175	83	0	51	1	0	100	1	46	0	0	1	0	0	2	0	2	1	0	0	48	2	0	0	0	2	6	0	0	55	0	0	1	3	0	49	44	1	49	10	3	0	1	4	77	49	0	64	2
TC5B	32858	141	7	5	3	0	0	15	41	10	0	11	1	0	2	2	2	12	8	0	2	30	11	0	1	4	13	14	6	104	0	1	13	0	0	1	0	2	14	1	3	0	1	20	6	0	6	18	0
TIR21T5A_CE	12624	100	0	2	2	1	10	1	1	3	2	4	1	5	0	0	0	8	2	19	1	1	2	0	0	0	0	0	1	5	1	1	1	3	0	2	31	113	5	1	4	1	2	3	9	6	0	29	3
TIR23T5A_CE	47543	70	0	0	1	7	4	26	1	20	0	0	0	1	21	1	0	0	0	0	15	6	0	0	0	0	4	0	0	14	0	30	4	25	0	3	3	1	42	40	2	0	34	37	24	1	1	21	22
TIR43YW1_CE	11326	24	0	0	1	111	5	1	0	0	0	0	0	0	10	0	0	0	0	0	0	0	0	0	0	8	7	0	1	12	0	3	1	3	2	1	0	4	0	0	1	0	4	8	0	0	0	4	3
TIR54TA1_CE	17112	113	1	0	1	4	1	0	1	0	1	0	0	1	0	1	0	0	0	2	0	0	0	0	44	1	2	32	2	10	0	1	34	55	1	2	0	2	70	3	4	0	2	3	9	9	1	2	58
TIR9TA1A_CE	8455	59	2	0	26	1	44	5	2	18	3	1	10	3	20	1	0	17	0	3	2	5	1	0	1	9	0	2	12	2	0	1	36	6	8	0	0	56	26	0	12	0	1	0	28	21	2	1	5
TIR9TA1B_CE	70283	585	2	9	7	19	93	124	16	20	21	5	6	17	22	5	1	14	2	18	11	8	8	0	7	154	7	10	167	19	1	5	70	124	18	5	35	301	62	8	55	63	1	23	45	111	45	30	34
TIR9TA1C_CE	55839	467	6	2	6	4	11	15	0	13	14	7	1	19	19	2	6	10	6	14	5	9	28	0	4	102	25	5	84	53	1	4	17	45	7	3	4	45	33	5	36	6	5	19	20	16	22	36	12
TIR9TA1_CE	60749	364	17	2	62	7	259	20	23	48	20	13	6	19	59	7	1	84	0	29	11	23	18	0	0	49	5	10	82	6	3	6	142	18	19	4	2	147	87	6	38	10	6	4	68	171	10	6	16
Tc1	50678	43	32	30	31	0	0	0	0	31	62	30	0	0	0	0	1	3	0	32	0	32	61	0	30	61	0	29	0	1	1	0	60	0	1	3	31	31	93	2	31	62	0	57	31	1	0	30	0
Tc1A	71843	278	5	5	12	10	1	8	4	4	1	6	19	2	17	4	4	1	4	8	23	3	1	0	0	5	42	3	6	82	3	9	6	9	4	12	9	12	4	51	5	1	3	43	7	1	1	37	0
Tc3	101786	236	4	46	49	28	49	1	1	0	5	0	3	2	41	2	12	10	0	10	31	20	0	0	8	36	68	28	12	179	20	40	25	22	22	75	22	74	318	63	46	28	58	104	252	88	52	103	38
Tc6	39704	39	1	0	1	0	1	0	0	1	2	1	2	18	0	3	0	12	0	10	2	0	0	0	0	42	1	4	5	5	1	34	2	4	12	2	0	1	65	1	42	31	14	98	118	24	0	9	43
Turmoil1	10715	14	10	0	2	4	0	0	0	9	0	0	8	5	2	2	0	6	0	4	1	0	0	0	2	2	5	4	3	5	0	2	7	4	11	2	2	0	2	3	15	1	2	3	3	4	7	5	4
Turmoil2	7096	2	1	4	0	0	0	0	1	2	0	1	3	2	1	0	4	1	2	0	1	1	1	0	0	2	0	2	0	7	0	1	1	0	1	2	0	3	0	6	0	0	1	2	1	0	0	2	0
Vingi-1_CE	8029	15	4	6	3	0	7	5	4	3	3	3	3	3	0	0	1	2	1	3	1	1	3	0	0	3	0	2	7	0	0	0	1	7	5	1	0	13	4	1	6	0	0	5	6	4	6	6	6
Vingi-2_CE	9844	23	4	4	3	1	1	0	3	4	1	2	1	3	4	2	0	3	0	8	0	0	2	0	4	12	0	9	12	0	1	2	7	10	4	8	0	7	16	1	13	1	3	2	19	10	5	4	12
number.motifs	NA	NA	19440	23163	28568	16725	27886	23311	14144	29413	17802	26706	22196	18127	20092	13499	11843	30789	7351	35731	17742	8830	16244	0	6834	30255	32665	24203	23379	107751	8025	43298	25778	35475	27294	28175	10370	34239	57076	65347	46252	12249	40557	59701	38345	29068	19861	53981	34149
[truncated: 646 more columns]
