# Supplementary material for: Caenorhabditis elegans transposable elements harbor diverse transcription factor DNA-binding sites
Source: G3 (Bethesda). 2022 Jan 17;12(3):jkac009. doi: 10.1093/g3journal/jkac009 (PMC8896005; doi:10.1093/g3journal/jkac009)
Supplement: jkac009_Table_S2 [file jkac009_table_s2.xlsx]

## Sheet: Table.S2
CIS-BP.motif	TF	n.motifs.in.consensus.TE	consensus.TE
M00376_2.00	CEH-22	1	CELE45
M00376_2.00	CEH-22	3	CER1
M00376_2.00	CEH-22	5	CER10-I_CE
M00376_2.00	CEH-22	3	CER12-I_CE
M00376_2.00	CEH-22	1	CER13-I_CE
M00376_2.00	CEH-22	1	CER15-1-I_CE
M00376_2.00	CEH-22	5	CER15-I_CE
M00376_2.00	CEH-22	2	CER16-2-I_CE
M00376_2.00	CEH-22	4	CER16-I_CE
M00376_2.00	CEH-22	2	CER17-I_CE
M00376_2.00	CEH-22	2	CER2-I_CE
M00376_2.00	CEH-22	1	CER3-I_CE
M00376_2.00	CEH-22	1	CER4-I_CE
M00376_2.00	CEH-22	1	CER5-I_CE
M00376_2.00	CEH-22	2	CER6-I_CE
M00376_2.00	CEH-22	2	CER7-I_CE
M00376_2.00	CEH-22	4	CER8-I_CE
M00376_2.00	CEH-22	2	CER9-I_CE
M00376_2.00	CEH-22	2	CERP4
M00376_2.00	CEH-22	1	CeRep1A
M00376_2.00	CEH-22	1	Chapaev-1_CE
M00376_2.00	CEH-22	3	Chapaev-2_CE
M00376_2.00	CEH-22	1	DNA-3-1_CE
M00376_2.00	CEH-22	3	Helitron1_CE
M00376_2.00	CEH-22	2	Helitron2_CE
M00376_2.00	CEH-22	1	LINE2A_CE
M00376_2.00	CEH-22	1	NDNAX2_CE
M00376_2.00	CEH-22	2	NeSL-1
M00376_2.00	CEH-22	2	PALTA2_CE
M00376_2.00	CEH-22	2	RTE1
M00376_2.00	CEH-22	1	TC4
M00376_2.00	CEH-22	3	TC5
M00376_2.00	CEH-22	1	Tc1
M00376_2.00	CEH-22	4	Turmoil1
M00376_2.00	CEH-22	1	Turmoil2
M00376_2.00	CEH-22	1	Vingi-1_CE
M00587_2.00	BED-3	2	CELE2
M00587_2.00	BED-3	1	CEMUDR1
M00587_2.00	BED-3	2	CER1
M00587_2.00	BED-3	9	CER10-I_CE
M00587_2.00	BED-3	5	CER11-I_CE
M00587_2.00	BED-3	2	CER11-LTR_CE
M00587_2.00	BED-3	7	CER12-I_CE
M00587_2.00	BED-3	2	CER13-I_CE
M00587_2.00	BED-3	1	CER15-1-I_CE
M00587_2.00	BED-3	3	CER15-I_CE
M00587_2.00	BED-3	1	CER16-1-LTR_CE
M00587_2.00	BED-3	1	CER16-2-I_CE
M00587_2.00	BED-3	3	CER16-I_CE
M00587_2.00	BED-3	4	CER2-I_CE
M00587_2.00	BED-3	1	CER2-LTR_CE
M00587_2.00	BED-3	7	CER3-I_CE
M00587_2.00	BED-3	3	CER4-I_CE
M00587_2.00	BED-3	1	CER5-I_CE
M00587_2.00	BED-3	1	CER5-LTR_CE
M00587_2.00	BED-3	3	CER6-I_CE
M00587_2.00	BED-3	1	CER7-I_CE
M00587_2.00	BED-3	5	CER8-I_CE
M00587_2.00	BED-3	4	CER9-I_CE
M00587_2.00	BED-3	1	CERP4
M00587_2.00	BED-3	2	CeRep1A
M00587_2.00	BED-3	4	Chapaev-1_CE
M00587_2.00	BED-3	2	Chapaev-2_CE
M00587_2.00	BED-3	2	HAT3_CE
M00587_2.00	BED-3	3	Helitron1_CE
M00587_2.00	BED-3	1	Helitron2_CE
M00587_2.00	BED-3	1	LINE2A_CE
M00587_2.00	BED-3	4	LINE2B_CE
M00587_2.00	BED-3	1	LINE2C1_CE
M00587_2.00	BED-3	2	LINE2D_CE
M00587_2.00	BED-3	2	LINE2E_CE
M00587_2.00	BED-3	1	LINE2F_CE
M00587_2.00	BED-3	2	LONGPAL1
M00587_2.00	BED-3	1	LONGPAL2
M00587_2.00	BED-3	1	MAR_CE
M00587_2.00	BED-3	3	MIRAGE1
M00587_2.00	BED-3	1	Mariner2_CE
M00587_2.00	BED-3	2	Mariner3_CE
M00587_2.00	BED-3	1	Mariner5_CE
M00587_2.00	BED-3	2	NDNAX2_CE
M00587_2.00	BED-3	1	NDNAX3_CE
M00587_2.00	BED-3	2	NeSL-1
M00587_2.00	BED-3	3	PAL8B_CE
M00587_2.00	BED-3	2	PALTTAA2_CE
M00587_2.00	BED-3	1	PALTTTAAA3
M00587_2.00	BED-3	5	RTE1
M00587_2.00	BED-3	2	TC2
M00587_2.00	BED-3	1	TC5
M00587_2.00	BED-3	2	TC5A
M00587_2.00	BED-3	1	Tc1
M00587_2.00	BED-3	2	Tc3
M00587_2.00	BED-3	4	Turmoil2
M00587_2.00	BED-3	3	Vingi-1_CE
M00587_2.00	BED-3	1	Vingi-2_CE
M00588_2.00	HLH-12	4	CEMUDR2
M00588_2.00	HLH-12	4	CER1
M00588_2.00	HLH-12	6	CER10-I_CE
M00588_2.00	HLH-12	1	CER11-I_CE
M00588_2.00	HLH-12	5	CER12-I_CE
M00588_2.00	HLH-12	3	CER13-I_CE
M00588_2.00	HLH-12	1	CER15-1-I_CE
M00588_2.00	HLH-12	1	CER15-I_CE
M00588_2.00	HLH-12	4	CER16-2-I_CE
M00588_2.00	HLH-12	2	CER16-I_CE
M00588_2.00	HLH-12	1	CER17-I_CE
M00588_2.00	HLH-12	5	CER2-I_CE
M00588_2.00	HLH-12	1	CER3-I_CE
M00588_2.00	HLH-12	2	CER4-I_CE
M00588_2.00	HLH-12	1	CER5-I_CE
M00588_2.00	HLH-12	2	CER6-I_CE
M00588_2.00	HLH-12	3	CER7-I_CE
M00588_2.00	HLH-12	8	CER8-I_CE
M00588_2.00	HLH-12	4	CER9-I_CE
M00588_2.00	HLH-12	2	CERP2
M00588_2.00	HLH-12	1	CeRep1A
M00588_2.00	HLH-12	1	Chapaev-1_CE
M00588_2.00	HLH-12	1	Chapaev-2_CE
M00588_2.00	HLH-12	1	HAT1_CE
M00588_2.00	HLH-12	4	Helitron1_CE
M00588_2.00	HLH-12	1	Helitron2_CE
M00588_2.00	HLH-12	1	LINE2E_CE
M00588_2.00	HLH-12	1	LINE2G_CE
M00588_2.00	HLH-12	1	LONGPAL1
M00588_2.00	HLH-12	1	Mariner3_CE
M00588_2.00	HLH-12	3	NeSL-1
M00588_2.00	HLH-12	2	PALTA2_CE
M00588_2.00	HLH-12	2	RTE1
M00588_2.00	HLH-12	1	TC5
M00588_2.00	HLH-12	1	TIR9TA1A_CE
M00588_2.00	HLH-12	1	TIR9TA1_CE
M00588_2.00	HLH-12	1	Tc1
M00588_2.00	HLH-12	2	Tc3
M00588_2.00	HLH-12	2	Turmoil1
M00589_2.00	HLH-16	4	CER1
M00589_2.00	HLH-16	1	CER10-I_CE
M00589_2.00	HLH-16	1	CER12-I_CE
M00589_2.00	HLH-16	4	CER13-I_CE
M00589_2.00	HLH-16	2	CER15-I_CE
M00589_2.00	HLH-16	1	CER16-I_CE
M00589_2.00	HLH-16	1	CER16-LTR_CE
M00589_2.00	HLH-16	1	CER17-I_CE
M00589_2.00	HLH-16	1	CER3-I_CE
M00589_2.00	HLH-16	1	CER5-I_CE
M00589_2.00	HLH-16	2	CER6-I_CE
M00589_2.00	HLH-16	1	CER6-LTR_CE
M00589_2.00	HLH-16	4	CER7-I_CE
M00589_2.00	HLH-16	1	Chapaev-2_CE
M00589_2.00	HLH-16	2	Helitron1_CE
M00589_2.00	HLH-16	3	Helitron2_CE
M00589_2.00	HLH-16	1	LINE2A_CE
M00589_2.00	HLH-16	1	LINE2C1_CE
M00589_2.00	HLH-16	2	LINE2G_CE
M00589_2.00	HLH-16	1	LINE2H_CE
M00589_2.00	HLH-16	2	LONGPAL1
M00589_2.00	HLH-16	2	MIRAGE1
M00589_2.00	HLH-16	1	Mariner2_CE
M00589_2.00	HLH-16	1	NDNAX1_CE
M00589_2.00	HLH-16	3	NeSL-1
M00589_2.00	HLH-16	3	RTE1
M00589_2.00	HLH-16	1	TC2
M00589_2.00	HLH-16	1	TC4
M00589_2.00	HLH-16	2	TC5
M00589_2.00	HLH-16	13	TIR43YW1_CE
M00589_2.00	HLH-16	1	Tc1A
M00589_2.00	HLH-16	1	Tc3
M00589_2.00	HLH-16	2	Turmoil1
M00590_2.00	Y44A6D.3	2	CEMUDR1
M00590_2.00	Y44A6D.3	1	CER1
M00590_2.00	Y44A6D.3	3	CER10-I_CE
M00590_2.00	Y44A6D.3	5	CER10-LTR_CE
M00590_2.00	Y44A6D.3	7	CER11-I_CE
M00590_2.00	Y44A6D.3	2	CER12-1-LTR_CE
M00590_2.00	Y44A6D.3	5	CER12-I_CE
M00590_2.00	Y44A6D.3	4	CER12-LTR_CE
M00590_2.00	Y44A6D.3	1	CER13-I_CE
M00590_2.00	Y44A6D.3	1	CER16-1-LTR_CE
M00590_2.00	Y44A6D.3	2	CER16-2-LTR_CE
M00590_2.00	Y44A6D.3	7	CER16-I_CE
M00590_2.00	Y44A6D.3	1	CER16-LTR_CE
M00590_2.00	Y44A6D.3	10	CER2-1-LTR_CE
M00590_2.00	Y44A6D.3	1	CER2-I_CE
M00590_2.00	Y44A6D.3	7	CER2-LTR_CE
M00590_2.00	Y44A6D.3	6	CER3-I_CE
M00590_2.00	Y44A6D.3	7	CER5-I_CE
M00590_2.00	Y44A6D.3	2	CER7-I_CE
M00590_2.00	Y44A6D.3	10	CER8-I_CE
M00590_2.00	Y44A6D.3	3	CER9-I_CE
M00590_2.00	Y44A6D.3	5	CER9-LTR_CE
M00590_2.00	Y44A6D.3	2	CERP2
M00590_2.00	Y44A6D.3	1	Chapaev-1_CE
M00590_2.00	Y44A6D.3	2	Chapaev-2_CE
M00590_2.00	Y44A6D.3	2	HATN1_CE
M00590_2.00	Y44A6D.3	5	Helitron1_CE
M00590_2.00	Y44A6D.3	1	HelitronY1A_CE
M00590_2.00	Y44A6D.3	1	HelitronY3_CE
M00590_2.00	Y44A6D.3	4	IR4
M00590_2.00	Y44A6D.3	1	LINE2A_CE
M00590_2.00	Y44A6D.3	3	LINE2B_CE
M00590_2.00	Y44A6D.3	4	LINE2C1_CE
M00590_2.00	Y44A6D.3	1	LINE2D_CE
M00590_2.00	Y44A6D.3	1	LINE2E_CE
M00590_2.00	Y44A6D.3	4	LONGPAL2
M00590_2.00	Y44A6D.3	6	MARINCE1
M00590_2.00	Y44A6D.3	1	MIRAGE1
M00590_2.00	Y44A6D.3	1	Mariner2_CE
M00590_2.00	Y44A6D.3	6	Mariner4_CE
M00590_2.00	Y44A6D.3	2	NDNAX1_CE
M00590_2.00	Y44A6D.3	1	NDNAX2_CE
M00590_2.00	Y44A6D.3	2	NPAL0A_CE
M00590_2.00	Y44A6D.3	1	PAL9A_CE
M00590_2.00	Y44A6D.3	4	PALTA3_CE
M00590_2.00	Y44A6D.3	2	PALTA4_CE
M00590_2.00	Y44A6D.3	3	PALTA5_CE
M00590_2.00	Y44A6D.3	2	PALTTTAAA1
M00590_2.00	Y44A6D.3	2	PALTTTAAA2
M00590_2.00	Y44A6D.3	3	TC4
M00590_2.00	Y44A6D.3	4	TC5A
M00590_2.00	Y44A6D.3	1	TIR43YW1_CE
M00590_2.00	Y44A6D.3	3	TIR9TA1A_CE
M00590_2.00	Y44A6D.3	3	TIR9TA1_CE
M00590_2.00	Y44A6D.3	2	Vingi-1_CE
M00590_2.00	Y44A6D.3	1	Vingi-2_CE
M00591_2.00	Y48G1C.6	8	CELE12A
M00591_2.00	Y48G1C.6	7	CELE12B
M00591_2.00	Y48G1C.6	4	CELETC2
M00591_2.00	Y48G1C.6	1	CEMUDR1
M00591_2.00	Y48G1C.6	2	CEMUDR2
M00591_2.00	Y48G1C.6	6	CER10-I_CE
M00591_2.00	Y48G1C.6	4	CER12-I_CE
M00591_2.00	Y48G1C.6	1	CER12-LTR_CE
M00591_2.00	Y48G1C.6	1	CER15-1-I_CE
M00591_2.00	Y48G1C.6	2	CER15-I_CE
M00591_2.00	Y48G1C.6	1	CER16-1-LTR_CE
M00591_2.00	Y48G1C.6	5	CER16-2-I_CE
M00591_2.00	Y48G1C.6	1	CER16-I_CE
M00591_2.00	Y48G1C.6	1	CER16-LTR_CE
M00591_2.00	Y48G1C.6	1	CER17-I_CE
M00591_2.00	Y48G1C.6	3	CER2-I_CE
M00591_2.00	Y48G1C.6	1	CER2-LTR_CE
M00591_2.00	Y48G1C.6	9	CER3-I_CE
M00591_2.00	Y48G1C.6	1	CER4-I_CE
M00591_2.00	Y48G1C.6	2	CER5-I_CE
M00591_2.00	Y48G1C.6	1	CER6-I_CE
M00591_2.00	Y48G1C.6	2	CER7-I_CE
M00591_2.00	Y48G1C.6	8	CER8-I_CE
M00591_2.00	Y48G1C.6	2	CER9-I_CE
M00591_2.00	Y48G1C.6	2	Chapaev-1_CE
M00591_2.00	Y48G1C.6	1	Chapaev-2_CE
M00591_2.00	Y48G1C.6	1	Helitron1_CE
M00591_2.00	Y48G1C.6	1	Helitron2_CE
M00591_2.00	Y48G1C.6	1	LINE2A_CE
M00591_2.00	Y48G1C.6	2	LINE2B_CE
M00591_2.00	Y48G1C.6	1	LINE2C1_CE
M00591_2.00	Y48G1C.6	1	LINE2D_CE
M00591_2.00	Y48G1C.6	2	LINE2E_CE
M00591_2.00	Y48G1C.6	1	LTR2_CE
M00591_2.00	Y48G1C.6	1	MIRAGE1
M00591_2.00	Y48G1C.6	2	Mariner2_CE
M00591_2.00	Y48G1C.6	1	Mariner4_CE
M00591_2.00	Y48G1C.6	1	NDNAX1_CE
M00591_2.00	Y48G1C.6	1	NDNAX2_CE
M00591_2.00	Y48G1C.6	4	NeSL-1
M00591_2.00	Y48G1C.6	1	TC2
M00591_2.00	Y48G1C.6	3	TC4
M00591_2.00	Y48G1C.6	1	TC5
M00591_2.00	Y48G1C.6	1	TC5B
M00591_2.00	Y48G1C.6	1	TIR23T5A_CE
M00591_2.00	Y48G1C.6	1	TIR9TA1B_CE
M00591_2.00	Y48G1C.6	2	Vingi-1_CE
M00592_2.00	ATF-2	2	CELE1
M00592_2.00	ATF-2	2	CELE7
M00592_2.00	ATF-2	3	CEMUDR1
M00592_2.00	ATF-2	3	CER10-I_CE
M00592_2.00	ATF-2	2	CER12-I_CE
M00592_2.00	ATF-2	1	CER13-I_CE
M00592_2.00	ATF-2	2	CER15-I_CE
M00592_2.00	ATF-2	2	CER16-2-I_CE
M00592_2.00	ATF-2	4	CER16-I_CE
M00592_2.00	ATF-2	2	CER3-I_CE
M00592_2.00	ATF-2	3	CER5-I_CE
M00592_2.00	ATF-2	2	CER7-I_CE
M00592_2.00	ATF-2	2	CER8-I_CE
M00592_2.00	ATF-2	3	CER9-I_CE
M00592_2.00	ATF-2	1	Chapaev-1_CE
M00592_2.00	ATF-2	3	Helitron1_CE
M00592_2.00	ATF-2	1	LINE2A_CE
M00592_2.00	ATF-2	1	LINE2C1_CE
M00592_2.00	ATF-2	1	LINE2E_CE
M00592_2.00	ATF-2	1	LTR1_CE
M00592_2.00	ATF-2	1	LTRCER1
M00592_2.00	ATF-2	1	NeSL-1
M00592_2.00	ATF-2	1	PAL3A_CE
M00592_2.00	ATF-2	1	TC2
M00592_2.00	ATF-2	2	TC4
M00592_2.00	ATF-2	2	TC5
M00592_2.00	ATF-2	2	TC5A
M00592_2.00	ATF-2	1	TC5B
M00592_2.00	ATF-2	1	Turmoil2
M00592_2.00	ATF-2	1	Vingi-1_CE
M00592_2.00	ATF-2	1	Vingi-2_CE
M00593_2.00	ATF-5	2	CELE14A
M00593_2.00	ATF-5	1	CELE14B
M00593_2.00	ATF-5	1	CEMUDR1
M00593_2.00	ATF-5	1	CER1
M00593_2.00	ATF-5	5	CER10-I_CE
M00593_2.00	ATF-5	1	CER10-LTR_CE
M00593_2.00	ATF-5	6	CER11-I_CE
M00593_2.00	ATF-5	6	CER12-I_CE
M00593_2.00	ATF-5	3	CER13-I_CE
M00593_2.00	ATF-5	4	CER15-I_CE
M00593_2.00	ATF-5	1	CER16-2-I_CE
M00593_2.00	ATF-5	1	CER16-2-LTR_CE
M00593_2.00	ATF-5	1	CER16-I_CE
M00593_2.00	ATF-5	1	CER2-1-LTR_CE
M00593_2.00	ATF-5	6	CER2-I_CE
M00593_2.00	ATF-5	6	CER3-I_CE
M00593_2.00	ATF-5	2	CER4-I_CE
M00593_2.00	ATF-5	5	CER5-I_CE
M00593_2.00	ATF-5	4	CER7-I_CE
M00593_2.00	ATF-5	4	CER8-I_CE
M00593_2.00	ATF-5	1	CER8-LTR_CE
M00593_2.00	ATF-5	8	CER9-I_CE
M00593_2.00	ATF-5	1	CER9-LTR_CE
M00593_2.00	ATF-5	1	Chapaev-1_CE
M00593_2.00	ATF-5	2	Chapaev-2_CE
M00593_2.00	ATF-5	2	HAT3_CE
M00593_2.00	ATF-5	17	Helitron1_CE
M00593_2.00	ATF-5	1	Helitron2_CE
M00593_2.00	ATF-5	2	HelitronY1A_CE
M00593_2.00	ATF-5	2	HelitronY1_CE
M00593_2.00	ATF-5	2	HelitronY4_CE
M00593_2.00	ATF-5	2	LINE2A_CE
M00593_2.00	ATF-5	1	LINE2B_CE
M00593_2.00	ATF-5	1	LINE2C1_CE
M00593_2.00	ATF-5	1	LINE2D_CE
M00593_2.00	ATF-5	1	LINE2G_CE
M00593_2.00	ATF-5	1	Mariner4_CE
M00593_2.00	ATF-5	4	NeSL-1
M00593_2.00	ATF-5	2	PAL3A_CE
M00593_2.00	ATF-5	4	PALTTTAAA2
M00593_2.00	ATF-5	2	RTE1
M00593_2.00	ATF-5	2	TC4
M00593_2.00	ATF-5	1	TC5
M00593_2.00	ATF-5	1	TIR23T5A_CE
M00593_2.00	ATF-5	1	TIR9TA1A_CE
M00593_2.00	ATF-5	1	Tc1
M00593_2.00	ATF-5	4	Turmoil1
M00593_2.00	ATF-5	2	Turmoil2
M00593_2.00	ATF-5	2	Vingi-1_CE
M00594_2.00	ATF-6	2	CEMUDR1
M00594_2.00	ATF-6	3	CEMUDR2
M00594_2.00	ATF-6	4	CER10-I_CE
M00594_2.00	ATF-6	1	CER10-LTR_CE
M00594_2.00	ATF-6	3	CER11-I_CE
M00594_2.00	ATF-6	3	CER12-I_CE
M00594_2.00	ATF-6	3	CER13-I_CE
M00594_2.00	ATF-6	1	CER15-I_CE
M00594_2.00	ATF-6	1	CER15-LTR_CE
M00594_2.00	ATF-6	3	CER16-2-I_CE
M00594_2.00	ATF-6	1	CER16-2-LTR_CE
M00594_2.00	ATF-6	2	CER16-I_CE
M00594_2.00	ATF-6	1	CER2-I_CE
M00594_2.00	ATF-6	2	CER3-I_CE
M00594_2.00	ATF-6	3	CER4-I_CE
M00594_2.00	ATF-6	1	CER5-I_CE
M00594_2.00	ATF-6	3	CER6-I_CE
M00594_2.00	ATF-6	2	CER7-I_CE
M00594_2.00	ATF-6	3	CER8-I_CE
M00594_2.00	ATF-6	1	CER8-LTR_CE
M00594_2.00	ATF-6	2	CER9-I_CE
M00594_2.00	ATF-6	2	CeRep1A
M00594_2.00	ATF-6	1	Chapaev-2_CE
M00594_2.00	ATF-6	2	Helitron1_CE
M00594_2.00	ATF-6	3	LINE2B_CE
M00594_2.00	ATF-6	1	LINE2C_CE
M00594_2.00	ATF-6	1	LINE2D_CE
M00594_2.00	ATF-6	1	LINE2E_CE
M00594_2.00	ATF-6	2	LINE2G_CE
M00594_2.00	ATF-6	1	LONGPAL2
M00594_2.00	ATF-6	1	MIRAGE1
M00594_2.00	ATF-6	1	NDNAX3_CE
M00594_2.00	ATF-6	2	NPAL0A_CE
M00594_2.00	ATF-6	1	NeSL-1
M00594_2.00	ATF-6	1	TC2
M00594_2.00	ATF-6	1	TC5
M00594_2.00	ATF-6	2	Tc1
M00594_2.00	ATF-6	1	Vingi-1_CE
M00595_2.00	ATF-7	2	CELE14A
M00595_2.00	ATF-7	2	CELE14B
M00595_2.00	ATF-7	1	CEMUDR1
M00595_2.00	ATF-7	1	CEMUDR2
M00595_2.00	ATF-7	2	CER1
M00595_2.00	ATF-7	2	CER10-I_CE
M00595_2.00	ATF-7	1	CER10-LTR_CE
M00595_2.00	ATF-7	1	CER11-I_CE
M00595_2.00	ATF-7	5	CER12-I_CE
M00595_2.00	ATF-7	2	CER13-I_CE
M00595_2.00	ATF-7	2	CER15-I_CE
M00595_2.00	ATF-7	2	CER16-2-I_CE
M00595_2.00	ATF-7	1	CER16-2-LTR_CE
M00595_2.00	ATF-7	1	CER17-I_CE
M00595_2.00	ATF-7	1	CER2-1-LTR_CE
M00595_2.00	ATF-7	2	CER2-I_CE
M00595_2.00	ATF-7	5	CER3-I_CE
M00595_2.00	ATF-7	4	CER5-I_CE
M00595_2.00	ATF-7	2	CER7-I_CE
M00595_2.00	ATF-7	1	CER8-I_CE
M00595_2.00	ATF-7	1	CER8-LTR_CE
M00595_2.00	ATF-7	4	CER9-I_CE
M00595_2.00	ATF-7	2	Chapaev-2_CE
M00595_2.00	ATF-7	2	HAT3_CE
M00595_2.00	ATF-7	16	Helitron1_CE
M00595_2.00	ATF-7	2	HelitronY1A_CE
M00595_2.00	ATF-7	2	HelitronY1_CE
M00595_2.00	ATF-7	2	HelitronY4_CE
M00595_2.00	ATF-7	1	LINE2B_CE
M00595_2.00	ATF-7	1	LINE2D_CE
M00595_2.00	ATF-7	1	LINE2G_CE
M00595_2.00	ATF-7	1	Mariner2_CE
M00595_2.00	ATF-7	1	Mariner3_CE
M00595_2.00	ATF-7	1	NeSL-1
M00595_2.00	ATF-7	3	PAL3A_CE
M00595_2.00	ATF-7	4	PALTTTAAA2
M00595_2.00	ATF-7	2	RTE1
M00595_2.00	ATF-7	1	TC4
M00595_2.00	ATF-7	2	TC5
M00595_2.00	ATF-7	1	Tc1
M00595_2.00	ATF-7	1	Turmoil2
M00595_2.00	ATF-7	2	Vingi-1_CE
M00596_2.00	SKN-1	1	CELE14A
M00596_2.00	SKN-1	1	CELE14B
M00596_2.00	SKN-1	3	CEMUDR1
M00596_2.00	SKN-1	1	CEMUDR2
M00596_2.00	SKN-1	3	CER1
M00596_2.00	SKN-1	2	CER10-I_CE
M00596_2.00	SKN-1	3	CER11-I_CE
M00596_2.00	SKN-1	2	CER12-I_CE
M00596_2.00	SKN-1	2	CER13-I_CE
M00596_2.00	SKN-1	1	CER15-1-I_CE
M00596_2.00	SKN-1	1	CER15-1-LTR_CE
M00596_2.00	SKN-1	5	CER15-I_CE
M00596_2.00	SKN-1	1	CER16-2-I_CE
M00596_2.00	SKN-1	1	CER16-2-LTR_CE
M00596_2.00	SKN-1	1	CER16-I_CE
M00596_2.00	SKN-1	1	CER17-I_CE
M00596_2.00	SKN-1	2	CER2-I_CE
M00596_2.00	SKN-1	1	CER2-LTR_CE
M00596_2.00	SKN-1	5	CER3-I_CE
M00596_2.00	SKN-1	1	CER3-LTR_CE
M00596_2.00	SKN-1	2	CER4-I_CE
M00596_2.00	SKN-1	1	CER5-I_CE
M00596_2.00	SKN-1	4	CER6-I_CE
M00596_2.00	SKN-1	1	CER6-LTR_CE
M00596_2.00	SKN-1	4	CER7-I_CE
M00596_2.00	SKN-1	5	CER8-I_CE
M00596_2.00	SKN-1	3	CER9-I_CE
M00596_2.00	SKN-1	1	CER9-LTR_CE
M00596_2.00	SKN-1	2	CeRep1A
M00596_2.00	SKN-1	2	Chapaev-1_CE
M00596_2.00	SKN-1	1	Chapaev-2_CE
M00596_2.00	SKN-1	6	Helitron1_CE
M00596_2.00	SKN-1	1	Helitron2_CE
M00596_2.00	SKN-1	1	HelitronY4_CE
M00596_2.00	SKN-1	1	IR4
M00596_2.00	SKN-1	2	LINE2A_CE
M00596_2.00	SKN-1	2	LINE2C1_CE
M00596_2.00	SKN-1	3	LINE2E_CE
M00596_2.00	SKN-1	1	LINE2F_CE
M00596_2.00	SKN-1	2	LINE2G_CE
M00596_2.00	SKN-1	1	LONGPAL1
M00596_2.00	SKN-1	1	LTR1_CE
M00596_2.00	SKN-1	1	LTRCER1
M00596_2.00	SKN-1	1	MARINCE1
M00596_2.00	SKN-1	1	Mariner2_CE
M00596_2.00	SKN-1	1	Mariner4_CE
M00596_2.00	SKN-1	5	NeSL-1
M00596_2.00	SKN-1	2	PAL9A_CE
M00596_2.00	SKN-1	1	RTE1
M00596_2.00	SKN-1	1	TC2
M00596_2.00	SKN-1	2	TC4
M00596_2.00	SKN-1	3	Turmoil1
M00596_2.00	SKN-1	3	Turmoil2
M00596_2.00	SKN-1	1	Vingi-1_CE
M00597_2.00	XBP-1	2	CEMUDR1
M00597_2.00	XBP-1	2	CEMUDR2
M00597_2.00	XBP-1	1	CER1
M00597_2.00	XBP-1	3	CER10-I_CE
M00597_2.00	XBP-1	1	CER10-LTR_CE
M00597_2.00	XBP-1	2	CER11-I_CE
M00597_2.00	XBP-1	5	CER12-I_CE
M00597_2.00	XBP-1	1	CER13-I_CE
M00597_2.00	XBP-1	1	CER15-1-I_CE
M00597_2.00	XBP-1	1	CER15-LTR_CE
M00597_2.00	XBP-1	4	CER16-2-I_CE
M00597_2.00	XBP-1	1	CER16-2-LTR_CE
M00597_2.00	XBP-1	3	CER16-I_CE
M00597_2.00	XBP-1	1	CER16-LTR_CE
M00597_2.00	XBP-1	1	CER2-1-LTR_CE
M00597_2.00	XBP-1	2	CER2-I_CE
M00597_2.00	XBP-1	2	CER3-I_CE
M00597_2.00	XBP-1	1	CER3-LTR_CE
M00597_2.00	XBP-1	2	CER4-I_CE
M00597_2.00	XBP-1	3	CER5-I_CE
M00597_2.00	XBP-1	1	CER6-I_CE
M00597_2.00	XBP-1	1	CER6-LTR_CE
M00597_2.00	XBP-1	1	CER7-I_CE
M00597_2.00	XBP-1	4	CER8-I_CE
M00597_2.00	XBP-1	2	CER9-I_CE
M00597_2.00	XBP-1	1	CeRep1A
M00597_2.00	XBP-1	1	Chapaev-2_CE
M00597_2.00	XBP-1	1	HAT1_CE
M00597_2.00	XBP-1	1	Helitron1_CE
M00597_2.00	XBP-1	1	Helitron2_CE
M00597_2.00	XBP-1	1	LINE2A_CE
M00597_2.00	XBP-1	1	LINE2C_CE
M00597_2.00	XBP-1	1	LINE2E_CE
M00597_2.00	XBP-1	1	LINE2G_CE
M00597_2.00	XBP-1	1	LTR2_CE
M00597_2.00	XBP-1	3	MIRAGE1
M00597_2.00	XBP-1	1	NeSL-1
M00597_2.00	XBP-1	1	RTE1
M00597_2.00	XBP-1	1	SINE1_CE
M00597_2.00	XBP-1	1	TC4
M00597_2.00	XBP-1	1	Tc1A
M00597_2.00	XBP-1	2	Tc6
M00597_2.00	XBP-1	2	Turmoil2
M00598_2.00	ZIP-6	1	CELE14A
M00598_2.00	ZIP-6	1	CELE14B
M00598_2.00	ZIP-6	2	CELE4
M00598_2.00	ZIP-6	2	CEMUDR1
M00598_2.00	ZIP-6	2	CEMUDR2
M00598_2.00	ZIP-6	5	CER1
M00598_2.00	ZIP-6	2	CER10-I_CE
M00598_2.00	ZIP-6	2	CER11-I_CE
M00598_2.00	ZIP-6	2	CER12-I_CE
M00598_2.00	ZIP-6	1	CER13-I_CE
M00598_2.00	ZIP-6	3	CER15-1-I_CE
M00598_2.00	ZIP-6	1	CER15-I_CE
M00598_2.00	ZIP-6	1	CER16-2-I_CE
M00598_2.00	ZIP-6	1	CER17-I_CE
M00598_2.00	ZIP-6	1	CER2-I_CE
M00598_2.00	ZIP-6	1	CER3-I_CE
M00598_2.00	ZIP-6	1	CER3-LTR_CE
M00598_2.00	ZIP-6	1	CER4-I_CE
M00598_2.00	ZIP-6	1	CER7-I_CE
M00598_2.00	ZIP-6	2	CER8-I_CE
M00598_2.00	ZIP-6	3	Chapaev-2_CE
M00598_2.00	ZIP-6	1	Helitron1_CE
M00598_2.00	ZIP-6	1	Helitron2_CE
M00598_2.00	ZIP-6	1	LINE2A_CE
M00598_2.00	ZIP-6	1	LINE2C_CE
M00598_2.00	ZIP-6	2	LINE2H_CE
M00598_2.00	ZIP-6	3	LONGPAL2
M00598_2.00	ZIP-6	2	LONGPAL3
M00598_2.00	ZIP-6	1	LTRCER1
M00598_2.00	ZIP-6	1	Mariner2_CE
M00598_2.00	ZIP-6	2	NDNAX2_CE
M00598_2.00	ZIP-6	1	NeSL-1
M00598_2.00	ZIP-6	2	PALTA1_CE
M00598_2.00	ZIP-6	1	PALTTTAAA3
M00598_2.00	ZIP-6	1	TC4
M00598_2.00	ZIP-6	1	TIR23T5A_CE
M00598_2.00	ZIP-6	2	TIR43YW1_CE
M00598_2.00	ZIP-6	1	TIR9TA1A_CE
M00598_2.00	ZIP-6	1	Tc3
M00598_2.00	ZIP-6	1	Turmoil1
M00598_2.00	ZIP-6	1	Turmoil2
M00599_2.00	2021-06-01	1	CEMUDR1
M00599_2.00	2021-06-01	1	CEMUDR2
M00599_2.00	2021-06-01	1	CER1
M00599_2.00	2021-06-01	1	CER11-I_CE
M00599_2.00	2021-06-01	1	CER12-I_CE
M00599_2.00	2021-06-01	1	CER13-I_CE
M00599_2.00	2021-06-01	1	CER15-I_CE
M00599_2.00	2021-06-01	1	CER16-2-I_CE
M00599_2.00	2021-06-01	1	CER16-I_CE
M00599_2.00	2021-06-01	1	CER17-I_CE
M00599_2.00	2021-06-01	1	CER2-I_CE
M00599_2.00	2021-06-01	1	CER3-I_CE
M00599_2.00	2021-06-01	1	CER7-I_CE
M00599_2.00	2021-06-01	4	CER8-I_CE
M00599_2.00	2021-06-01	4	CER9-I_CE
M00599_2.00	2021-06-01	1	Chapaev-1_CE
M00599_2.00	2021-06-01	1	Helitron2_CE
M00599_2.00	2021-06-01	1	LINE2H_CE
M00599_2.00	2021-06-01	1	LTRCER1
M00599_2.00	2021-06-01	1	MARINCE1
M00599_2.00	2021-06-01	2	MIRAGE1
M00599_2.00	2021-06-01	2	NeSL-1
M00599_2.00	2021-06-01	1	PAL8A_CE
M00599_2.00	2021-06-01	1	RTE1
M00599_2.00	2021-06-01	2	TC5
M00599_2.00	2021-06-01	1	Turmoil1
M00600_2.00	ZIP-10	1	CEMUDR2
M00600_2.00	ZIP-10	1	CER12-I_CE
M00600_2.00	ZIP-10	1	CER13-I_CE
M00600_2.00	ZIP-10	1	CER15-I_CE
M00600_2.00	ZIP-10	1	CER2-I_CE
M00600_2.00	ZIP-10	2	CER4-I_CE
M00600_2.00	ZIP-10	3	CER8-I_CE
M00600_2.00	ZIP-10	2	CER9-I_CE
M00600_2.00	ZIP-10	4	CeRep1A
M00600_2.00	ZIP-10	1	Chapaev-1_CE
M00600_2.00	ZIP-10	1	Helitron2_CE
M00600_2.00	ZIP-10	2	IR3_CE
M00600_2.00	ZIP-10	1	IR4
M00600_2.00	ZIP-10	2	LINE2B_CE
M00600_2.00	ZIP-10	1	LINE2C_CE
M00600_2.00	ZIP-10	1	LINE2G_CE
M00600_2.00	ZIP-10	2	LINE2H_CE
M00600_2.00	ZIP-10	2	LONGPAL3
M00600_2.00	ZIP-10	1	LTR2_CE
M00600_2.00	ZIP-10	2	NDNAX1_CE
M00600_2.00	ZIP-10	1	NPAL0A_CE
M00600_2.00	ZIP-10	2	PALTTAA3_CE
M00600_2.00	ZIP-10	1	RTE1
M00600_2.00	ZIP-10	4	Turmoil2
M00601_2.00	ZIP-3	2	CELE14A
M00601_2.00	ZIP-3	2	CELE14B
M00601_2.00	ZIP-3	2	CEMUDR1
M00601_2.00	ZIP-3	1	CER1
M00601_2.00	ZIP-3	3	CER10-I_CE
M00601_2.00	ZIP-3	3	CER11-I_CE
M00601_2.00	ZIP-3	8	CER12-I_CE
M00601_2.00	ZIP-3	1	CER13-I_CE
M00601_2.00	ZIP-3	2	CER15-1-I_CE
M00601_2.00	ZIP-3	2	CER15-I_CE
M00601_2.00	ZIP-3	1	CER16-2-I_CE
M00601_2.00	ZIP-3	1	CER16-2-LTR_CE
M00601_2.00	ZIP-3	1	CER16-I_CE
M00601_2.00	ZIP-3	1	CER17-I_CE
M00601_2.00	ZIP-3	1	CER2-1-LTR_CE
M00601_2.00	ZIP-3	3	CER2-I_CE
M00601_2.00	ZIP-3	4	CER3-I_CE
M00601_2.00	ZIP-3	4	CER5-I_CE
M00601_2.00	ZIP-3	2	CER6-I_CE
M00601_2.00	ZIP-3	2	CER7-I_CE
M00601_2.00	ZIP-3	6	CER8-I_CE
M00601_2.00	ZIP-3	1	CER8-LTR_CE
M00601_2.00	ZIP-3	2	CER9-I_CE
M00601_2.00	ZIP-3	1	CER9-LTR_CE
M00601_2.00	ZIP-3	1	CeRep1A
M00601_2.00	ZIP-3	2	Chapaev-2_CE
M00601_2.00	ZIP-3	2	HAT3_CE
M00601_2.00	ZIP-3	15	Helitron1_CE
M00601_2.00	ZIP-3	2	HelitronY1A_CE
M00601_2.00	ZIP-3	2	HelitronY1_CE
M00601_2.00	ZIP-3	2	HelitronY4_CE
M00601_2.00	ZIP-3	2	LINE2A_CE
M00601_2.00	ZIP-3	1	LINE2C1_CE
M00601_2.00	ZIP-3	1	LINE2E_CE
M00601_2.00	ZIP-3	1	LINE2G_CE
M00601_2.00	ZIP-3	1	LINE2H_CE
M00601_2.00	ZIP-3	2	Mariner2_CE
M00601_2.00	ZIP-3	1	Mariner4_CE
M00601_2.00	ZIP-3	2	NeSL-1
M00601_2.00	ZIP-3	3	PAL3A_CE
M00601_2.00	ZIP-3	2	PALTA1_CE
M00601_2.00	ZIP-3	4	PALTTTAAA2
M00601_2.00	ZIP-3	1	RTE1
M00601_2.00	ZIP-3	2	TC4
M00601_2.00	ZIP-3	3	TC5
M00601_2.00	ZIP-3	1	TIR9TA1A_CE
M00601_2.00	ZIP-3	1	TIR9TA1_CE
M00601_2.00	ZIP-3	1	Tc6
M00601_2.00	ZIP-3	2	Turmoil1
M00601_2.00	ZIP-3	1	Turmoil2
M00602_2.00	ZIP-7	1	CER12-I_CE
M00602_2.00	ZIP-7	1	CER16-2-I_CE
M00602_2.00	ZIP-7	1	CER2-I_CE
M00602_2.00	ZIP-7	1	CER4-I_CE
M00602_2.00	ZIP-7	1	CER5-I_CE
M00602_2.00	ZIP-7	2	CER9-I_CE
M00602_2.00	ZIP-7	2	Helitron1_CE
M00602_2.00	ZIP-7	1	LINE2A_CE
M00602_2.00	ZIP-7	1	LINE2E_CE
M00602_2.00	ZIP-7	1	LINE2G_CE
M00602_2.00	ZIP-7	2	LTR1_CE
M00602_2.00	ZIP-7	1	LTR2_CE
M00602_2.00	ZIP-7	1	PAL3A_CE
M00602_2.00	ZIP-7	1	TC4
M00602_2.00	ZIP-7	1	TC5
M00602_2.00	ZIP-7	2	Turmoil2
M00603_2.00	CRH-2	1	CELE45
M00603_2.00	CRH-2	4	CEMUDR1
M00603_2.00	CRH-2	2	CER1
M00603_2.00	CRH-2	3	CER10-I_CE
M00603_2.00	CRH-2	1	CER10-LTR_CE
M00603_2.00	CRH-2	3	CER11-I_CE
M00603_2.00	CRH-2	5	CER12-I_CE
M00603_2.00	CRH-2	1	CER15-I_CE
M00603_2.00	CRH-2	1	CER15-LTR_CE
M00603_2.00	CRH-2	7	CER16-2-I_CE
M00603_2.00	CRH-2	1	CER16-2-LTR_CE
M00603_2.00	CRH-2	1	CER16-I_CE
M00603_2.00	CRH-2	2	CER17-I_CE
M00603_2.00	CRH-2	1	CER2-1-LTR_CE
M00603_2.00	CRH-2	3	CER2-I_CE
M00603_2.00	CRH-2	1	CER4-I_CE
M00603_2.00	CRH-2	1	CER4-LTR_CE
M00603_2.00	CRH-2	8	CER5-I_CE
M00603_2.00	CRH-2	3	CER6-I_CE
M00603_2.00	CRH-2	1	CER6-LTR_CE
M00603_2.00	CRH-2	2	CER7-I_CE
M00603_2.00	CRH-2	7	CER8-I_CE
M00603_2.00	CRH-2	1	CER8-LTR_CE
M00603_2.00	CRH-2	8	CER9-I_CE
M00603_2.00	CRH-2	3	CeRep1A
M00603_2.00	CRH-2	2	Chapaev-1_CE
M00603_2.00	CRH-2	4	Chapaev-2_CE
M00603_2.00	CRH-2	2	Helitron1_CE
M00603_2.00	CRH-2	1	Helitron2_CE
M00603_2.00	CRH-2	1	LINE2B_CE
M00603_2.00	CRH-2	2	LINE2C_CE
M00603_2.00	CRH-2	1	LINE2E_CE
M00603_2.00	CRH-2	1	LINE2G_CE
M00603_2.00	CRH-2	1	Mariner4_CE
M00603_2.00	CRH-2	2	Merlin1m_CE
M00603_2.00	CRH-2	1	NDNAX3_CE
M00603_2.00	CRH-2	2	NPAL0A_CE
M00603_2.00	CRH-2	4	NeSL-1
M00603_2.00	CRH-2	1	PAL8C_1
M00603_2.00	CRH-2	1	PAL8C_2
M00603_2.00	CRH-2	1	PAL8C_4
M00603_2.00	CRH-2	1	PAL8C_5
M00603_2.00	CRH-2	1	TC5
M00603_2.00	CRH-2	1	Tc1
M00603_2.00	CRH-2	1	Tc1A
M00603_2.00	CRH-2	2	Tc6
M00603_2.00	CRH-2	1	Vingi-1_CE
M00603_2.00	CRH-2	1	Vingi-2_CE
M00604_2.00	CEBP-1	3	CEMUDR1
M00604_2.00	CEBP-1	2	CEMUDR2
M00604_2.00	CEBP-1	1	CER10-I_CE
M00604_2.00	CEBP-1	2	CER12-I_CE
M00604_2.00	CEBP-1	1	CER12-LTR_CE
M00604_2.00	CEBP-1	1	CER13-I_CE
M00604_2.00	CEBP-1	2	CER15-1-I_CE
M00604_2.00	CEBP-1	1	CER15-I_CE
M00604_2.00	CEBP-1	2	CER16-2-I_CE
M00604_2.00	CEBP-1	2	CER17-I_CE
M00604_2.00	CEBP-1	2	CER3-I_CE
M00604_2.00	CEBP-1	2	CER4-I_CE
M00604_2.00	CEBP-1	1	CER6-I_CE
M00604_2.00	CEBP-1	1	CER7-I_CE
M00604_2.00	CEBP-1	1	CER8-I_CE
M00604_2.00	CEBP-1	5	CeRep1A
M00604_2.00	CEBP-1	1	Chapaev-1_CE
M00604_2.00	CEBP-1	2	Chapaev-2_CE
M00604_2.00	CEBP-1	2	Helitron1_CE
M00604_2.00	CEBP-1	1	Helitron2_CE
M00604_2.00	CEBP-1	2	IR3_CE
M00604_2.00	CEBP-1	1	IR4
M00604_2.00	CEBP-1	1	LINE2A_CE
M00604_2.00	CEBP-1	2	LINE2B_CE
M00604_2.00	CEBP-1	1	LINE2C1_CE
M00604_2.00	CEBP-1	3	LINE2C_CE
M00604_2.00	CEBP-1	1	LINE2E_CE
M00604_2.00	CEBP-1	2	LINE2G_CE
M00604_2.00	CEBP-1	1	LTR2_CE
M00604_2.00	CEBP-1	1	MIRAGE1
M00604_2.00	CEBP-1	1	Mariner5_CE
M00604_2.00	CEBP-1	2	PALTTAA1_CE
M00604_2.00	CEBP-1	2	PALTTAA3_CE
M00604_2.00	CEBP-1	2	PALTTTAAA3
M00604_2.00	CEBP-1	2	RTE1
M00604_2.00	CEBP-1	2	TC5A
M00604_2.00	CEBP-1	1	TIR23T5A_CE
M00604_2.00	CEBP-1	1	Tc3
M00604_2.00	CEBP-1	1	Turmoil2
M00605_2.00	ATF-8	1	CEMUDR1
M00605_2.00	ATF-8	1	CEMUDR2
M00605_2.00	ATF-8	1	CER10-I_CE
M00605_2.00	ATF-8	1	CER11-I_CE
M00605_2.00	ATF-8	1	CER13-I_CE
M00605_2.00	ATF-8	1	CER15-I_CE
M00605_2.00	ATF-8	3	CER16-2-I_CE
M00605_2.00	ATF-8	2	CER3-I_CE
M00605_2.00	ATF-8	1	CER5-I_CE
M00605_2.00	ATF-8	1	CER6-I_CE
M00605_2.00	ATF-8	1	CER7-I_CE
M00605_2.00	ATF-8	2	CeRep1A
M00605_2.00	ATF-8	3	Helitron1_CE
M00605_2.00	ATF-8	2	LINE2E_CE
M00605_2.00	ATF-8	1	LONGPAL2
M00605_2.00	ATF-8	2	LTR1_CE
M00605_2.00	ATF-8	1	LTRCER1
M00605_2.00	ATF-8	1	NTC2A
M00605_2.00	ATF-8	1	TC4
M00605_2.00	ATF-8	2	TC5
M00605_2.00	ATF-8	1	Tc1
M00605_2.00	ATF-8	1	Tc3
M00606_2.00	ZIP-11	1	CELE14A
M00606_2.00	ZIP-11	1	CELE14B
M00606_2.00	ZIP-11	1	CER1
M00606_2.00	ZIP-11	4	CER10-I_CE
M00606_2.00	ZIP-11	4	CER12-I_CE
M00606_2.00	ZIP-11	2	CER13-I_CE
M00606_2.00	ZIP-11	1	CER16-2-I_CE
M00606_2.00	ZIP-11	1	CER2-1-LTR_CE
M00606_2.00	ZIP-11	2	CER2-I_CE
M00606_2.00	ZIP-11	2	CER3-I_CE
M00606_2.00	ZIP-11	1	CER4-I_CE
M00606_2.00	ZIP-11	4	CER5-I_CE
M00606_2.00	ZIP-11	2	CER6-I_CE
M00606_2.00	ZIP-11	1	CER8-I_CE
M00606_2.00	ZIP-11	1	CER8-LTR_CE
M00606_2.00	ZIP-11	3	CER9-I_CE
M00606_2.00	ZIP-11	1	Chapaev-1_CE
M00606_2.00	ZIP-11	2	Chapaev-2_CE
M00606_2.00	ZIP-11	1	HAT3_CE
M00606_2.00	ZIP-11	8	Helitron1_CE
M00606_2.00	ZIP-11	1	HelitronY1A_CE
M00606_2.00	ZIP-11	1	HelitronY1_CE
M00606_2.00	ZIP-11	1	HelitronY4_CE
M00606_2.00	ZIP-11	1	LINE2A_CE
M00606_2.00	ZIP-11	2	LINE2B_CE
M00606_2.00	ZIP-11	1	LINE2D_CE
M00606_2.00	ZIP-11	2	LINE2G_CE
M00606_2.00	ZIP-11	1	NeSL-1
M00606_2.00	ZIP-11	2	PAL3A_CE
M00606_2.00	ZIP-11	2	PALTTTAAA2
M00606_2.00	ZIP-11	2	RTE1
M00606_2.00	ZIP-11	1	TC4
M00606_2.00	ZIP-11	1	TC5
M00606_2.00	ZIP-11	2	Tc1
M00606_2.00	ZIP-11	1	Turmoil2
M00608_2.00	CES-1	1	CEMUDR2
M00608_2.00	CES-1	1	CER10-I_CE
M00608_2.00	CES-1	1	CER11-I_CE
M00608_2.00	CES-1	1	CER13-I_CE
M00608_2.00	CES-1	2	CER15-1-I_CE
M00608_2.00	CES-1	4	CER15-I_CE
M00608_2.00	CES-1	3	CER16-2-I_CE
M00608_2.00	CES-1	3	CER4-I_CE
M00608_2.00	CES-1	3	CER7-I_CE
M00608_2.00	CES-1	2	CER8-I_CE
M00608_2.00	CES-1	2	CeRep1A
M00608_2.00	CES-1	1	MIRAGE1
M00608_2.00	CES-1	3	NeSL-1
M00608_2.00	CES-1	2	RTE1
M00608_2.00	CES-1	1	TIR54TA1_CE
M00608_2.00	CES-1	1	Tc1
M00608_2.00	CES-1	1	Vingi-2_CE
M00609_2.00	CHE-1	1	CELE42
M00609_2.00	CHE-1	2	CEMUDR1
M00609_2.00	CHE-1	1	CEMUDR2
M00609_2.00	CHE-1	9	CER1
M00609_2.00	CHE-1	8	CER10-I_CE
M00609_2.00	CHE-1	1	CER11-I_CE
M00609_2.00	CHE-1	1	CER12-I_CE
M00609_2.00	CHE-1	2	CER15-1-I_CE
M00609_2.00	CHE-1	1	CER15-I_CE
M00609_2.00	CHE-1	7	CER16-2-I_CE
M00609_2.00	CHE-1	2	CER16-I_CE
M00609_2.00	CHE-1	7	CER2-I_CE
M00609_2.00	CHE-1	2	CER3-I_CE
M00609_2.00	CHE-1	2	CER4-I_CE
M00609_2.00	CHE-1	4	CER5-I_CE
M00609_2.00	CHE-1	3	CER6-I_CE
M00609_2.00	CHE-1	3	CER7-I_CE
M00609_2.00	CHE-1	1	CER7-LTR_CE
M00609_2.00	CHE-1	8	CER8-I_CE
M00609_2.00	CHE-1	3	CER9-I_CE
M00609_2.00	CHE-1	1	CER9-LTR_CE
M00609_2.00	CHE-1	1	Chapaev-1_CE
M00609_2.00	CHE-1	2	Chapaev-2_CE
M00609_2.00	CHE-1	2	Helitron1_CE
M00609_2.00	CHE-1	2	Helitron2_CE
M00609_2.00	CHE-1	1	HelitronY3_CE
M00609_2.00	CHE-1	1	LINE2A_CE
M00609_2.00	CHE-1	1	LINE2C1_CE
M00609_2.00	CHE-1	1	LINE2C_CE
M00609_2.00	CHE-1	2	LINE2E_CE
M00609_2.00	CHE-1	1	Mariner2_CE
M00609_2.00	CHE-1	3	Mariner4_CE
M00609_2.00	CHE-1	1	NDNAX1_CE
M00609_2.00	CHE-1	1	NDNAX2_CE
M00609_2.00	CHE-1	4	NeSL-1
M00609_2.00	CHE-1	2	RTE1
M00609_2.00	CHE-1	1	TC5
M00609_2.00	CHE-1	1	TIR43YW1_CE
M00609_2.00	CHE-1	2	TIR9TA1B_CE
M00609_2.00	CHE-1	2	TIR9TA1C_CE
M00609_2.00	CHE-1	2	Tc1
M00609_2.00	CHE-1	1	Tc3
M00609_2.00	CHE-1	2	Tc6
M00609_2.00	CHE-1	1	Turmoil1
M00609_2.00	CHE-1	2	Turmoil2
M00609_2.00	CHE-1	3	Vingi-1_CE
M00609_2.00	CHE-1	3	Vingi-2_CE
M00610_2.00	DIE-1	1	CEMUDR1
M00610_2.00	DIE-1	1	CEMUDR2
M00610_2.00	DIE-1	2	CER1
M00610_2.00	DIE-1	1	CER10-I_CE
M00610_2.00	DIE-1	3	CER15-I_CE
M00610_2.00	DIE-1	4	CER3-I_CE
M00610_2.00	DIE-1	1	CER7-I_CE
M00610_2.00	DIE-1	1	CER8-I_CE
M00610_2.00	DIE-1	4	CER9-I_CE
M00610_2.00	DIE-1	1	Chapaev-1_CE
M00610_2.00	DIE-1	1	Chapaev-2_CE
M00610_2.00	DIE-1	2	Helitron2_CE
M00610_2.00	DIE-1	1	LINE2C_CE
M00610_2.00	DIE-1	1	LINE2G_CE
M00610_2.00	DIE-1	1	LINE2H_CE
M00610_2.00	DIE-1	2	LONGPAL1
M00610_2.00	DIE-1	2	PALTA5_CE
M00610_2.00	DIE-1	2	TC4
M00610_2.00	DIE-1	1	TIR43YW1_CE
M00610_2.00	DIE-1	1	Tc3
M00610_2.00	DIE-1	2	Turmoil1
M00611_2.00	EGL-43	2	CEMUDR1
M00611_2.00	EGL-43	5	CER1
M00611_2.00	EGL-43	8	CER10-I_CE
M00611_2.00	EGL-43	5	CER11-I_CE
M00611_2.00	EGL-43	2	CER12-1-LTR_CE
M00611_2.00	EGL-43	4	CER12-I_CE
M00611_2.00	EGL-43	1	CER15-1-I_CE
M00611_2.00	EGL-43	3	CER15-I_CE
M00611_2.00	EGL-43	1	CER16-1-LTR_CE
M00611_2.00	EGL-43	4	CER16-2-I_CE
M00611_2.00	EGL-43	5	CER16-I_CE
M00611_2.00	EGL-43	1	CER16-LTR_CE
M00611_2.00	EGL-43	3	CER2-I_CE
M00611_2.00	EGL-43	2	CER3-I_CE
M00611_2.00	EGL-43	3	CER4-I_CE
M00611_2.00	EGL-43	1	CER5-I_CE
M00611_2.00	EGL-43	3	CER6-I_CE
M00611_2.00	EGL-43	3	CER7-I_CE
M00611_2.00	EGL-43	7	CER8-I_CE
M00611_2.00	EGL-43	1	CER8-LTR_CE
M00611_2.00	EGL-43	2	CER9-I_CE
M00611_2.00	EGL-43	3	Chapaev-1_CE
M00611_2.00	EGL-43	2	HATN1_CE
M00611_2.00	EGL-43	2	Helitron1_CE
M00611_2.00	EGL-43	2	Helitron2_CE
M00611_2.00	EGL-43	1	LINE2A_CE
M00611_2.00	EGL-43	1	LINE2B_CE
M00611_2.00	EGL-43	1	LINE2C1_CE
M00611_2.00	EGL-43	2	LINE2C_CE
M00611_2.00	EGL-43	3	LINE2E_CE
M00611_2.00	EGL-43	1	LINE2F_CE
M00611_2.00	EGL-43	1	LINE2G_CE
M00611_2.00	EGL-43	2	LINE2H_CE
M00611_2.00	EGL-43	1	MARINCE1
M00611_2.00	EGL-43	1	Mariner5_CE
M00611_2.00	EGL-43	1	NDNAX2_CE
M00611_2.00	EGL-43	3	NeSL-1
M00611_2.00	EGL-43	2	PAL8B_CE
M00611_2.00	EGL-43	1	PAL9A_CE
M00611_2.00	EGL-43	5	RTE1
M00611_2.00	EGL-43	1	TC2
M00611_2.00	EGL-43	2	TC5
M00611_2.00	EGL-43	1	TIR54TA1_CE
M00611_2.00	EGL-43	1	Tc1
M00611_2.00	EGL-43	1	Tc3
M00611_2.00	EGL-43	3	Turmoil1
M00611_2.00	EGL-43	2	Turmoil2
M00612_2.00	HAM-2	1	CELETC2
M00612_2.00	HAM-2	1	CEMUDR1
M00612_2.00	HAM-2	2	CER1
M00612_2.00	HAM-2	4	CER10-I_CE
M00612_2.00	HAM-2	5	CER11-I_CE
M00612_2.00	HAM-2	5	CER12-I_CE
M00612_2.00	HAM-2	3	CER13-I_CE
M00612_2.00	HAM-2	1	CER15-1-I_CE
M00612_2.00	HAM-2	3	CER15-I_CE
M00612_2.00	HAM-2	1	CER16-1-LTR_CE
M00612_2.00	HAM-2	6	CER16-2-I_CE
M00612_2.00	HAM-2	7	CER16-I_CE
M00612_2.00	HAM-2	1	CER16-LTR_CE
M00612_2.00	HAM-2	1	CER2-1-LTR_CE
M00612_2.00	HAM-2	8	CER2-I_CE
M00612_2.00	HAM-2	5	CER3-I_CE
M00612_2.00	HAM-2	6	CER4-I_CE
M00612_2.00	HAM-2	3	CER5-I_CE
M00612_2.00	HAM-2	3	CER6-I_CE
M00612_2.00	HAM-2	4	CER7-I_CE
M00612_2.00	HAM-2	8	CER8-I_CE
M00612_2.00	HAM-2	1	CER8-LTR_CE
M00612_2.00	HAM-2	11	CER9-I_CE
M00612_2.00	HAM-2	1	CER9-LTR_CE
M00612_2.00	HAM-2	3	CeRep1A
M00612_2.00	HAM-2	7	HAT2_CE
M00612_2.00	HAM-2	1	Helitron1_CE
M00612_2.00	HAM-2	1	Helitron2_CE
M00612_2.00	HAM-2	1	LINE2A_CE
M00612_2.00	HAM-2	2	LINE2B_CE
M00612_2.00	HAM-2	2	LINE2C1_CE
M00612_2.00	HAM-2	3	LINE2H_CE
M00612_2.00	HAM-2	1	Mariner3_CE
M00612_2.00	HAM-2	3	Mariner4_CE
M00612_2.00	HAM-2	1	Mariner5_CE
M00612_2.00	HAM-2	2	NDNAX1_CE
M00612_2.00	HAM-2	2	NDNAX2_CE
M00612_2.00	HAM-2	3	NDNAX3_CE
M00612_2.00	HAM-2	2	NeSL-1
M00612_2.00	HAM-2	2	PAL5A_CE
M00612_2.00	HAM-2	2	PALTA1_CE
M00612_2.00	HAM-2	3	RTE1
M00612_2.00	HAM-2	3	TC5
M00612_2.00	HAM-2	2	TIR9TA1B_CE
M00612_2.00	HAM-2	2	TIR9TA1C_CE
M00612_2.00	HAM-2	1	Turmoil1
M00612_2.00	HAM-2	4	Vingi-1_CE
M00612_2.00	HAM-2	1	Vingi-2_CE
M00613_2.00	LIN-29	1	CELE46A
M00613_2.00	LIN-29	1	CELE7
M00613_2.00	LIN-29	1	CELETC2
M00613_2.00	LIN-29	9	CEMUDR1
M00613_2.00	LIN-29	5	CEMUDR2
M00613_2.00	LIN-29	1	CER1
M00613_2.00	LIN-29	1	CER11-LTR_CE
M00613_2.00	LIN-29	1	CER15-1-I_CE
M00613_2.00	LIN-29	4	CER15-I_CE
M00613_2.00	LIN-29	1	CER16-2-I_CE
M00613_2.00	LIN-29	1	CER3-I_CE
M00613_2.00	LIN-29	1	CER7-I_CE
M00613_2.00	LIN-29	1	CERP2
M00613_2.00	LIN-29	2	CERP4
M00613_2.00	LIN-29	7	Chapaev-1_CE
M00613_2.00	LIN-29	7	Chapaev-2_CE
M00613_2.00	LIN-29	4	Helitron1_CE
M00613_2.00	LIN-29	2	Helitron2_CE
M00613_2.00	LIN-29	33	HelitronY1A_CE
M00613_2.00	LIN-29	26	HelitronY1_CE
M00613_2.00	LIN-29	1	HelitronY4_CE
M00613_2.00	LIN-29	1	IR3_CE
M00613_2.00	LIN-29	1	LINE2C1_CE
M00613_2.00	LIN-29	1	LINE2F_CE
M00613_2.00	LIN-29	1	LINE2G_CE
M00613_2.00	LIN-29	1	LONGPAL1
M00613_2.00	LIN-29	4	LONGPAL2
M00613_2.00	LIN-29	1	MARINCE1
M00613_2.00	LIN-29	3	MIRAGE1
M00613_2.00	LIN-29	2	Mariner2_CE
M00613_2.00	LIN-29	1	Mariner3_CE
M00613_2.00	LIN-29	1	Mariner5_CE
M00613_2.00	LIN-29	2	Merlin1m_CE
M00613_2.00	LIN-29	4	NDNAX3_CE
M00613_2.00	LIN-29	1	NPAL0A_CE
M00613_2.00	LIN-29	2	NPALTA1_CE
M00613_2.00	LIN-29	1	PAL8B_CE
M00613_2.00	LIN-29	1	PAL8C_2
M00613_2.00	LIN-29	1	PAL8D_CE
M00613_2.00	LIN-29	7	PAL9A_CE
M00613_2.00	LIN-29	7	PALTA1_CE
M00613_2.00	LIN-29	2	PALTA2_CE
M00613_2.00	LIN-29	2	PALTTTAAA1
M00613_2.00	LIN-29	1	PALTTTAAA2
M00613_2.00	LIN-29	3	PALTTTAAA3
M00613_2.00	LIN-29	1	RC14
M00613_2.00	LIN-29	5	TC2
M00613_2.00	LIN-29	3	TC4
M00613_2.00	LIN-29	1	TC5
M00613_2.00	LIN-29	2	TC5A
M00613_2.00	LIN-29	4	TC5B
M00613_2.00	LIN-29	3	TIR43YW1_CE
M00613_2.00	LIN-29	2	TIR9TA1C_CE
M00613_2.00	LIN-29	1	Tc1A
M00613_2.00	LIN-29	2	Tc3
M00613_2.00	LIN-29	2	Turmoil1
M00613_2.00	LIN-29	8	Turmoil2
M00614_2.00	LIN-48	1	CER16-1-LTR_CE
M00614_2.00	LIN-48	1	CER3-1-LTR_CE
M00614_2.00	LIN-48	2	CER3-I_CE
M00614_2.00	LIN-48	1	CER6-I_CE
M00614_2.00	LIN-48	1	CER7-I_CE
M00614_2.00	LIN-48	1	CER8-I_CE
M00614_2.00	LIN-48	3	CER9-I_CE
M00614_2.00	LIN-48	1	Helitron1_CE
M00614_2.00	LIN-48	1	HelitronY4_CE
M00614_2.00	LIN-48	1	LINE2A_CE
M00614_2.00	LIN-48	1	LINE2B_CE
M00614_2.00	LIN-48	2	LONGPAL2
M00614_2.00	LIN-48	2	PALTTAA3_CE
M00614_2.00	LIN-48	1	RTE1
M00614_2.00	LIN-48	1	Tc3
M00615_2.00	LSY-2	4	CELE1
M00615_2.00	LSY-2	1	CELE12A
M00615_2.00	LSY-2	2	CELE2
M00615_2.00	LSY-2	3	CEMUDR1
M00615_2.00	LSY-2	1	CER13-I_CE
M00615_2.00	LSY-2	1	CER15-1-I_CE
M00615_2.00	LSY-2	1	CER15-1-LTR_CE
M00615_2.00	LSY-2	2	CER15-I_CE
M00615_2.00	LSY-2	1	CER15-LTR_CE
M00615_2.00	LSY-2	1	CER16-2-I_CE
M00615_2.00	LSY-2	1	CER16-I_CE
M00615_2.00	LSY-2	1	CER17-I_CE
M00615_2.00	LSY-2	1	CER2-1-LTR_CE
M00615_2.00	LSY-2	2	CER2-I_CE
M00615_2.00	LSY-2	1	CER2-LTR_CE
M00615_2.00	LSY-2	3	CER3-I_CE
M00615_2.00	LSY-2	1	CER4-I_CE
M00615_2.00	LSY-2	2	CER5-I_CE
M00615_2.00	LSY-2	2	CER8-I_CE
M00615_2.00	LSY-2	1	CER9-I_CE
M00615_2.00	LSY-2	2	Chapaev-1_CE
M00615_2.00	LSY-2	1	Chapaev-2_CE
M00615_2.00	LSY-2	28	Helitron2_CE
M00615_2.00	LSY-2	4	HelitronY2_CE
M00615_2.00	LSY-2	6	HelitronY4_CE
M00615_2.00	LSY-2	1	LINE2B_CE
M00615_2.00	LSY-2	1	LINE2C_CE
M00615_2.00	LSY-2	2	LINE2G_CE
M00615_2.00	LSY-2	1	LONGPAL2
M00615_2.00	LSY-2	2	LONGPAL3
M00615_2.00	LSY-2	1	LTR1_CE
M00615_2.00	LSY-2	1	LTR2_CE
M00615_2.00	LSY-2	1	MAR_CE
M00615_2.00	LSY-2	1	MIRAGE1
M00615_2.00	LSY-2	1	NPAL5A_CE
M00615_2.00	LSY-2	2	PALTA4_CE
M00615_2.00	LSY-2	1	PALTTAA2_CE
M00615_2.00	LSY-2	1	TC4
M00615_2.00	LSY-2	1	TC5
M00615_2.00	LSY-2	1	TIR23T5A_CE
M00615_2.00	LSY-2	1	TIR43YW1_CE
M00615_2.00	LSY-2	1	Tc1A
M00615_2.00	LSY-2	1	Tc3
M00615_2.00	LSY-2	2	Tc6
M00615_2.00	LSY-2	2	Turmoil1
M00615_2.00	LSY-2	1	Turmoil2
M00616_2.00	MNM-2	1	CELE4
M00616_2.00	MNM-2	3	CEMUDR1
M00616_2.00	MNM-2	1	CEMUDR2
M00616_2.00	MNM-2	6	CER1
M00616_2.00	MNM-2	10	CER10-I_CE
M00616_2.00	MNM-2	3	CER11-I_CE
M00616_2.00	MNM-2	1	CER12-1-LTR_CE
M00616_2.00	MNM-2	6	CER12-I_CE
M00616_2.00	MNM-2	3	CER13-I_CE
M00616_2.00	MNM-2	1	CER15-1-I_CE
M00616_2.00	MNM-2	1	CER15-1-LTR_CE
M00616_2.00	MNM-2	4	CER15-I_CE
M00616_2.00	MNM-2	1	CER16-1-LTR_CE
M00616_2.00	MNM-2	3	CER16-2-I_CE
M00616_2.00	MNM-2	6	CER16-I_CE
M00616_2.00	MNM-2	1	CER2-LTR_CE
M00616_2.00	MNM-2	6	CER3-I_CE
M00616_2.00	MNM-2	5	CER4-I_CE
M00616_2.00	MNM-2	2	CER5-I_CE
M00616_2.00	MNM-2	5	CER6-I_CE
M00616_2.00	MNM-2	3	CER7-I_CE
M00616_2.00	MNM-2	4	CER8-I_CE
M00616_2.00	MNM-2	2	CER8-LTR_CE
M00616_2.00	MNM-2	3	CER9-I_CE
M00616_2.00	MNM-2	1	CER9-LTR_CE
M00616_2.00	MNM-2	2	CeRep1A
M00616_2.00	MNM-2	1	Chapaev-1_CE
M00616_2.00	MNM-2	1	Chapaev-2_CE
M00616_2.00	MNM-2	2	DNA-3-1_CE
M00616_2.00	MNM-2	2	HATN1_CE
M00616_2.00	MNM-2	2	Helitron1_CE
M00616_2.00	MNM-2	4	Helitron2_CE
M00616_2.00	MNM-2	1	HelitronY1A_CE
M00616_2.00	MNM-2	1	HelitronY1_CE
M00616_2.00	MNM-2	2	LINE2A_CE
M00616_2.00	MNM-2	1	LINE2B_CE
M00616_2.00	MNM-2	1	LINE2C1_CE
M00616_2.00	MNM-2	2	LINE2C_CE
M00616_2.00	MNM-2	1	LINE2D_CE
M00616_2.00	MNM-2	3	LINE2E_CE
M00616_2.00	MNM-2	1	LINE2H_CE
M00616_2.00	MNM-2	2	LONGPAL2
M00616_2.00	MNM-2	1	MAR_CE
M00616_2.00	MNM-2	1	MIRAGE1
M00616_2.00	MNM-2	1	Mariner2_CE
M00616_2.00	MNM-2	1	NDNAX2_CE
M00616_2.00	MNM-2	8	NeSL-1
M00616_2.00	MNM-2	1	PAL9A_CE
M00616_2.00	MNM-2	2	PALTA5_CE
M00616_2.00	MNM-2	4	RTE1
M00616_2.00	MNM-2	1	TC2
M00616_2.00	MNM-2	2	TC4
M00616_2.00	MNM-2	2	TC5
M00616_2.00	MNM-2	1	TIR54TA1_CE
M00616_2.00	MNM-2	3	TIR9TA1A_CE
M00616_2.00	MNM-2	1	TIR9TA1B_CE
M00616_2.00	MNM-2	2	TIR9TA1_CE
M00616_2.00	MNM-2	2	Tc1
M00616_2.00	MNM-2	1	Tc3
M00616_2.00	MNM-2	2	Turmoil1
M00616_2.00	MNM-2	1	Vingi-2_CE
M00617_2.00	KLF-3	2	CELE4
M00617_2.00	KLF-3	1	CEMUDR1
M00617_2.00	KLF-3	3	CER1
M00617_2.00	KLF-3	3	CER10-I_CE
M00617_2.00	KLF-3	1	CER10-LTR_CE
M00617_2.00	KLF-3	6	CER11-I_CE
M00617_2.00	KLF-3	7	CER12-I_CE
M00617_2.00	KLF-3	1	CER12-LTR_CE
M00617_2.00	KLF-3	2	CER15-1-I_CE
M00617_2.00	KLF-3	1	CER15-1-LTR_CE
M00617_2.00	KLF-3	2	CER15-I_CE
M00617_2.00	KLF-3	2	CER15-LTR_CE
M00617_2.00	KLF-3	3	CER16-2-I_CE
M00617_2.00	KLF-3	6	CER16-I_CE
M00617_2.00	KLF-3	1	CER16-LTR_CE
M00617_2.00	KLF-3	1	CER2-1-LTR_CE
M00617_2.00	KLF-3	3	CER2-I_CE
M00617_2.00	KLF-3	1	CER2-LTR_CE
M00617_2.00	KLF-3	5	CER3-I_CE
M00617_2.00	KLF-3	3	CER4-I_CE
M00617_2.00	KLF-3	2	CER5-I_CE
M00617_2.00	KLF-3	1	CER6-I_CE
M00617_2.00	KLF-3	1	CER7-LTR_CE
M00617_2.00	KLF-3	9	CER8-I_CE
M00617_2.00	KLF-3	1	CER8-LTR_CE
M00617_2.00	KLF-3	3	CER9-I_CE
M00617_2.00	KLF-3	3	CER9-LTR_CE
M00617_2.00	KLF-3	1	CERP4
M00617_2.00	KLF-3	1	Chapaev-1_CE
M00617_2.00	KLF-3	1	Chapaev-2_CE
M00617_2.00	KLF-3	2	HAT1_CE
M00617_2.00	KLF-3	2	HAT2_CE
M00617_2.00	KLF-3	1	HAT4_CE
M00617_2.00	KLF-3	1	HATN1_CE
M00617_2.00	KLF-3	4	Helitron1_CE
M00617_2.00	KLF-3	3	Helitron2_CE
M00617_2.00	KLF-3	1	HelitronY1A_CE
M00617_2.00	KLF-3	2	HelitronY1_CE
M00617_2.00	KLF-3	1	HelitronY4_CE
M00617_2.00	KLF-3	4	IR4
M00617_2.00	KLF-3	2	LINE2A_CE
M00617_2.00	KLF-3	4	LINE2B_CE
M00617_2.00	KLF-3	3	LINE2C1_CE
M00617_2.00	KLF-3	3	LINE2C_CE
M00617_2.00	KLF-3	1	LINE2D_CE
M00617_2.00	KLF-3	2	LINE2G_CE
M00617_2.00	KLF-3	2	LINE2H_CE
M00617_2.00	KLF-3	1	LTR2_CE
M00617_2.00	KLF-3	1	MARINCE1
M00617_2.00	KLF-3	1	MIRAGE1
M00617_2.00	KLF-3	2	Mariner3_CE
M00617_2.00	KLF-3	1	Mariner4_CE
M00617_2.00	KLF-3	2	NDNAX1_CE
M00617_2.00	KLF-3	1	NDNAX2_CE
M00617_2.00	KLF-3	4	NDNAX3_CE
M00617_2.00	KLF-3	2	NPAL0A_CE
M00617_2.00	KLF-3	2	NPAL5A_CE
M00617_2.00	KLF-3	5	NeSL-1
M00617_2.00	KLF-3	1	PAL8A_CE
M00617_2.00	KLF-3	2	PAL8D_CE
M00617_2.00	KLF-3	2	PAL9A_CE
M00617_2.00	KLF-3	4	PALTA3_CE
M00617_2.00	KLF-3	1	PALTA5_CE
M00617_2.00	KLF-3	4	PALTTTAAA3
M00617_2.00	KLF-3	1	RC14
M00617_2.00	KLF-3	1	RTE1
M00617_2.00	KLF-3	1	TC4
M00617_2.00	KLF-3	1	TC5
M00617_2.00	KLF-3	1	TIR23T5A_CE
M00617_2.00	KLF-3	1	TIR43YW1_CE
M00617_2.00	KLF-3	1	TIR54TA1_CE
M00617_2.00	KLF-3	2	TIR9TA1B_CE
M00617_2.00	KLF-3	1	TIR9TA1C_CE
M00617_2.00	KLF-3	2	Turmoil1
M00617_2.00	KLF-3	2	Vingi-1_CE
M00618_2.00	ODD-2	10	CEMUDR1
M00618_2.00	ODD-2	1	CEMUDR2
M00618_2.00	ODD-2	4	CER1
M00618_2.00	ODD-2	4	CER10-I_CE
M00618_2.00	ODD-2	1	CER11-I_CE
M00618_2.00	ODD-2	7	CER12-I_CE
M00618_2.00	ODD-2	3	CER13-I_CE
M00618_2.00	ODD-2	3	CER15-1-I_CE
M00618_2.00	ODD-2	1	CER15-1-LTR_CE
M00618_2.00	ODD-2	3	CER15-I_CE
M00618_2.00	ODD-2	2	CER16-2-I_CE
M00618_2.00	ODD-2	2	CER16-I_CE
M00618_2.00	ODD-2	1	CER17-I_CE
M00618_2.00	ODD-2	1	CER2-1-LTR_CE
M00618_2.00	ODD-2	4	CER2-I_CE
M00618_2.00	ODD-2	4	CER3-I_CE
M00618_2.00	ODD-2	2	CER4-I_CE
M00618_2.00	ODD-2	4	CER5-I_CE
M00618_2.00	ODD-2	2	CER6-I_CE
M00618_2.00	ODD-2	7	CER7-I_CE
M00618_2.00	ODD-2	7	CER8-I_CE
M00618_2.00	ODD-2	6	CER9-I_CE
M00618_2.00	ODD-2	3	Chapaev-1_CE
M00618_2.00	ODD-2	2	Helitron1_CE
M00618_2.00	ODD-2	2	Helitron2_CE
M00618_2.00	ODD-2	1	HelitronY2_CE
M00618_2.00	ODD-2	3	LINE2A_CE
M00618_2.00	ODD-2	1	LINE2B_CE
M00618_2.00	ODD-2	2	LINE2E_CE
M00618_2.00	ODD-2	1	LINE2G_CE
M00618_2.00	ODD-2	1	LTR2_CE
M00618_2.00	ODD-2	1	MARINCE1
M00618_2.00	ODD-2	4	MIRAGE1
M00618_2.00	ODD-2	2	Mariner2_CE
M00618_2.00	ODD-2	1	Mariner3_CE
M00618_2.00	ODD-2	3	Mariner4_CE
M00618_2.00	ODD-2	1	NeSL-1
M00618_2.00	ODD-2	2	PAL9A_CE
M00618_2.00	ODD-2	2	RTE1
M00618_2.00	ODD-2	1	TC5
M00618_2.00	ODD-2	1	TIR43YW1_CE
M00618_2.00	ODD-2	2	Tc3
M00618_2.00	ODD-2	1	Tc6
M00618_2.00	ODD-2	4	Turmoil1
M00618_2.00	ODD-2	1	Turmoil2
M00618_2.00	ODD-2	1	Vingi-2_CE
M00619_2.00	PAG-3	1	CELE46B
M00619_2.00	PAG-3	1	CEMUDR2
M00619_2.00	PAG-3	3	CER1
M00619_2.00	PAG-3	2	CER10-I_CE
M00619_2.00	PAG-3	1	CER11-I_CE
M00619_2.00	PAG-3	7	CER12-I_CE
M00619_2.00	PAG-3	3	CER13-I_CE
M00619_2.00	PAG-3	1	CER15-1-I_CE
M00619_2.00	PAG-3	2	CER15-I_CE
M00619_2.00	PAG-3	4	CER16-2-I_CE
M00619_2.00	PAG-3	1	CER16-I_CE
M00619_2.00	PAG-3	4	CER17-I_CE
M00619_2.00	PAG-3	4	CER2-I_CE
M00619_2.00	PAG-3	1	CER3-I_CE
M00619_2.00	PAG-3	1	CER5-I_CE
M00619_2.00	PAG-3	1	CER6-I_CE
M00619_2.00	PAG-3	2	CER7-I_CE
M00619_2.00	PAG-3	4	CER8-I_CE
M00619_2.00	PAG-3	3	CER9-I_CE
M00619_2.00	PAG-3	1	CeRep1A
M00619_2.00	PAG-3	1	Chapaev-1_CE
M00619_2.00	PAG-3	2	Chapaev-2_CE
M00619_2.00	PAG-3	1	Helitron1_CE
M00619_2.00	PAG-3	1	Helitron2_CE
M00619_2.00	PAG-3	1	LINE2C1_CE
M00619_2.00	PAG-3	3	LINE2D_CE
M00619_2.00	PAG-3	1	LINE2E_CE
M00619_2.00	PAG-3	1	LINE2G_CE
M00619_2.00	PAG-3	2	LINE2H_CE
M00619_2.00	PAG-3	2	MIRAGE1
M00619_2.00	PAG-3	2	NDNAX1_CE
M00619_2.00	PAG-3	4	NDNAX2_CE
M00619_2.00	PAG-3	2	NeSL-1
M00619_2.00	PAG-3	2	PALTTAA1_CE
M00619_2.00	PAG-3	2	PALTTAA3_CE
M00619_2.00	PAG-3	6	PALTTTAAA1
M00619_2.00	PAG-3	2	PALTTTAAA3
M00619_2.00	PAG-3	3	RTE1
M00619_2.00	PAG-3	2	TC4
M00619_2.00	PAG-3	2	TC5A
M00619_2.00	PAG-3	1	Turmoil1
M00619_2.00	PAG-3	2	Turmoil2
M00619_2.00	PAG-3	1	Vingi-2_CE
M00620_2.00	PAT-9	1	CEMUDR1
M00620_2.00	PAT-9	1	CER1
M00620_2.00	PAT-9	1	CER11-I_CE
M00620_2.00	PAT-9	1	CER12-I_CE
M00620_2.00	PAT-9	1	CER13-I_CE
M00620_2.00	PAT-9	1	CER15-I_CE
M00620_2.00	PAT-9	1	CER16-2-I_CE
M00620_2.00	PAT-9	1	CER2-I_CE
M00620_2.00	PAT-9	2	CER3-I_CE
M00620_2.00	PAT-9	2	CER7-I_CE
M00620_2.00	PAT-9	1	CeRep1A
M00620_2.00	PAT-9	2	Chapaev-2_CE
M00620_2.00	PAT-9	1	Helitron1_CE
M00620_2.00	PAT-9	1	LINE2B_CE
M00620_2.00	PAT-9	3	LINE2C1_CE
M00620_2.00	PAT-9	1	LINE2C_CE
M00620_2.00	PAT-9	1	LINE2H_CE
M00620_2.00	PAT-9	1	NDNAX2_CE
M00620_2.00	PAT-9	1	NDNAX3_CE
M00620_2.00	PAT-9	2	NeSL-1
M00620_2.00	PAT-9	1	PALTTAA3_CE
M00620_2.00	PAT-9	1	TC2
M00620_2.00	PAT-9	2	TC5A
M00620_2.00	PAT-9	1	TIR21T5A_CE
M00620_2.00	PAT-9	1	TIR9TA1B_CE
M00620_2.00	PAT-9	1	Tc1
M00620_2.00	PAT-9	1	Tc3
M00620_2.00	PAT-9	1	Turmoil1
M00621_2.00	REF-2	1	CELE11
M00621_2.00	REF-2	1	CELE6
M00621_2.00	REF-2	3	CEMUDR1
M00621_2.00	REF-2	1	CEMUDR2
M00621_2.00	REF-2	2	CER1
M00621_2.00	REF-2	6	CER10-I_CE
M00621_2.00	REF-2	1	CER10-LTR_CE
M00621_2.00	REF-2	8	CER11-I_CE
M00621_2.00	REF-2	10	CER12-I_CE
M00621_2.00	REF-2	3	CER13-I_CE
M00621_2.00	REF-2	2	CER15-1-I_CE
M00621_2.00	REF-2	1	CER15-1-LTR_CE
M00621_2.00	REF-2	1	CER15-I_CE
M00621_2.00	REF-2	1	CER15-LTR_CE
M00621_2.00	REF-2	9	CER16-2-I_CE
M00621_2.00	REF-2	5	CER16-I_CE
M00621_2.00	REF-2	1	CER2-1-LTR_CE
M00621_2.00	REF-2	3	CER2-I_CE
M00621_2.00	REF-2	1	CER2-LTR_CE
M00621_2.00	REF-2	5	CER3-I_CE
M00621_2.00	REF-2	4	CER4-I_CE
M00621_2.00	REF-2	2	CER5-I_CE
M00621_2.00	REF-2	2	CER6-I_CE
M00621_2.00	REF-2	3	CER7-I_CE
M00621_2.00	REF-2	2	CER7-LTR_CE
M00621_2.00	REF-2	14	CER8-I_CE
M00621_2.00	REF-2	1	CER8-LTR_CE
M00621_2.00	REF-2	9	CER9-I_CE
M00621_2.00	REF-2	3	CER9-LTR_CE
M00621_2.00	REF-2	5	CeRep1A
M00621_2.00	REF-2	1	Chapaev-1_CE
M00621_2.00	REF-2	3	Chapaev-2_CE
M00621_2.00	REF-2	4	DNA-3-1_CE
M00621_2.00	REF-2	2	HATN1_CE
M00621_2.00	REF-2	4	Helitron1_CE
M00621_2.00	REF-2	4	Helitron2_CE
M00621_2.00	REF-2	1	HelitronY1A_CE
M00621_2.00	REF-2	2	HelitronY1_CE
M00621_2.00	REF-2	1	HelitronY2_CE
M00621_2.00	REF-2	1	HelitronY3_CE
M00621_2.00	REF-2	1	HelitronY4_CE
M00621_2.00	REF-2	2	IR3_CE
M00621_2.00	REF-2	1	LINE2A_CE
M00621_2.00	REF-2	2	LINE2B_CE
M00621_2.00	REF-2	5	LINE2C1_CE
M00621_2.00	REF-2	2	LINE2C_CE
M00621_2.00	REF-2	2	LINE2D_CE
M00621_2.00	REF-2	2	LINE2E_CE
M00621_2.00	REF-2	2	LINE2G_CE
M00621_2.00	REF-2	2	LINE2H_CE
M00621_2.00	REF-2	1	LONGPAL2
M00621_2.00	REF-2	1	MARINCE1
M00621_2.00	REF-2	1	MIRAGE1
M00621_2.00	REF-2	1	Mariner4_CE
M00621_2.00	REF-2	1	Mariner5_CE
M00621_2.00	REF-2	5	NDNAX1_CE
M00621_2.00	REF-2	9	NDNAX2_CE
M00621_2.00	REF-2	2	NDNAX3_CE
M00621_2.00	REF-2	3	NPAL0A_CE
M00621_2.00	REF-2	5	NeSL-1
M00621_2.00	REF-2	3	PALTA3_CE
M00621_2.00	REF-2	2	PALTA5_CE
M00621_2.00	REF-2	2	PALTTAA1_CE
M00621_2.00	REF-2	1	RTE1
M00621_2.00	REF-2	1	SINE1_CE
M00621_2.00	REF-2	2	TC4
M00621_2.00	REF-2	1	TC5
M00621_2.00	REF-2	2	TIR21T5A_CE
M00621_2.00	REF-2	1	TIR43YW1_CE
M00621_2.00	REF-2	3	TIR9TA1A_CE
M00621_2.00	REF-2	4	TIR9TA1B_CE
M00621_2.00	REF-2	1	TIR9TA1_CE
M00621_2.00	REF-2	1	Tc1
M00621_2.00	REF-2	1	Tc3
M00621_2.00	REF-2	3	Turmoil2
M00621_2.00	REF-2	2	Vingi-1_CE
M00621_2.00	REF-2	2	Vingi-2_CE
M00622_2.00	EGRH-1	2	CELE4
M00622_2.00	EGRH-1	1	CELE42
M00622_2.00	EGRH-1	1	CELE45
M00622_2.00	EGRH-1	2	CER1
M00622_2.00	EGRH-1	8	CER10-I_CE
M00622_2.00	EGRH-1	6	CER11-I_CE
M00622_2.00	EGRH-1	1	CER12-1-LTR_CE
M00622_2.00	EGRH-1	8	CER12-I_CE
M00622_2.00	EGRH-1	1	CER12-LTR_CE
M00622_2.00	EGRH-1	1	CER13-I_CE
M00622_2.00	EGRH-1	1	CER15-1-LTR_CE
M00622_2.00	EGRH-1	1	CER15-I_CE
M00622_2.00	EGRH-1	1	CER15-LTR_CE
M00622_2.00	EGRH-1	28	CER16-2-I_CE
M00622_2.00	EGRH-1	6	CER16-2-LTR_CE
M00622_2.00	EGRH-1	5	CER16-I_CE
M00622_2.00	EGRH-1	2	CER2-I_CE
M00622_2.00	EGRH-1	2	CER2-LTR_CE
M00622_2.00	EGRH-1	5	CER3-I_CE
M00622_2.00	EGRH-1	2	CER4-I_CE
M00622_2.00	EGRH-1	2	CER5-I_CE
M00622_2.00	EGRH-1	2	CER6-I_CE
M00622_2.00	EGRH-1	1	CER7-I_CE
M00622_2.00	EGRH-1	2	CER7-LTR_CE
M00622_2.00	EGRH-1	20	CER8-I_CE
M00622_2.00	EGRH-1	1	CER8-LTR_CE
M00622_2.00	EGRH-1	8	CER9-I_CE
M00622_2.00	EGRH-1	1	Chapaev-1_CE
M00622_2.00	EGRH-1	3	Chapaev-2_CE
M00622_2.00	EGRH-1	3	Helitron1_CE
M00622_2.00	EGRH-1	10	Helitron2_CE
M00622_2.00	EGRH-1	7	HelitronY1A_CE
M00622_2.00	EGRH-1	4	HelitronY4_CE
M00622_2.00	EGRH-1	2	LINE2A_CE
M00622_2.00	EGRH-1	5	LINE2B_CE
M00622_2.00	EGRH-1	4	LINE2C1_CE
M00622_2.00	EGRH-1	9	LINE2C_CE
M00622_2.00	EGRH-1	2	LINE2D_CE
M00622_2.00	EGRH-1	1	LINE2E_CE
M00622_2.00	EGRH-1	2	LINE2H_CE
M00622_2.00	EGRH-1	1	LONGPAL1
M00622_2.00	EGRH-1	2	MARINCE1
M00622_2.00	EGRH-1	2	MAR_CE
M00622_2.00	EGRH-1	9	MIRAGE1
M00622_2.00	EGRH-1	2	Mariner4_CE
M00622_2.00	EGRH-1	2	NDNAX1_CE
M00622_2.00	EGRH-1	1	NDNAX2_CE
M00622_2.00	EGRH-1	2	NDNAX3_CE
M00622_2.00	EGRH-1	1	NPALTA1_CE
M00622_2.00	EGRH-1	4	NeSL-1
M00622_2.00	EGRH-1	2	PAL8D_CE
M00622_2.00	EGRH-1	2	PALTA3_CE
M00622_2.00	EGRH-1	8	PALTA5_CE
M00622_2.00	EGRH-1	2	PALTTTAAA3
M00622_2.00	EGRH-1	2	RTE1
M00622_2.00	EGRH-1	2	SINE1_CE
M00622_2.00	EGRH-1	2	TC4
M00622_2.00	EGRH-1	1	TC5
M00622_2.00	EGRH-1	2	TC5A
M00622_2.00	EGRH-1	1	TC5B
M00622_2.00	EGRH-1	2	TIR23T5A_CE
M00622_2.00	EGRH-1	1	TIR54TA1_CE
M00622_2.00	EGRH-1	2	TIR9TA1A_CE
M00622_2.00	EGRH-1	1	TIR9TA1B_CE
M00622_2.00	EGRH-1	1	TIR9TA1_CE
M00622_2.00	EGRH-1	3	Tc1
M00622_2.00	EGRH-1	7	Tc3
M00622_2.00	EGRH-1	4	Tc6
M00622_2.00	EGRH-1	1	Turmoil1
M00622_2.00	EGRH-1	1	Vingi-1_CE
M00622_2.00	EGRH-1	1	Vingi-2_CE
M00623_2.00	F10B5.3	2	CELE1
M00623_2.00	F10B5.3	1	CELE14A
M00623_2.00	F10B5.3	4	CEMUDR1
M00623_2.00	F10B5.3	2	CEMUDR2
M00623_2.00	F10B5.3	6	CER1
M00623_2.00	F10B5.3	3	CER10-I_CE
M00623_2.00	F10B5.3	4	CER12-I_CE
M00623_2.00	F10B5.3	1	CER13-I_CE
M00623_2.00	F10B5.3	2	CER15-1-I_CE
M00623_2.00	F10B5.3	8	CER15-I_CE
M00623_2.00	F10B5.3	2	CER16-2-I_CE
M00623_2.00	F10B5.3	2	CER16-I_CE
M00623_2.00	F10B5.3	1	CER2-1-LTR_CE
M00623_2.00	F10B5.3	8	CER2-I_CE
M00623_2.00	F10B5.3	5	CER3-I_CE
M00623_2.00	F10B5.3	1	CER4-I_CE
M00623_2.00	F10B5.3	1	CER5-I_CE
M00623_2.00	F10B5.3	3	CER6-I_CE
M00623_2.00	F10B5.3	2	CER7-I_CE
M00623_2.00	F10B5.3	15	CER8-I_CE
M00623_2.00	F10B5.3	2	CER9-I_CE
M00623_2.00	F10B5.3	6	CeRep1A
M00623_2.00	F10B5.3	4	Chapaev-1_CE
M00623_2.00	F10B5.3	2	Chapaev-2_CE
M00623_2.00	F10B5.3	7	Helitron1_CE
M00623_2.00	F10B5.3	1	Helitron2_CE
M00623_2.00	F10B5.3	14	HelitronY1A_CE
M00623_2.00	F10B5.3	55	HelitronY1_CE
M00623_2.00	F10B5.3	23	HelitronY4_CE
M00623_2.00	F10B5.3	5	LINE2A_CE
M00623_2.00	F10B5.3	1	LINE2C1_CE
M00623_2.00	F10B5.3	3	LINE2E_CE
M00623_2.00	F10B5.3	1	LINE2H_CE
M00623_2.00	F10B5.3	5	MIRAGE1
M00623_2.00	F10B5.3	3	Mariner3_CE
M00623_2.00	F10B5.3	1	Mariner4_CE
M00623_2.00	F10B5.3	1	NDNAX2_CE
M00623_2.00	F10B5.3	2	NDNAX3_CE
M00623_2.00	F10B5.3	2	PAL8A_CE
M00623_2.00	F10B5.3	1	PALTA1_CE
M00623_2.00	F10B5.3	2	PALTTTAAA1
M00623_2.00	F10B5.3	1	PALTTTAAA3
M00623_2.00	F10B5.3	1	RTE1
M00623_2.00	F10B5.3	2	TIR23T5A_CE
M00623_2.00	F10B5.3	1	Tc3
M00623_2.00	F10B5.3	2	Turmoil1
M00623_2.00	F10B5.3	6	Turmoil2
M00624_2.00	LSY-27	1	CELE46B
M00624_2.00	LSY-27	1	CEMUDR1
M00624_2.00	LSY-27	1	CEMUDR2
M00624_2.00	LSY-27	6	CER1
M00624_2.00	LSY-27	8	CER10-I_CE
M00624_2.00	LSY-27	1	CER11-I_CE
M00624_2.00	LSY-27	10	CER12-I_CE
M00624_2.00	LSY-27	4	CER13-I_CE
M00624_2.00	LSY-27	2	CER15-1-I_CE
M00624_2.00	LSY-27	8	CER15-I_CE
M00624_2.00	LSY-27	10	CER16-2-I_CE
M00624_2.00	LSY-27	2	CER16-I_CE
M00624_2.00	LSY-27	1	CER17-I_CE
M00624_2.00	LSY-27	13	CER2-I_CE
M00624_2.00	LSY-27	6	CER3-I_CE
M00624_2.00	LSY-27	5	CER4-I_CE
M00624_2.00	LSY-27	3	CER5-I_CE
M00624_2.00	LSY-27	4	CER6-I_CE
M00624_2.00	LSY-27	4	CER7-I_CE
M00624_2.00	LSY-27	11	CER8-I_CE
M00624_2.00	LSY-27	12	CER9-I_CE
M00624_2.00	LSY-27	1	CER9-LTR_CE
M00624_2.00	LSY-27	1	Chapaev-1_CE
M00624_2.00	LSY-27	1	Chapaev-2_CE
M00624_2.00	LSY-27	3	Helitron1_CE
M00624_2.00	LSY-27	3	Helitron2_CE
M00624_2.00	LSY-27	1	HelitronY1_CE
M00624_2.00	LSY-27	1	HelitronY2_CE
M00624_2.00	LSY-27	3	LINE2A_CE
M00624_2.00	LSY-27	1	LINE2B_CE
M00624_2.00	LSY-27	1	LINE2C1_CE
M00624_2.00	LSY-27	1	LINE2C_CE
M00624_2.00	LSY-27	1	LINE2D_CE
M00624_2.00	LSY-27	2	LINE2E_CE
M00624_2.00	LSY-27	1	LINE2F_CE
M00624_2.00	LSY-27	1	LINE2H_CE
M00624_2.00	LSY-27	1	MARINCE1
M00624_2.00	LSY-27	2	MIRAGE1
M00624_2.00	LSY-27	2	Mariner3_CE
M00624_2.00	LSY-27	4	Mariner4_CE
M00624_2.00	LSY-27	3	NDNAX1_CE
M00624_2.00	LSY-27	5	NDNAX2_CE
M00624_2.00	LSY-27	1	NDNAX3_CE
M00624_2.00	LSY-27	5	NeSL-1
M00624_2.00	LSY-27	2	PALTA2_CE
M00624_2.00	LSY-27	5	RTE1
M00624_2.00	LSY-27	1	TC2
M00624_2.00	LSY-27	1	Tc1
M00624_2.00	LSY-27	1	Tc3
M00624_2.00	LSY-27	2	Tc6
M00624_2.00	LSY-27	4	Turmoil1
M00624_2.00	LSY-27	1	Vingi-1_CE
M00624_2.00	LSY-27	2	Vingi-2_CE
M00625_2.00	F52B5.7	4	CELE4
M00625_2.00	F52B5.7	2	CER10-I_CE
M00625_2.00	F52B5.7	2	CER12-I_CE
M00625_2.00	F52B5.7	1	CER15-1-I_CE
M00625_2.00	F52B5.7	2	CER16-2-I_CE
M00625_2.00	F52B5.7	2	CER2-I_CE
M00625_2.00	F52B5.7	1	CER3-I_CE
M00625_2.00	F52B5.7	1	CER4-I_CE
M00625_2.00	F52B5.7	1	CER7-I_CE
M00625_2.00	F52B5.7	2	CER8-I_CE
M00625_2.00	F52B5.7	1	CER9-I_CE
M00625_2.00	F52B5.7	1	Chapaev-2_CE
M00625_2.00	F52B5.7	1	Helitron1_CE
M00625_2.00	F52B5.7	1	LINE2H_CE
M00625_2.00	F52B5.7	2	MAR_CE
M00625_2.00	F52B5.7	1	MIRAGE1
M00625_2.00	F52B5.7	1	NDNAX1_CE
M00625_2.00	F52B5.7	1	NDNAX2_CE
M00625_2.00	F52B5.7	1	SINE1_CE
M00625_2.00	F52B5.7	1	TC4
M00625_2.00	F52B5.7	1	TIR9TA1B_CE
M00625_2.00	F52B5.7	2	Tc1
M00625_2.00	F52B5.7	1	Tc3
M00625_2.00	F52B5.7	2	Tc6
M00626_2.00	LSL-1	4	CELE1
M00626_2.00	LSL-1	1	CELE12A
M00626_2.00	LSL-1	2	CELE2
M00626_2.00	LSL-1	1	CEMUDR1
M00626_2.00	LSL-1	1	CER10-I_CE
M00626_2.00	LSL-1	2	CER12-I_CE
M00626_2.00	LSL-1	2	CER15-1-I_CE
M00626_2.00	LSL-1	1	CER15-1-LTR_CE
M00626_2.00	LSL-1	2	CER15-I_CE
M00626_2.00	LSL-1	1	CER15-LTR_CE
M00626_2.00	LSL-1	2	CER16-2-I_CE
M00626_2.00	LSL-1	1	CER16-I_CE
M00626_2.00	LSL-1	1	CER17-I_CE
M00626_2.00	LSL-1	1	CER2-1-LTR_CE
M00626_2.00	LSL-1	2	CER2-I_CE
M00626_2.00	LSL-1	1	CER2-LTR_CE
M00626_2.00	LSL-1	2	CER3-I_CE
M00626_2.00	LSL-1	1	CER4-I_CE
M00626_2.00	LSL-1	2	CER5-I_CE
M00626_2.00	LSL-1	2	CER7-I_CE
M00626_2.00	LSL-1	3	CER8-I_CE
M00626_2.00	LSL-1	1	CER9-I_CE
M00626_2.00	LSL-1	3	Chapaev-1_CE
M00626_2.00	LSL-1	2	Chapaev-2_CE
M00626_2.00	LSL-1	28	Helitron2_CE
M00626_2.00	LSL-1	4	HelitronY2_CE
M00626_2.00	LSL-1	5	HelitronY4_CE
M00626_2.00	LSL-1	1	LINE2C_CE
M00626_2.00	LSL-1	3	LONGPAL2
M00626_2.00	LSL-1	3	LONGPAL3
M00626_2.00	LSL-1	1	LTR1_CE
M00626_2.00	LSL-1	1	LTR2_CE
M00626_2.00	LSL-1	1	MAR_CE
M00626_2.00	LSL-1	1	MIRAGE1
M00626_2.00	LSL-1	1	NPAL5A_CE
M00626_2.00	LSL-1	2	PALTA4_CE
M00626_2.00	LSL-1	1	PALTTAA2_CE
M00626_2.00	LSL-1	1	RTE1
M00626_2.00	LSL-1	2	TC4
M00626_2.00	LSL-1	1	TC5
M00626_2.00	LSL-1	1	TIR23T5A_CE
M00626_2.00	LSL-1	1	TIR43YW1_CE
M00626_2.00	LSL-1	1	Tc3
M00626_2.00	LSL-1	1	Tc6
M00626_2.00	LSL-1	2	Turmoil1
M00626_2.00	LSL-1	1	Turmoil2
M00627_2.00	K11D2.4	1	CELE46B
M00627_2.00	K11D2.4	7	CEMUDR1
M00627_2.00	K11D2.4	2	CEMUDR2
M00627_2.00	K11D2.4	3	CER1
M00627_2.00	K11D2.4	1	CER10-I_CE
M00627_2.00	K11D2.4	1	CER11-I_CE
M00627_2.00	K11D2.4	1	CER15-1-I_CE
M00627_2.00	K11D2.4	2	CER15-I_CE
M00627_2.00	K11D2.4	2	CER16-2-I_CE
M00627_2.00	K11D2.4	1	CER2-I_CE
M00627_2.00	K11D2.4	1	CER3-I_CE
M00627_2.00	K11D2.4	3	CER4-I_CE
M00627_2.00	K11D2.4	3	CER6-I_CE
M00627_2.00	K11D2.4	1	CER7-I_CE
M00627_2.00	K11D2.4	1	CER8-I_CE
M00627_2.00	K11D2.4	5	CER9-I_CE
M00627_2.00	K11D2.4	1	CeRep1A
M00627_2.00	K11D2.4	3	Chapaev-1_CE
M00627_2.00	K11D2.4	4	Chapaev-2_CE
M00627_2.00	K11D2.4	1	Helitron1_CE
M00627_2.00	K11D2.4	2	Helitron2_CE
M00627_2.00	K11D2.4	1	HelitronY1A_CE
M00627_2.00	K11D2.4	1	HelitronY4_CE
M00627_2.00	K11D2.4	1	LINE2A_CE
M00627_2.00	K11D2.4	3	LINE2C1_CE
M00627_2.00	K11D2.4	4	LINE2C_CE
M00627_2.00	K11D2.4	1	LINE2E_CE
M00627_2.00	K11D2.4	1	LINE2G_CE
M00627_2.00	K11D2.4	1	LINE2H_CE
M00627_2.00	K11D2.4	3	LONGPAL2
M00627_2.00	K11D2.4	1	LTRCER1
M00627_2.00	K11D2.4	4	MIRAGE1
M00627_2.00	K11D2.4	2	Mariner3_CE
M00627_2.00	K11D2.4	1	Mariner4_CE
M00627_2.00	K11D2.4	1	Mariner5_CE
M00627_2.00	K11D2.4	1	Merlin1m_CE
M00627_2.00	K11D2.4	5	NDNAX1_CE
M00627_2.00	K11D2.4	1	NDNAX2_CE
M00627_2.00	K11D2.4	4	NDNAX3_CE
M00627_2.00	K11D2.4	1	NPAL0A_CE
M00627_2.00	K11D2.4	2	NPAL5A_CE
M00627_2.00	K11D2.4	1	NTC2A
M00627_2.00	K11D2.4	3	NeSL-1
M00627_2.00	K11D2.4	2	PAL5A_CE
M00627_2.00	K11D2.4	2	PAL8A_CE
M00627_2.00	K11D2.4	1	PAL8B_CE
M00627_2.00	K11D2.4	1	PAL9A_CE
M00627_2.00	K11D2.4	5	PALTA2_CE
M00627_2.00	K11D2.4	2	PALTA3_CE
M00627_2.00	K11D2.4	2	PALTTTAAA2
M00627_2.00	K11D2.4	1	PALTTTAAA3
M00627_2.00	K11D2.4	1	TC2
M00627_2.00	K11D2.4	6	TC4
M00627_2.00	K11D2.4	1	TIR23T5A_CE
M00627_2.00	K11D2.4	2	TIR43YW1_CE
M00627_2.00	K11D2.4	2	Tc1
M00627_2.00	K11D2.4	2	Tc3
M00627_2.00	K11D2.4	4	Tc6
M00627_2.00	K11D2.4	2	Turmoil1
M00627_2.00	K11D2.4	2	Turmoil2
M00628_2.00	ZTF-14	1	CELE45
M00628_2.00	ZTF-14	2	CEMUDR1
M00628_2.00	ZTF-14	5	CER10-I_CE
M00628_2.00	ZTF-14	8	CER11-I_CE
M00628_2.00	ZTF-14	12	CER12-I_CE
M00628_2.00	ZTF-14	1	CER13-I_CE
M00628_2.00	ZTF-14	1	CER15-1-I_CE
M00628_2.00	ZTF-14	2	CER15-I_CE
M00628_2.00	ZTF-14	3	CER15-LTR_CE
M00628_2.00	ZTF-14	1	CER16-1-LTR_CE
M00628_2.00	ZTF-14	15	CER16-2-I_CE
M00628_2.00	ZTF-14	4	CER16-2-LTR_CE
M00628_2.00	ZTF-14	4	CER16-I_CE
M00628_2.00	ZTF-14	1	CER17-I_CE
M00628_2.00	ZTF-14	2	CER2-I_CE
M00628_2.00	ZTF-14	5	CER3-I_CE
M00628_2.00	ZTF-14	4	CER4-I_CE
M00628_2.00	ZTF-14	1	CER5-I_CE
M00628_2.00	ZTF-14	1	CER6-I_CE
M00628_2.00	ZTF-14	3	CER7-I_CE
M00628_2.00	ZTF-14	1	CER7-LTR_CE
M00628_2.00	ZTF-14	14	CER8-I_CE
M00628_2.00	ZTF-14	11	CER9-I_CE
M00628_2.00	ZTF-14	1	CER9-LTR_CE
M00628_2.00	ZTF-14	2	CERP4
M00628_2.00	ZTF-14	1	CeRep1A
M00628_2.00	ZTF-14	1	Chapaev-1_CE
M00628_2.00	ZTF-14	1	Chapaev-2_CE
M00628_2.00	ZTF-14	1	Helitron1_CE
M00628_2.00	ZTF-14	3	Helitron2_CE
M00628_2.00	ZTF-14	1	HelitronY1A_CE
M00628_2.00	ZTF-14	1	HelitronY2_CE
M00628_2.00	ZTF-14	1	HelitronY3_CE
M00628_2.00	ZTF-14	2	LINE2A_CE
M00628_2.00	ZTF-14	4	LINE2B_CE
M00628_2.00	ZTF-14	7	LINE2C1_CE
M00628_2.00	ZTF-14	3	LINE2C_CE
M00628_2.00	ZTF-14	2	LINE2D_CE
M00628_2.00	ZTF-14	2	LINE2E_CE
M00628_2.00	ZTF-14	1	LTR2_CE
M00628_2.00	ZTF-14	3	MARINCE1
M00628_2.00	ZTF-14	1	MAR_CE
M00628_2.00	ZTF-14	1	MIRAGE1
M00628_2.00	ZTF-14	1	Mariner2_CE
M00628_2.00	ZTF-14	1	Mariner3_CE
M00628_2.00	ZTF-14	1	Mariner5_CE
M00628_2.00	ZTF-14	1	Merlin1m_CE
M00628_2.00	ZTF-14	3	NDNAX1_CE
M00628_2.00	ZTF-14	2	NDNAX2_CE
M00628_2.00	ZTF-14	1	NDNAX3_CE
M00628_2.00	ZTF-14	10	NeSL-1
M00628_2.00	ZTF-14	2	PAL8C_5
M00628_2.00	ZTF-14	2	PAL8D_CE
M00628_2.00	ZTF-14	1	PALTA3_CE
M00628_2.00	ZTF-14	1	PALTA5_CE
M00628_2.00	ZTF-14	1	RTE1
M00628_2.00	ZTF-14	2	TC2
M00628_2.00	ZTF-14	1	TC4
M00628_2.00	ZTF-14	2	TC5
M00628_2.00	ZTF-14	4	TC5A
M00628_2.00	ZTF-14	1	TIR23T5A_CE
M00628_2.00	ZTF-14	1	TIR9TA1A_CE
M00628_2.00	ZTF-14	1	TIR9TA1_CE
M00628_2.00	ZTF-14	1	Tc1
M00628_2.00	ZTF-14	5	Tc3
M00628_2.00	ZTF-14	6	Tc6
M00628_2.00	ZTF-14	1	Turmoil1
M00628_2.00	ZTF-14	1	Turmoil2
M00628_2.00	ZTF-14	1	Vingi-1_CE
M00628_2.00	ZTF-14	2	Vingi-2_CE
M00629_2.00	ZTF-27	2	CELE4
M00629_2.00	ZTF-27	1	CELE45
M00629_2.00	ZTF-27	1	CEMUDR1
M00629_2.00	ZTF-27	1	CEMUDR2
M00629_2.00	ZTF-27	13	CER10-I_CE
M00629_2.00	ZTF-27	7	CER11-I_CE
M00629_2.00	ZTF-27	2	CER12-1-LTR_CE
M00629_2.00	ZTF-27	8	CER12-I_CE
M00629_2.00	ZTF-27	1	CER12-LTR_CE
M00629_2.00	ZTF-27	3	CER13-I_CE
M00629_2.00	ZTF-27	2	CER15-1-LTR_CE
M00629_2.00	ZTF-27	1	CER15-I_CE
M00629_2.00	ZTF-27	1	CER15-LTR_CE
M00629_2.00	ZTF-27	5	CER16-2-I_CE
M00629_2.00	ZTF-27	2	CER16-2-LTR_CE
M00629_2.00	ZTF-27	4	CER16-I_CE
M00629_2.00	ZTF-27	1	CER17-I_CE
M00629_2.00	ZTF-27	1	CER2-1-LTR_CE
M00629_2.00	ZTF-27	3	CER2-I_CE
M00629_2.00	ZTF-27	1	CER2-LTR_CE
M00629_2.00	ZTF-27	1	CER3-1-LTR_CE
M00629_2.00	ZTF-27	3	CER3-I_CE
M00629_2.00	ZTF-27	2	CER4-I_CE
M00629_2.00	ZTF-27	1	CER5-I_CE
M00629_2.00	ZTF-27	2	CER6-I_CE
M00629_2.00	ZTF-27	3	CER7-I_CE
M00629_2.00	ZTF-27	1	CER7-LTR_CE
M00629_2.00	ZTF-27	12	CER8-I_CE
M00629_2.00	ZTF-27	1	CER8-LTR_CE
M00629_2.00	ZTF-27	11	CER9-I_CE
M00629_2.00	ZTF-27	2	CER9-LTR_CE
M00629_2.00	ZTF-27	1	Chapaev-1_CE
M00629_2.00	ZTF-27	4	Chapaev-2_CE
M00629_2.00	ZTF-27	5	Helitron1_CE
M00629_2.00	ZTF-27	2	HelitronY1A_CE
M00629_2.00	ZTF-27	2	IR4
M00629_2.00	ZTF-27	1	LINE2A_CE
M00629_2.00	ZTF-27	4	LINE2B_CE
M00629_2.00	ZTF-27	1	LINE2C_CE
M00629_2.00	ZTF-27	1	LINE2D_CE
M00629_2.00	ZTF-27	1	LINE2G_CE
M00629_2.00	ZTF-27	2	LTR2_CE
M00629_2.00	ZTF-27	1	MARINCE1
M00629_2.00	ZTF-27	2	MAR_CE
M00629_2.00	ZTF-27	2	MIRAGE1
M00629_2.00	ZTF-27	1	Mariner2_CE
M00629_2.00	ZTF-27	1	Mariner3_CE
M00629_2.00	ZTF-27	1	Mariner4_CE
M00629_2.00	ZTF-27	2	Mariner5_CE
M00629_2.00	ZTF-27	2	Merlin1m_CE
M00629_2.00	ZTF-27	1	NDNAX1_CE
M00629_2.00	ZTF-27	2	NDNAX2_CE
M00629_2.00	ZTF-27	1	NDNAX3_CE
M00629_2.00	ZTF-27	1	NPAL0A_CE
M00629_2.00	ZTF-27	3	NPALTA1_CE
M00629_2.00	ZTF-27	8	NeSL-1
M00629_2.00	ZTF-27	2	PAL8C_4
M00629_2.00	ZTF-27	2	PAL8D_CE
M00629_2.00	ZTF-27	1	PAL9A_CE
M00629_2.00	ZTF-27	3	PALTA3_CE
M00629_2.00	ZTF-27	4	PALTTTAAA3
M00629_2.00	ZTF-27	3	RTE1
M00629_2.00	ZTF-27	4	TC4
M00629_2.00	ZTF-27	2	TC5
M00629_2.00	ZTF-27	2	TC5A
M00629_2.00	ZTF-27	2	TIR9TA1A_CE
M00629_2.00	ZTF-27	1	TIR9TA1B_CE
M00629_2.00	ZTF-27	2	TIR9TA1_CE
M00629_2.00	ZTF-27	3	Tc3
M00629_2.00	ZTF-27	2	Tc6
M00629_2.00	ZTF-27	1	Turmoil1
M00630_2.00	T22C8.4	1	CELE45
M00630_2.00	T22C8.4	3	CEMUDR1
M00630_2.00	T22C8.4	4	CER10-I_CE
M00630_2.00	T22C8.4	2	CER12-I_CE
M00630_2.00	T22C8.4	1	CER12-LTR_CE
M00630_2.00	T22C8.4	3	CER15-I_CE
M00630_2.00	T22C8.4	1	CER16-1-LTR_CE
M00630_2.00	T22C8.4	3	CER16-2-I_CE
M00630_2.00	T22C8.4	1	CER16-I_CE
M00630_2.00	T22C8.4	1	CER3-I_CE
M00630_2.00	T22C8.4	2	CER4-I_CE
M00630_2.00	T22C8.4	1	CER5-I_CE
M00630_2.00	T22C8.4	1	CER6-I_CE
M00630_2.00	T22C8.4	1	CER7-I_CE
M00630_2.00	T22C8.4	6	CER8-I_CE
M00630_2.00	T22C8.4	3	CER9-I_CE
M00630_2.00	T22C8.4	2	Helitron1_CE
M00630_2.00	T22C8.4	3	Helitron2_CE
M00630_2.00	T22C8.4	1	LINE2A_CE
M00630_2.00	T22C8.4	2	LINE2B_CE
M00630_2.00	T22C8.4	1	LINE2C1_CE
M00630_2.00	T22C8.4	2	LINE2C_CE
M00630_2.00	T22C8.4	2	LINE2D_CE
M00630_2.00	T22C8.4	1	LINE2G_CE
M00630_2.00	T22C8.4	2	LINE2H_CE
M00630_2.00	T22C8.4	1	MARINCE1
M00630_2.00	T22C8.4	2	MAR_CE
M00630_2.00	T22C8.4	2	MIRAGE1
M00630_2.00	T22C8.4	2	Mariner5_CE
M00630_2.00	T22C8.4	1	NDNAX1_CE
M00630_2.00	T22C8.4	1	NeSL-1
M00630_2.00	T22C8.4	2	PAL5A_CE
M00630_2.00	T22C8.4	2	PALTTTAAA1
M00630_2.00	T22C8.4	2	PALTTTAAA3
M00630_2.00	T22C8.4	2	RTE1
M00630_2.00	T22C8.4	1	TC2
M00630_2.00	T22C8.4	1	TC4
M00630_2.00	T22C8.4	2	Tc3
M00630_2.00	T22C8.4	2	Turmoil1
M00630_2.00	T22C8.4	1	Vingi-2_CE
M00631_2.00	ZTF-6	1	CELE45
M00631_2.00	ZTF-6	1	CEMUDR1
M00631_2.00	ZTF-6	1	CEMUDR2
M00631_2.00	ZTF-6	2	CER1
M00631_2.00	ZTF-6	8	CER10-I_CE
M00631_2.00	ZTF-6	1	CER11-I_CE
M00631_2.00	ZTF-6	4	CER12-I_CE
M00631_2.00	ZTF-6	1	CER13-I_CE
M00631_2.00	ZTF-6	3	CER15-1-I_CE
M00631_2.00	ZTF-6	12	CER15-I_CE
M00631_2.00	ZTF-6	1	CER16-1-LTR_CE
M00631_2.00	ZTF-6	6	CER16-2-I_CE
M00631_2.00	ZTF-6	2	CER16-I_CE
M00631_2.00	ZTF-6	4	CER3-I_CE
M00631_2.00	ZTF-6	5	CER5-I_CE
M00631_2.00	ZTF-6	2	CER6-I_CE
M00631_2.00	ZTF-6	1	CER7-I_CE
M00631_2.00	ZTF-6	10	CER8-I_CE
M00631_2.00	ZTF-6	5	CER9-I_CE
M00631_2.00	ZTF-6	3	CeRep1A
M00631_2.00	ZTF-6	2	Chapaev-1_CE
M00631_2.00	ZTF-6	1	Chapaev-2_CE
M00631_2.00	ZTF-6	4	Helitron1_CE
M00631_2.00	ZTF-6	6	Helitron2_CE
M00631_2.00	ZTF-6	2	HelitronY1A_CE
M00631_2.00	ZTF-6	2	HelitronY1_CE
M00631_2.00	ZTF-6	1	HelitronY2_CE
M00631_2.00	ZTF-6	17	HelitronY4_CE
M00631_2.00	ZTF-6	2	IR3_CE
M00631_2.00	ZTF-6	1	LINE2B_CE
M00631_2.00	ZTF-6	1	LINE2C1_CE
M00631_2.00	ZTF-6	2	LINE2C_CE
M00631_2.00	ZTF-6	6	LINE2D_CE
M00631_2.00	ZTF-6	1	LINE2E_CE
M00631_2.00	ZTF-6	1	LINE2F_CE
M00631_2.00	ZTF-6	2	LINE2G_CE
M00631_2.00	ZTF-6	1	LINE2H_CE
M00631_2.00	ZTF-6	2	LONGPAL3
M00631_2.00	ZTF-6	1	LTRCER1
M00631_2.00	ZTF-6	1	MARINCE1
M00631_2.00	ZTF-6	7	MIRAGE1
M00631_2.00	ZTF-6	1	Mariner4_CE
M00631_2.00	ZTF-6	2	NDNAX1_CE
M00631_2.00	ZTF-6	2	NDNAX2_CE
M00631_2.00	ZTF-6	2	NeSL-1
M00631_2.00	ZTF-6	4	PAL5A_CE
M00631_2.00	ZTF-6	2	PALTTAA1_CE
M00631_2.00	ZTF-6	2	PALTTTAAA3
M00631_2.00	ZTF-6	2	RTE1
M00631_2.00	ZTF-6	2	TC2
M00631_2.00	ZTF-6	3	TC4
M00631_2.00	ZTF-6	4	TC5
M00631_2.00	ZTF-6	2	TC5A
M00631_2.00	ZTF-6	1	TC5B
M00631_2.00	ZTF-6	1	TIR21T5A_CE
M00631_2.00	ZTF-6	1	TIR23T5A_CE
M00631_2.00	ZTF-6	1	TIR43YW1_CE
M00631_2.00	ZTF-6	1	Tc1
M00631_2.00	ZTF-6	4	Tc3
M00631_2.00	ZTF-6	2	Turmoil1
M00631_2.00	ZTF-6	2	Turmoil2
M00632_2.00	SPTF-3	2	CELE4
[truncated: 6,933 more rows]
