# Supplementary material for: Caenorhabditis elegans transposable elements harbor diverse transcription factor DNA-binding sites
Source: G3 (Bethesda). 2022 Jan 17;12(3):jkac009. doi: 10.1093/g3journal/jkac009 (PMC8896005; doi:10.1093/g3journal/jkac009)
Supplement: jkac009_Table_S3 [file jkac009_table_s3.xlsx]

## Sheet: Table.S3
WB.ID	gene.name	CIS-BP.motif	TF
WBGene00000055	acr-16	M00590_2.00	Y44A6D.3
WBGene00000296	cat-2	M00590_2.00	Y44A6D.3
WBGene00000903	daf-7	M00590_2.00	Y44A6D.3
WBGene00001052	dop-1	M00590_2.00	Y44A6D.3
WBGene00001365	exc-4	M00590_2.00	Y44A6D.3
WBGene00001427	fkb-2	M00590_2.00	Y44A6D.3
WBGene00001485	fre-1	M00590_2.00	Y44A6D.3
WBGene00001549	gcy-25	M00590_2.00	Y44A6D.3
WBGene00002203	kin-20	M00590_2.00	Y44A6D.3
WBGene00002977	lev-10	M00590_2.00	Y44A6D.3
WBGene00003008	lin-22	M00590_2.00	Y44A6D.3
WBGene00003061	lpd-5	M00590_2.00	Y44A6D.3
WBGene00003156	mcm-4	M00590_2.00	Y44A6D.3
WBGene00004452	rpl-38	M00590_2.00	Y44A6D.3
WBGene00004777	ser-2	M00590_2.00	Y44A6D.3
WBGene00005328	srh-109	M00590_2.00	Y44A6D.3
WBGene00006102	str-37	M00590_2.00	Y44A6D.3
WBGene00006377	syp-3	M00590_2.00	Y44A6D.3
WBGene00006379	sys-1	M00590_2.00	Y44A6D.3
WBGene00006412	nlg-1	M00590_2.00	Y44A6D.3
WBGene00006830	unc-103	M00590_2.00	Y44A6D.3
WBGene00007020	mdt-20	M00590_2.00	Y44A6D.3
WBGene00007261	lron-3	M00590_2.00	Y44A6D.3
WBGene00007459	C08F11.12	M00590_2.00	Y44A6D.3
WBGene00008184	C49A1.1	M00590_2.00	Y44A6D.3
WBGene00008220	C50B6.7	M00590_2.00	Y44A6D.3
WBGene00008700	clec-254	M00590_2.00	Y44A6D.3
WBGene00008701	F11D11.6	M00590_2.00	Y44A6D.3
WBGene00009563	F39H2.3	M00590_2.00	Y44A6D.3
WBGene00009770	F46B6.5	M00590_2.00	Y44A6D.3
WBGene00010059	F54E4.3	M00590_2.00	Y44A6D.3
WBGene00010105	fbxb-62	M00590_2.00	Y44A6D.3
WBGene00010106	fbxb-61	M00590_2.00	Y44A6D.3
WBGene00010215	nhr-193	M00590_2.00	Y44A6D.3
WBGene00010620	K07A12.1	M00590_2.00	Y44A6D.3
WBGene00010697	uda-1	M00590_2.00	Y44A6D.3
WBGene00010724	K09E9.1	M00590_2.00	Y44A6D.3
WBGene00010725	erv-46	M00590_2.00	Y44A6D.3
WBGene00010769	asah-1	M00590_2.00	Y44A6D.3
WBGene00010956	M199.8	M00590_2.00	Y44A6D.3
WBGene00011392	sbt-1	M00590_2.00	Y44A6D.3
WBGene00011430	T04C12.8	M00590_2.00	Y44A6D.3
WBGene00011786	T15D6.12	M00590_2.00	Y44A6D.3
WBGene00011909	T22A3.6	M00590_2.00	Y44A6D.3
WBGene00012333	sre-43	M00590_2.00	Y44A6D.3
WBGene00012720	Y39E4B.11	M00590_2.00	Y44A6D.3
WBGene00012725	sre-47	M00590_2.00	Y44A6D.3
WBGene00012892	Y45F10D.14	M00590_2.00	Y44A6D.3
WBGene00012913	Y46G5A.23	M00590_2.00	Y44A6D.3
WBGene00012914	bcmo-1	M00590_2.00	Y44A6D.3
WBGene00013117	Y51H4A.23	M00590_2.00	Y44A6D.3
WBGene00013192	Y54E2A.7	M00590_2.00	Y44A6D.3
WBGene00013370	Y60A9.3	M00590_2.00	Y44A6D.3
WBGene00013411	Y64G10A.1	M00590_2.00	Y44A6D.3
WBGene00013502	clec-111	M00590_2.00	Y44A6D.3
WBGene00013613	Y102A5C.4	M00590_2.00	Y44A6D.3
WBGene00013626	srz-54	M00590_2.00	Y44A6D.3
WBGene00013653	Y105C5B.14	M00590_2.00	Y44A6D.3
WBGene00013654	Y105C5B.15	M00590_2.00	Y44A6D.3
WBGene00013774	clec-193	M00590_2.00	Y44A6D.3
WBGene00013815	Y116A8C.44	M00590_2.00	Y44A6D.3
WBGene00015272	C01B4.8	M00590_2.00	Y44A6D.3
WBGene00016469	C36B7.6	M00590_2.00	Y44A6D.3
WBGene00016993	CD4.8	M00590_2.00	Y44A6D.3
WBGene00017157	tyra-2	M00590_2.00	Y44A6D.3
WBGene00017225	fbxa-52	M00590_2.00	Y44A6D.3
WBGene00017343	F10E7.1	M00590_2.00	Y44A6D.3
WBGene00018139	sre-24	M00590_2.00	Y44A6D.3
WBGene00018398	sptl-2	M00590_2.00	Y44A6D.3
WBGene00018713	F52G3.5	M00590_2.00	Y44A6D.3
WBGene00019347	mbl-1	M00590_2.00	Y44A6D.3
WBGene00019361	clik-3	M00590_2.00	Y44A6D.3
WBGene00019547	K09C4.1	M00590_2.00	Y44A6D.3
WBGene00019697	M01B12.4	M00590_2.00	Y44A6D.3
WBGene00019734	nlp-64	M00590_2.00	Y44A6D.3
WBGene00020993	W03F8.3	M00590_2.00	Y44A6D.3
WBGene00021220	Y19D10A.5	M00590_2.00	Y44A6D.3
WBGene00021227	mct-1	M00590_2.00	Y44A6D.3
WBGene00021415	nsy-4	M00590_2.00	Y44A6D.3
WBGene00021449	mltn-7	M00590_2.00	Y44A6D.3
WBGene00021492	comt-5	M00590_2.00	Y44A6D.3
WBGene00021558	Y45G5AM.6	M00590_2.00	Y44A6D.3
WBGene00021853	Y54F10AM.11	M00590_2.00	Y44A6D.3
WBGene00021952	vha-19	M00590_2.00	Y44A6D.3
WBGene00021959	Y57E12AL.6	M00590_2.00	Y44A6D.3
WBGene00022250	Y73B6BL.29	M00590_2.00	Y44A6D.3
WBGene00022401	Y97E10AR.6	M00590_2.00	Y44A6D.3
WBGene00022706	ZK354.3	M00590_2.00	Y44A6D.3
WBGene00022710	ZK354.9	M00590_2.00	Y44A6D.3
WBGene00044423	F53F10.8	M00590_2.00	Y44A6D.3
WBGene00077786	F53F8.7	M00590_2.00	Y44A6D.3
WBGene00195169	Y50D4A.6	M00590_2.00	Y44A6D.3
WBGene00206474	T22A3.12	M00590_2.00	Y44A6D.3
WBGene00219275	Y39G10AR.32	M00590_2.00	Y44A6D.3
WBGene00235380	C24D10.49	M00590_2.00	Y44A6D.3
WBGene00255704	B0348.10	M00590_2.00	Y44A6D.3
WBGene00304215	F17A2.16	M00590_2.00	Y44A6D.3
WBGene00000059	acr-20	M00591_2.00	Y48G1C.6
WBGene00000086	aex-3	M00591_2.00	Y48G1C.6
WBGene00000651	col-75	M00591_2.00	Y48G1C.6
WBGene00000897	daf-1	M00591_2.00	Y48G1C.6
WBGene00001127	dyf-11	M00591_2.00	Y48G1C.6
WBGene00001435	fkh-3	M00591_2.00	Y48G1C.6
WBGene00001487	frk-1	M00591_2.00	Y48G1C.6
WBGene00001500	ftn-1	M00591_2.00	Y48G1C.6
WBGene00001539	gcy-13	M00591_2.00	Y48G1C.6
WBGene00001653	gon-4	M00591_2.00	Y48G1C.6
WBGene00001700	grd-11	M00591_2.00	Y48G1C.6
WBGene00001813	haf-3	M00591_2.00	Y48G1C.6
WBGene00002041	hum-8	M00591_2.00	Y48G1C.6
WBGene00002061	ife-3	M00591_2.00	Y48G1C.6
WBGene00002091	ins-8	M00591_2.00	Y48G1C.6
WBGene00002101	ins-18	M00591_2.00	Y48G1C.6
WBGene00002990	lin-1	M00591_2.00	Y48G1C.6
WBGene00003554	nas-38	M00591_2.00	Y48G1C.6
WBGene00003932	pat-6	M00591_2.00	Y48G1C.6
WBGene00004311	ras-2	M00591_2.00	Y48G1C.6
WBGene00004349	rgs-6	M00591_2.00	Y48G1C.6
WBGene00004876	smf-1	M00591_2.00	Y48G1C.6
WBGene00004987	spp-2	M00591_2.00	Y48G1C.6
WBGene00004988	spp-3	M00591_2.00	Y48G1C.6
WBGene00005008	spr-3	M00591_2.00	Y48G1C.6
WBGene00005022	sqv-4	M00591_2.00	Y48G1C.6
WBGene00005049	sra-23	M00591_2.00	Y48G1C.6
WBGene00005183	srg-26	M00591_2.00	Y48G1C.6
WBGene00005187	srg-30	M00591_2.00	Y48G1C.6
WBGene00005271	srh-48	M00591_2.00	Y48G1C.6
WBGene00005338	srh-119	M00591_2.00	Y48G1C.6
WBGene00005350	srh-133	M00591_2.00	Y48G1C.6
WBGene00005841	srw-94	M00591_2.00	Y48G1C.6
WBGene00005925	srx-34	M00591_2.00	Y48G1C.6
WBGene00005941	srx-50	M00591_2.00	Y48G1C.6
WBGene00006188	str-140	M00591_2.00	Y48G1C.6
WBGene00006190	str-143	M00591_2.00	Y48G1C.6
WBGene00006503	snx-3	M00591_2.00	Y48G1C.6
WBGene00006661	twk-6	M00591_2.00	Y48G1C.6
WBGene00006747	unc-7	M00591_2.00	Y48G1C.6
WBGene00006827	unc-98	M00591_2.00	Y48G1C.6
WBGene00007259	C02B4.3	M00591_2.00	Y48G1C.6
WBGene00007547	nhr-154	M00591_2.00	Y48G1C.6
WBGene00007657	pals-3	M00591_2.00	Y48G1C.6
WBGene00007658	pals-4	M00591_2.00	Y48G1C.6
WBGene00007726	C25F9.6	M00591_2.00	Y48G1C.6
WBGene00007795	C28D4.8	M00591_2.00	Y48G1C.6
WBGene00008037	C40C9.4	M00591_2.00	Y48G1C.6
WBGene00008166	saps-1	M00591_2.00	Y48G1C.6
WBGene00008173	C48B4.10	M00591_2.00	Y48G1C.6
WBGene00008174	C48B4.11	M00591_2.00	Y48G1C.6
WBGene00008176	C48B4.13	M00591_2.00	Y48G1C.6
WBGene00008484	E04D5.5	M00591_2.00	Y48G1C.6
WBGene00008554	F07C6.3	M00591_2.00	Y48G1C.6
WBGene00008605	mlt-9	M00591_2.00	Y48G1C.6
WBGene00008650	F10D11.4	M00591_2.00	Y48G1C.6
WBGene00008773	F13H10.1	M00591_2.00	Y48G1C.6
WBGene00008898	F16H6.8	M00591_2.00	Y48G1C.6
WBGene00009023	F21G4.1	M00591_2.00	Y48G1C.6
WBGene00009024	F21G4.3	M00591_2.00	Y48G1C.6
WBGene00009095	F23H12.7	M00591_2.00	Y48G1C.6
WBGene00009224	F28F8.7	M00591_2.00	Y48G1C.6
WBGene00009334	F32D8.12	M00591_2.00	Y48G1C.6
WBGene00009500	F36H2.3	M00591_2.00	Y48G1C.6
WBGene00009512	bigr-1	M00591_2.00	Y48G1C.6
WBGene00009546	fbxb-3	M00591_2.00	Y48G1C.6
WBGene00009679	F44D12.2	M00591_2.00	Y48G1C.6
WBGene00009869	F49C5.7	M00591_2.00	Y48G1C.6
WBGene00009887	glb-17	M00591_2.00	Y48G1C.6
WBGene00010100	F55C9.3	M00591_2.00	Y48G1C.6
WBGene00010185	F57A10.4	M00591_2.00	Y48G1C.6
WBGene00010274	F58G6.3	M00591_2.00	Y48G1C.6
WBGene00010277	F58G6.7	M00591_2.00	Y48G1C.6
WBGene00010343	F59F5.4	M00591_2.00	Y48G1C.6
WBGene00010359	mam-6	M00591_2.00	Y48G1C.6
WBGene00010372	H08J19.1	M00591_2.00	Y48G1C.6
WBGene00010387	H12D21.11	M00591_2.00	Y48G1C.6
WBGene00010510	ent-3	M00591_2.00	Y48G1C.6
WBGene00010558	ptp-4	M00591_2.00	Y48G1C.6
WBGene00010584	K05C4.8	M00591_2.00	Y48G1C.6
WBGene00010585	K05C4.9	M00591_2.00	Y48G1C.6
WBGene00010672	K08E7.4	M00591_2.00	Y48G1C.6
WBGene00010673	K08E7.5	M00591_2.00	Y48G1C.6
WBGene00011025	R05A10.8	M00591_2.00	Y48G1C.6
WBGene00011112	R07E5.4	M00591_2.00	Y48G1C.6
WBGene00011147	R08D7.7	M00591_2.00	Y48G1C.6
WBGene00011171	R09E10.1	M00591_2.00	Y48G1C.6
WBGene00011424	dhs-31	M00591_2.00	Y48G1C.6
WBGene00011435	T04D3.8	M00591_2.00	Y48G1C.6
WBGene00011484	T05E11.8	M00591_2.00	Y48G1C.6
WBGene00012113	T28B8.1	M00591_2.00	Y48G1C.6
WBGene00012117	T28B11.1	M00591_2.00	Y48G1C.6
WBGene00012298	prmt-7	M00591_2.00	Y48G1C.6
WBGene00012428	Y11D7A.3	M00591_2.00	Y48G1C.6
WBGene00012705	sre-18	M00591_2.00	Y48G1C.6
WBGene00012851	Y44A6C.2	M00591_2.00	Y48G1C.6
WBGene00012979	Y48B6A.5	M00591_2.00	Y48G1C.6
WBGene00012980	efhd-1	M00591_2.00	Y48G1C.6
WBGene00013687	exoc-8	M00591_2.00	Y48G1C.6
WBGene00013872	ZC374.2	M00591_2.00	Y48G1C.6
WBGene00014046	clec-60	M00591_2.00	Y48G1C.6
WBGene00014241	ZK1251.3	M00591_2.00	Y48G1C.6
WBGene00015018	srz-85	M00591_2.00	Y48G1C.6
WBGene00015030	B0207.7	M00591_2.00	Y48G1C.6
WBGene00015153	B0348.5	M00591_2.00	Y48G1C.6
WBGene00015181	B0416.5	M00591_2.00	Y48G1C.6
WBGene00015592	C08D8.1	M00591_2.00	Y48G1C.6
WBGene00015684	C10G8.8	M00591_2.00	Y48G1C.6
WBGene00015879	C17B7.5	M00591_2.00	Y48G1C.6
WBGene00015883	C17B7.9	M00591_2.00	Y48G1C.6
WBGene00016071	C24H12.1	M00591_2.00	Y48G1C.6
WBGene00016344	rsef-1	M00591_2.00	Y48G1C.6
WBGene00016645	C44C1.6	M00591_2.00	Y48G1C.6
WBGene00016760	C49A9.6	M00591_2.00	Y48G1C.6
WBGene00016799	C50C3.1	M00591_2.00	Y48G1C.6
WBGene00017024	D1022.5	M00591_2.00	Y48G1C.6
WBGene00017033	nekl-4	M00591_2.00	Y48G1C.6
WBGene00017045	atg-13	M00591_2.00	Y48G1C.6
WBGene00017095	E02C12.10	M00591_2.00	Y48G1C.6
WBGene00017138	EEED8.10	M00591_2.00	Y48G1C.6
WBGene00017244	apy-1	M00591_2.00	Y48G1C.6
WBGene00017412	F13A2.3	M00591_2.00	Y48G1C.6
WBGene00017544	lgc-6	M00591_2.00	Y48G1C.6
WBGene00018075	tbc-11	M00591_2.00	Y48G1C.6
WBGene00018212	F39H12.1	M00591_2.00	Y48G1C.6
WBGene00018590	pdf-2	M00591_2.00	Y48G1C.6
WBGene00018647	F49F1.7	M00591_2.00	Y48G1C.6
WBGene00018717	F52H2.5	M00591_2.00	Y48G1C.6
WBGene00018718	dhcr-24	M00591_2.00	Y48G1C.6
WBGene00018886	npr-28	M00591_2.00	Y48G1C.6
WBGene00019062	F58F12.2	M00591_2.00	Y48G1C.6
WBGene00019205	kcc-2	M00591_2.00	Y48G1C.6
WBGene00019236	H23N18.5	M00591_2.00	Y48G1C.6
WBGene00019364	mksr-1	M00591_2.00	Y48G1C.6
WBGene00019519	K08B5.2	M00591_2.00	Y48G1C.6
WBGene00019624	rnst-2	M00591_2.00	Y48G1C.6
WBGene00019692	fubl-4	M00591_2.00	Y48G1C.6
WBGene00019753	M03E7.1	M00591_2.00	Y48G1C.6
WBGene00019757	memb-2	M00591_2.00	Y48G1C.6
WBGene00019780	M60.4	M00591_2.00	Y48G1C.6
WBGene00019837	R02F2.8	M00591_2.00	Y48G1C.6
WBGene00019962	cysl-3	M00591_2.00	Y48G1C.6
WBGene00020091	rnp-8	M00591_2.00	Y48G1C.6
WBGene00020141	lmd-5	M00591_2.00	Y48G1C.6
WBGene00020394	T10B5.8	M00591_2.00	Y48G1C.6
WBGene00020562	T19C3.4	M00591_2.00	Y48G1C.6
WBGene00020651	T21D12.12	M00591_2.00	Y48G1C.6
WBGene00020825	tmem-231	M00591_2.00	Y48G1C.6
WBGene00020961	sknr-1	M00591_2.00	Y48G1C.6
WBGene00021156	Y4C6B.2	M00591_2.00	Y48G1C.6
WBGene00021264	fbxa-13	M00591_2.00	Y48G1C.6
WBGene00021461	nekl-1	M00591_2.00	Y48G1C.6
WBGene00021754	hpo-29	M00591_2.00	Y48G1C.6
WBGene00021993	Y59E9AL.3	M00591_2.00	Y48G1C.6
WBGene00021996	Y59E9AL.6	M00591_2.00	Y48G1C.6
WBGene00022045	mrpl-55	M00591_2.00	Y48G1C.6
WBGene00022269	aatf-1	M00591_2.00	Y48G1C.6
WBGene00022291	Y75D11A.2	M00591_2.00	Y48G1C.6
WBGene00022311	Y77E11A.8	M00591_2.00	Y48G1C.6
WBGene00022338	Y82E9BR.5	M00591_2.00	Y48G1C.6
WBGene00022726	nhr-249	M00591_2.00	Y48G1C.6
WBGene00022852	ZK1127.5	M00591_2.00	Y48G1C.6
WBGene00043302	F32D8.11	M00591_2.00	Y48G1C.6
WBGene00043743	Y59E9AL.2	M00591_2.00	Y48G1C.6
WBGene00044169	C06C3.10	M00591_2.00	Y48G1C.6
WBGene00044179	C30G7.5	M00591_2.00	Y48G1C.6
WBGene00044346	Y59E9AL.8	M00591_2.00	Y48G1C.6
WBGene00044538	T09D3.8	M00591_2.00	Y48G1C.6
WBGene00044561	Y75D11A.6	M00591_2.00	Y48G1C.6
WBGene00045058	gadr-5	M00591_2.00	Y48G1C.6
WBGene00045506	F57G4.10	M00591_2.00	Y48G1C.6
WBGene00077492	F09C6.15	M00591_2.00	Y48G1C.6
WBGene00164968	K08H2.10	M00591_2.00	Y48G1C.6
WBGene00185092	K08D8.7	M00591_2.00	Y48G1C.6
WBGene00189995	C06E7.88	M00591_2.00	Y48G1C.6
WBGene00194643	C48D1.9	M00591_2.00	Y48G1C.6
WBGene00194664	K09E9.7	M00591_2.00	Y48G1C.6
WBGene00194687	F57C12.6	M00591_2.00	Y48G1C.6
WBGene00206370	F02D8.9	M00591_2.00	Y48G1C.6
WBGene00206381	F52H2.15	M00591_2.00	Y48G1C.6
WBGene00206414	F31D5.7	M00591_2.00	Y48G1C.6
WBGene00206483	B0416.11	M00591_2.00	Y48G1C.6
WBGene00220258	C50C3.19	M00591_2.00	Y48G1C.6
WBGene00235288	Y69A2AR.46	M00591_2.00	Y48G1C.6
WBGene00235342	Y69A2AR.50	M00591_2.00	Y48G1C.6
WBGene00235371	F30B5.11	M00591_2.00	Y48G1C.6
WBGene00255704	B0348.10	M00591_2.00	Y48G1C.6
WBGene00271797	E02C12.19	M00591_2.00	Y48G1C.6
WBGene00303053	F08C6.18	M00591_2.00	Y48G1C.6
WBGene00305050	Y92H12BL.7	M00591_2.00	Y48G1C.6
WBGene00000707	col-133	M00592_2.00	ATF-2
WBGene00001437	fkh-5	M00592_2.00	ATF-2
WBGene00002111	ins-28	M00592_2.00	ATF-2
WBGene00003448	msp-55	M00592_2.00	ATF-2
WBGene00005060	sra-34	M00592_2.00	ATF-2
WBGene00005199	srg-42	M00592_2.00	ATF-2
WBGene00005900	srx-9	M00592_2.00	ATF-2
WBGene00005907	srx-16	M00592_2.00	ATF-2
WBGene00006138	str-78	M00592_2.00	ATF-2
WBGene00006195	str-148	M00592_2.00	ATF-2
WBGene00006729	ucp-4	M00592_2.00	ATF-2
WBGene00007525	C11G10.1	M00592_2.00	ATF-2
WBGene00007726	C25F9.6	M00592_2.00	ATF-2
WBGene00008294	clec-11	M00592_2.00	ATF-2
WBGene00008397	D2005.1	M00592_2.00	ATF-2
WBGene00008401	D2005.6	M00592_2.00	ATF-2
WBGene00008607	F09B12.3	M00592_2.00	ATF-2
WBGene00008855	F15D3.5	M00592_2.00	ATF-2
WBGene00008932	F18A11.5	M00592_2.00	ATF-2
WBGene00009177	F26H9.5	M00592_2.00	ATF-2
WBGene00009178	uggt-2	M00592_2.00	ATF-2
WBGene00009224	F28F8.7	M00592_2.00	ATF-2
WBGene00009465	F36D1.6	M00592_2.00	ATF-2
WBGene00009480	F36F2.7	M00592_2.00	ATF-2
WBGene00009671	mfap-1	M00592_2.00	ATF-2
WBGene00009877	F49C12.7	M00592_2.00	ATF-2
WBGene00010163	F56H6.2	M00592_2.00	ATF-2
WBGene00010621	egg-6	M00592_2.00	ATF-2
WBGene00010854	M04C7.3	M00592_2.00	ATF-2
WBGene00010857	M04C9.2	M00592_2.00	ATF-2
WBGene00011918	T22C1.8	M00592_2.00	ATF-2
WBGene00012084	npr-15	M00592_2.00	ATF-2
WBGene00012100	sipa-1	M00592_2.00	ATF-2
WBGene00012150	syx-17	M00592_2.00	ATF-2
WBGene00012232	W04A4.3	M00592_2.00	ATF-2
WBGene00012369	W09G3.6	M00592_2.00	ATF-2
WBGene00012394	hsd-1	M00592_2.00	ATF-2
WBGene00012824	Y43F8B.14	M00592_2.00	ATF-2
WBGene00015927	dyci-1	M00592_2.00	ATF-2
WBGene00015930	cest-4	M00592_2.00	ATF-2
WBGene00015937	C17H12.12	M00592_2.00	ATF-2
WBGene00016790	C49H3.3	M00592_2.00	ATF-2
WBGene00016812	C50D2.9	M00592_2.00	ATF-2
WBGene00017450	bath-27	M00592_2.00	ATF-2
WBGene00017451	lido-14	M00592_2.00	ATF-2
WBGene00017456	F14D2.8	M00592_2.00	ATF-2
WBGene00017462	F14D2.14	M00592_2.00	ATF-2
WBGene00017732	F23C8.3	M00592_2.00	ATF-2
WBGene00017757	bra-2	M00592_2.00	ATF-2
WBGene00017763	crls-1	M00592_2.00	ATF-2
WBGene00017809	clec-156	M00592_2.00	ATF-2
WBGene00018149	F37C12.1	M00592_2.00	ATF-2
WBGene00018228	F40C5.1	M00592_2.00	ATF-2
WBGene00018362	ppm-1.G	M00592_2.00	ATF-2
WBGene00018393	msra-1	M00592_2.00	ATF-2
WBGene00018996	F57B9.1	M00592_2.00	ATF-2
WBGene00019465	acl-14	M00592_2.00	ATF-2
WBGene00019580	oac-58	M00592_2.00	ATF-2
WBGene00019625	K10C9.4	M00592_2.00	ATF-2
WBGene00019703	fbxb-41	M00592_2.00	ATF-2
WBGene00019705	fbxb-45	M00592_2.00	ATF-2
WBGene00019835	R02F2.6	M00592_2.00	ATF-2
WBGene00020073	sdz-28	M00592_2.00	ATF-2
WBGene00020447	mob-3	M00592_2.00	ATF-2
WBGene00020753	T24A6.16	M00592_2.00	ATF-2
WBGene00020754	T24A6.17	M00592_2.00	ATF-2
WBGene00020879	T28A11.17	M00592_2.00	ATF-2
WBGene00020880	T28A11.18	M00592_2.00	ATF-2
WBGene00021546	laat-1	M00592_2.00	ATF-2
WBGene00022162	Y71G12B.27	M00592_2.00	ATF-2
WBGene00022729	ZK402.2	M00592_2.00	ATF-2
WBGene00022730	ZK402.3	M00592_2.00	ATF-2
WBGene00022731	ZK402.5	M00592_2.00	ATF-2
WBGene00050940	C25D7.16	M00592_2.00	ATF-2
WBGene00077699	C45B11.8	M00592_2.00	ATF-2
WBGene00077752	Y105C5A.508	M00592_2.00	ATF-2
WBGene00185117	C45B11.9	M00592_2.00	ATF-2
WBGene00194660	W09C5.12	M00592_2.00	ATF-2
WBGene00194799	Y70C5A.4	M00592_2.00	ATF-2
WBGene00195176	Y43F8B.24	M00592_2.00	ATF-2
WBGene00235258	T05C7.5	M00592_2.00	ATF-2
WBGene00236786	C17H12.37	M00592_2.00	ATF-2
WBGene00255457	F23C8.14	M00592_2.00	ATF-2
WBGene00000020	abt-2	M00593_2.00	ATF-5
WBGene00000027	abu-4	M00593_2.00	ATF-5
WBGene00000037	ace-3	M00593_2.00	ATF-5
WBGene00000062	acr-23	M00593_2.00	ATF-5
WBGene00000081	ads-1	M00593_2.00	ATF-5
WBGene00000089	aex-6	M00593_2.00	ATF-5
WBGene00000168	apx-1	M00593_2.00	ATF-5
WBGene00000224	atgp-1	M00593_2.00	ATF-5
WBGene00000268	bre-3	M00593_2.00	ATF-5
WBGene00000434	ceh-9	M00593_2.00	ATF-5
WBGene00000498	chk-1	M00593_2.00	ATF-5
WBGene00000552	cmd-1	M00593_2.00	ATF-5
WBGene00000555	cnc-1	M00593_2.00	ATF-5
WBGene00000557	cnc-3	M00593_2.00	ATF-5
WBGene00000558	cnc-4	M00593_2.00	ATF-5
WBGene00000565	cnt-1	M00593_2.00	ATF-5
WBGene00000624	col-47	M00593_2.00	ATF-5
WBGene00000625	col-48	M00593_2.00	ATF-5
WBGene00000644	col-68	M00593_2.00	ATF-5
WBGene00000677	col-103	M00593_2.00	ATF-5
WBGene00000707	col-133	M00593_2.00	ATF-5
WBGene00000782	cpr-2	M00593_2.00	ATF-5
WBGene00000821	csp-3	M00593_2.00	ATF-5
WBGene00000892	cyn-16	M00593_2.00	ATF-5
WBGene00000897	daf-1	M00593_2.00	ATF-5
WBGene00001103	dsl-1	M00593_2.00	ATF-5
WBGene00001116	dyc-1	M00593_2.00	ATF-5
WBGene00001161	efl-1	M00593_2.00	ATF-5
WBGene00001170	egl-1	M00593_2.00	ATF-5
WBGene00001173	egl-4	M00593_2.00	ATF-5
WBGene00001365	exc-4	M00593_2.00	ATF-5
WBGene00001393	fat-1	M00593_2.00	ATF-5
WBGene00001481	fog-1	M00593_2.00	ATF-5
WBGene00001548	gcy-23	M00593_2.00	ATF-5
WBGene00001555	gcy-35	M00593_2.00	ATF-5
WBGene00001707	grh-1	M00593_2.00	ATF-5
WBGene00001722	grl-13	M00593_2.00	ATF-5
WBGene00001725	grl-16	M00593_2.00	ATF-5
WBGene00001738	grl-29	M00593_2.00	ATF-5
WBGene00001739	grl-30	M00593_2.00	ATF-5
WBGene00001762	gst-14	M00593_2.00	ATF-5
WBGene00001785	gst-37	M00593_2.00	ATF-5
WBGene00001857	hil-6	M00593_2.00	ATF-5
WBGene00002058	ifd-2	M00593_2.00	ATF-5
WBGene00002102	ins-19	M00593_2.00	ATF-5
WBGene00002110	ins-27	M00593_2.00	ATF-5
WBGene00002111	ins-28	M00593_2.00	ATF-5
WBGene00002115	ins-32	M00593_2.00	ATF-5
WBGene00002243	lad-2	M00593_2.00	ATF-5
WBGene00002997	lin-8	M00593_2.00	ATF-5
WBGene00003080	lsm-6	M00593_2.00	ATF-5
WBGene00003149	mbk-1	M00593_2.00	ATF-5
WBGene00003400	dapk-1	M00593_2.00	ATF-5
WBGene00003408	mrp-2	M00593_2.00	ATF-5
WBGene00003413	mrp-7	M00593_2.00	ATF-5
WBGene00003417	mrt-2	M00593_2.00	ATF-5
WBGene00003448	msp-55	M00593_2.00	ATF-5
WBGene00003534	nas-15	M00593_2.00	ATF-5
WBGene00003548	nas-30	M00593_2.00	ATF-5
WBGene00003550	nas-32	M00593_2.00	ATF-5
WBGene00003573	ncx-8	M00593_2.00	ATF-5
WBGene00003579	ndx-2	M00593_2.00	ATF-5
WBGene00003592	nfi-1	M00593_2.00	ATF-5
WBGene00003675	nhr-85	M00593_2.00	ATF-5
WBGene00003704	nhr-114	M00593_2.00	ATF-5
WBGene00003718	nhr-128	M00593_2.00	ATF-5
WBGene00003770	nlp-32	M00593_2.00	ATF-5
WBGene00003931	pat-4	M00593_2.00	ATF-5
WBGene00003950	pbs-4	M00593_2.00	ATF-5
WBGene00004041	plg-1	M00593_2.00	ATF-5
WBGene00004047	plx-1	M00593_2.00	ATF-5
WBGene00004104	pqn-13	M00593_2.00	ATF-5
WBGene00004139	pqn-54	M00593_2.00	ATF-5
WBGene00004324	rde-2	M00593_2.00	ATF-5
WBGene00004357	rho-1	M00593_2.00	ATF-5
WBGene00004403	rom-4	M00593_2.00	ATF-5
WBGene00004430	rpl-18	M00593_2.00	ATF-5
WBGene00004681	rsd-2	M00593_2.00	ATF-5
WBGene00004706	rsr-1	M00593_2.00	ATF-5
WBGene00004775	2021-09-01	M00593_2.00	ATF-5
WBGene00004884	smg-6	M00593_2.00	ATF-5
WBGene00004895	smu-1	M00593_2.00	ATF-5
WBGene00005002	spp-17	M00593_2.00	ATF-5
WBGene00005040	sra-14	M00593_2.00	ATF-5
WBGene00005077	src-1	M00593_2.00	ATF-5
WBGene00005078	src-2	M00593_2.00	ATF-5
WBGene00005120	srd-42	M00593_2.00	ATF-5
WBGene00005137	srd-60	M00593_2.00	ATF-5
WBGene00005138	srd-61	M00593_2.00	ATF-5
WBGene00005153	srf-3	M00593_2.00	ATF-5
WBGene00005173	srg-16	M00593_2.00	ATF-5
WBGene00005199	srg-42	M00593_2.00	ATF-5
WBGene00005201	srg-44	M00593_2.00	ATF-5
WBGene00005221	srg-64	M00593_2.00	ATF-5
WBGene00005292	srh-71	M00593_2.00	ATF-5
WBGene00005375	srh-159	M00593_2.00	ATF-5
WBGene00005395	srh-180	M00593_2.00	ATF-5
WBGene00005400	srh-185	M00593_2.00	ATF-5
WBGene00005423	srh-213	M00593_2.00	ATF-5
WBGene00005430	srh-220	M00593_2.00	ATF-5
WBGene00005432	srh-222	M00593_2.00	ATF-5
WBGene00005488	srh-283	M00593_2.00	ATF-5
WBGene00005529	sri-17	M00593_2.00	ATF-5
WBGene00005540	sri-28	M00593_2.00	ATF-5
WBGene00005573	sri-61	M00593_2.00	ATF-5
WBGene00005622	srj-38	M00593_2.00	ATF-5
WBGene00005710	sru-47	M00593_2.00	ATF-5
WBGene00005745	srv-34	M00593_2.00	ATF-5
WBGene00005749	srw-2	M00593_2.00	ATF-5
WBGene00005791	srw-44	M00593_2.00	ATF-5
WBGene00005813	srw-66	M00593_2.00	ATF-5
WBGene00005823	srw-76	M00593_2.00	ATF-5
WBGene00005860	srw-113	M00593_2.00	ATF-5
WBGene00005888	srw-141	M00593_2.00	ATF-5
WBGene00005889	srw-142	M00593_2.00	ATF-5
WBGene00005907	srx-16	M00593_2.00	ATF-5
WBGene00005922	srx-31	M00593_2.00	ATF-5
WBGene00005968	srx-77	M00593_2.00	ATF-5
WBGene00006105	str-40	M00593_2.00	ATF-5
WBGene00006159	str-106	M00593_2.00	ATF-5
WBGene00006162	str-111	M00593_2.00	ATF-5
WBGene00006170	str-119	M00593_2.00	ATF-5
WBGene00006171	str-120	M00593_2.00	ATF-5
WBGene00006195	str-148	M00593_2.00	ATF-5
WBGene00006266	str-238	M00593_2.00	ATF-5
WBGene00006270	str-243	M00593_2.00	ATF-5
WBGene00006281	str-255	M00593_2.00	ATF-5
WBGene00006392	taf-10	M00593_2.00	ATF-5
WBGene00006495	cpna-1	M00593_2.00	ATF-5
WBGene00006505	lagr-1	M00593_2.00	ATF-5
WBGene00006561	tcl-2	M00593_2.00	ATF-5
WBGene00006593	tol-1	M00593_2.00	ATF-5
WBGene00006700	uba-2	M00593_2.00	ATF-5
WBGene00006702	ubc-3	M00593_2.00	ATF-5
WBGene00006729	ucp-4	M00593_2.00	ATF-5
WBGene00006743	unc-3	M00593_2.00	ATF-5
WBGene00006770	unc-34	M00593_2.00	ATF-5
WBGene00006771	tln-1	M00593_2.00	ATF-5
WBGene00006843	unc-119	M00593_2.00	ATF-5
WBGene00006889	pfd-3	M00593_2.00	ATF-5
WBGene00006955	wrt-9	M00593_2.00	ATF-5
WBGene00006956	wrt-10	M00593_2.00	ATF-5
WBGene00006958	wve-1	M00593_2.00	ATF-5
WBGene00007132	pals-27	M00593_2.00	ATF-5
WBGene00007133	B0284.3	M00593_2.00	ATF-5
WBGene00007171	B0393.6	M00593_2.00	ATF-5
WBGene00007185	nlp-36	M00593_2.00	ATF-5
WBGene00007262	jud-4	M00593_2.00	ATF-5
WBGene00007394	C06H5.6	M00593_2.00	ATF-5
WBGene00007395	dcar-1	M00593_2.00	ATF-5
WBGene00007455	ugt-22	M00593_2.00	ATF-5
WBGene00007525	C11G10.1	M00593_2.00	ATF-5
WBGene00007577	nrde-1	M00593_2.00	ATF-5
WBGene00007655	C17H1.2	M00593_2.00	ATF-5
WBGene00007656	pals-2	M00593_2.00	ATF-5
WBGene00007769	C27C7.7	M00593_2.00	ATF-5
WBGene00007841	C31C9.7	M00593_2.00	ATF-5
WBGene00007848	cytb-5.1	M00593_2.00	ATF-5
WBGene00007952	C35A5.8	M00593_2.00	ATF-5
WBGene00007976	C36B1.9	M00593_2.00	ATF-5
WBGene00008165	C47G2.4	M00593_2.00	ATF-5
WBGene00008185	best-10	M00593_2.00	ATF-5
WBGene00008294	clec-11	M00593_2.00	ATF-5
WBGene00008397	D2005.1	M00593_2.00	ATF-5
WBGene00008401	D2005.6	M00593_2.00	ATF-5
WBGene00008442	E01B7.2	M00593_2.00	ATF-5
WBGene00008446	E01G4.3	M00593_2.00	ATF-5
WBGene00008447	E01G4.5	M00593_2.00	ATF-5
WBGene00008506	tkt-1	M00593_2.00	ATF-5
WBGene00008510	lipl-7	M00593_2.00	ATF-5
WBGene00008565	acox-1.2	M00593_2.00	ATF-5
WBGene00008610	F09C3.2	M00593_2.00	ATF-5
WBGene00008700	clec-254	M00593_2.00	ATF-5
WBGene00008701	F11D11.6	M00593_2.00	ATF-5
WBGene00008785	F14B6.4	M00593_2.00	ATF-5
WBGene00008787	F14B6.6	M00593_2.00	ATF-5
WBGene00008839	sre-37	M00593_2.00	ATF-5
WBGene00008843	arrd-9	M00593_2.00	ATF-5
WBGene00008853	clec-101	M00593_2.00	ATF-5
WBGene00008855	F15D3.5	M00593_2.00	ATF-5
WBGene00008858	pals-1	M00593_2.00	ATF-5
WBGene00008860	romo-1	M00593_2.00	ATF-5
WBGene00008898	F16H6.8	M00593_2.00	ATF-5
WBGene00008984	F20E11.7	M00593_2.00	ATF-5
WBGene00008996	glb-14	M00593_2.00	ATF-5
WBGene00008997	lgc-31	M00593_2.00	ATF-5
WBGene00009004	pfd-6	M00593_2.00	ATF-5
WBGene00009067	F23A7.1	M00593_2.00	ATF-5
WBGene00009108	F25D1.3	M00593_2.00	ATF-5
WBGene00009172	F26F2.7	M00593_2.00	ATF-5
WBGene00009177	F26H9.5	M00593_2.00	ATF-5
WBGene00009178	uggt-2	M00593_2.00	ATF-5
WBGene00009224	F28F8.7	M00593_2.00	ATF-5
WBGene00009297	sdz-16	M00593_2.00	ATF-5
WBGene00009315	F32B4.5	M00593_2.00	ATF-5
WBGene00009394	clec-63	M00593_2.00	ATF-5
WBGene00009397	clec-66	M00593_2.00	ATF-5
WBGene00009398	nspb-11	M00593_2.00	ATF-5
WBGene00009412	F35E2.5	M00593_2.00	ATF-5
WBGene00009413	oac-19	M00593_2.00	ATF-5
WBGene00009462	sre-22	M00593_2.00	ATF-5
WBGene00009480	F36F2.7	M00593_2.00	ATF-5
WBGene00009522	F38A1.9	M00593_2.00	ATF-5
WBGene00009524	F38A1.11	M00593_2.00	ATF-5
WBGene00009566	srsx-1	M00593_2.00	ATF-5
WBGene00009567	srbc-25	M00593_2.00	ATF-5
WBGene00009582	slcr-46.3	M00593_2.00	ATF-5
WBGene00009671	mfap-1	M00593_2.00	ATF-5
WBGene00009865	F49B2.6	M00593_2.00	ATF-5
WBGene00009877	F49C12.7	M00593_2.00	ATF-5
WBGene00009935	F52E10.4	M00593_2.00	ATF-5
WBGene00009978	F53E4.1	M00593_2.00	ATF-5
WBGene00010002	F53F8.5	M00593_2.00	ATF-5
WBGene00010006	F53H2.3	M00593_2.00	ATF-5
WBGene00010116	cest-13	M00593_2.00	ATF-5
WBGene00010163	F56H6.2	M00593_2.00	ATF-5
WBGene00010331	F59D12.3	M00593_2.00	ATF-5
WBGene00010338	F59F4.3	M00593_2.00	ATF-5
WBGene00010397	suox-1	M00593_2.00	ATF-5
WBGene00010399	clec-13	M00593_2.00	ATF-5
WBGene00010440	ttr-51	M00593_2.00	ATF-5
WBGene00010442	bus-12	M00593_2.00	ATF-5
WBGene00010506	K02E2.1	M00593_2.00	ATF-5
WBGene00010589	cyp-33D1	M00593_2.00	ATF-5
WBGene00010595	haao-1	M00593_2.00	ATF-5
WBGene00010621	egg-6	M00593_2.00	ATF-5
WBGene00010711	K09B11.4	M00593_2.00	ATF-5
WBGene00010815	M01F1.9	M00593_2.00	ATF-5
WBGene00010822	M01G12.9	M00593_2.00	ATF-5
WBGene00010845	M03C11.8	M00593_2.00	ATF-5
WBGene00010857	M04C9.2	M00593_2.00	ATF-5
WBGene00010995	ceh-90	M00593_2.00	ATF-5
WBGene00011101	R07D5.2	M00593_2.00	ATF-5
WBGene00011124	sdz-27	M00593_2.00	ATF-5
WBGene00011216	usp-46	M00593_2.00	ATF-5
WBGene00011435	T04D3.8	M00593_2.00	ATF-5
WBGene00011460	ttr-14	M00593_2.00	ATF-5
WBGene00011464	T05B9.1	M00593_2.00	ATF-5
WBGene00011551	T06G6.12	M00593_2.00	ATF-5
WBGene00011584	clec-15	M00593_2.00	ATF-5
WBGene00011680	T10B10.3	M00593_2.00	ATF-5
WBGene00011683	phat-6	M00593_2.00	ATF-5
WBGene00011810	T16G12.9	M00593_2.00	ATF-5
WBGene00011904	hlb-1	M00593_2.00	ATF-5
WBGene00011940	T23B5.3	M00593_2.00	ATF-5
WBGene00012023	clec-34	M00593_2.00	ATF-5
WBGene00012084	npr-15	M00593_2.00	ATF-5
WBGene00012100	sipa-1	M00593_2.00	ATF-5
WBGene00012107	T27F6.8	M00593_2.00	ATF-5
WBGene00012125	T28D6.5	M00593_2.00	ATF-5
WBGene00012150	syx-17	M00593_2.00	ATF-5
WBGene00012180	W01D2.3	M00593_2.00	ATF-5
WBGene00012181	srt-11	M00593_2.00	ATF-5
WBGene00012222	W03C9.6	M00593_2.00	ATF-5
WBGene00012239	W04A8.4	M00593_2.00	ATF-5
WBGene00012286	sre-35	M00593_2.00	ATF-5
WBGene00012288	sre-32	M00593_2.00	ATF-5
WBGene00012330	zip-3	M00593_2.00	ATF-5
WBGene00012348	pptr-1	M00593_2.00	ATF-5
WBGene00012349	W08G11.5	M00593_2.00	ATF-5
WBGene00012375	mecr-1	M00593_2.00	ATF-5
WBGene00012391	Y6B3B.7	M00593_2.00	ATF-5
WBGene00012394	hsd-1	M00593_2.00	ATF-5
WBGene00012423	Y10G11A.1	M00593_2.00	ATF-5
WBGene00012445	Y16B4A.2	M00593_2.00	ATF-5
WBGene00012475	Y18D10A.2	M00593_2.00	ATF-5
WBGene00012479	Y18D10A.9	M00593_2.00	ATF-5
WBGene00012500	hpo-2	M00593_2.00	ATF-5
WBGene00012521	Y32B12B.1	M00593_2.00	ATF-5
WBGene00012522	Y32B12B.2	M00593_2.00	ATF-5
WBGene00012524	Y32B12B.4	M00593_2.00	ATF-5
WBGene00012605	Y38F1A.1	M00593_2.00	ATF-5
WBGene00012766	Y41E3.8	M00593_2.00	ATF-5
WBGene00012867	seld-1	M00593_2.00	ATF-5
WBGene00012868	tbc-9	M00593_2.00	ATF-5
WBGene00012883	Y45F10D.2	M00593_2.00	ATF-5
WBGene00012910	Y46G5A.20	M00593_2.00	ATF-5
WBGene00012930	obr-1	M00593_2.00	ATF-5
WBGene00012993	dmsr-3	M00593_2.00	ATF-5
WBGene00012997	Y48C3A.18	M00593_2.00	ATF-5
WBGene00013011	snx-14	M00593_2.00	ATF-5
WBGene00013042	cccp-1	M00593_2.00	ATF-5
WBGene00013047	Y50E8A.2	M00593_2.00	ATF-5
WBGene00013116	Y51H4A.22	M00593_2.00	ATF-5
WBGene00013160	Y53F4B.13	M00593_2.00	ATF-5
WBGene00013254	tag-276	M00593_2.00	ATF-5
WBGene00013256	Y57A10A.13	M00593_2.00	ATF-5
WBGene00013264	Y57A10A.24	M00593_2.00	ATF-5
WBGene00013266	Y57A10A.26	M00593_2.00	ATF-5
WBGene00013273	2021-03-05	M00593_2.00	ATF-5
WBGene00013281	sre-27	M00593_2.00	ATF-5
WBGene00013307	Y57G11C.9	M00593_2.00	ATF-5
WBGene00013334	nlp-56	M00593_2.00	ATF-5
WBGene00013340	tcc-1	M00593_2.00	ATF-5
WBGene00013382	gcl-1	M00593_2.00	ATF-5
WBGene00013388	Y62F5A.10	M00593_2.00	ATF-5
WBGene00013487	egas-2	M00593_2.00	ATF-5
WBGene00013502	clec-111	M00593_2.00	ATF-5
WBGene00013516	Y73F4A.3	M00593_2.00	ATF-5
WBGene00013528	Y73F8A.23	M00593_2.00	ATF-5
WBGene00013613	Y102A5C.4	M00593_2.00	ATF-5
WBGene00013623	fbxa-90	M00593_2.00	ATF-5
WBGene00013682	Y105E8A.25	M00593_2.00	ATF-5
WBGene00013687	exoc-8	M00593_2.00	ATF-5
WBGene00013689	bath-40	M00593_2.00	ATF-5
WBGene00013828	Y116F11B.13	M00593_2.00	ATF-5
WBGene00013865	ZC334.7	M00593_2.00	ATF-5
WBGene00013930	clec-96	M00593_2.00	ATF-5
WBGene00013932	clec-98	M00593_2.00	ATF-5
WBGene00013971	scl-19	M00593_2.00	ATF-5
WBGene00014040	ZK662.5	M00593_2.00	ATF-5
WBGene00014070	srxa-9	M00593_2.00	ATF-5
WBGene00014077	ZK792.4	M00593_2.00	ATF-5
WBGene00014083	ZK795.3	M00593_2.00	ATF-5
WBGene00014084	snb-7	M00593_2.00	ATF-5
WBGene00014154	ZK930.4	M00593_2.00	ATF-5
WBGene00014189	nhr-245	M00593_2.00	ATF-5
WBGene00014807	M04D5.1	M00593_2.00	ATF-5
WBGene00015075	B0238.11	M00593_2.00	ATF-5
WBGene00015108	B0281.1	M00593_2.00	ATF-5
WBGene00015111	B0281.4	M00593_2.00	ATF-5
WBGene00015117	B0294.1	M00593_2.00	ATF-5
WBGene00015136	B0304.4	M00593_2.00	ATF-5
WBGene00015183	B0432.1	M00593_2.00	ATF-5
WBGene00015192	B0432.11	M00593_2.00	ATF-5
WBGene00015200	lido-13	M00593_2.00	ATF-5
WBGene00015260	B0554.7	M00593_2.00	ATF-5
WBGene00015270	C01B4.6	M00593_2.00	ATF-5
WBGene00015405	C03H5.3	M00593_2.00	ATF-5
WBGene00015412	lgc-9	M00593_2.00	ATF-5
WBGene00015590	bath-15	M00593_2.00	ATF-5
WBGene00015599	fbxa-164	M00593_2.00	ATF-5
WBGene00015607	fbxb-13	M00593_2.00	ATF-5
WBGene00015610	C08F1.6	M00593_2.00	ATF-5
WBGene00015613	C08F1.10	M00593_2.00	ATF-5
WBGene00015731	C13B7.6	M00593_2.00	ATF-5
WBGene00015755	C14B9.10	M00593_2.00	ATF-5
WBGene00015770	C14E2.1	M00593_2.00	ATF-5
WBGene00015825	C16C4.1	M00593_2.00	ATF-5
WBGene00015838	math-9	M00593_2.00	ATF-5
WBGene00015846	C16C8.8	M00593_2.00	ATF-5
WBGene00015847	C16C8.9	M00593_2.00	ATF-5
WBGene00015856	C16C8.19	M00593_2.00	ATF-5
WBGene00015899	C17E7.4	M00593_2.00	ATF-5
WBGene00015903	C17E7.9	M00593_2.00	ATF-5
WBGene00015906	C17E7.13	M00593_2.00	ATF-5
WBGene00015927	dyci-1	M00593_2.00	ATF-5
WBGene00015930	cest-4	M00593_2.00	ATF-5
WBGene00015937	C17H12.12	M00593_2.00	ATF-5
WBGene00015982	bgnt-1.4	M00593_2.00	ATF-5
WBGene00016017	C23G10.11	M00593_2.00	ATF-5
WBGene00016018	C23H3.2	M00593_2.00	ATF-5
WBGene00016107	C25G6.1	M00593_2.00	ATF-5
WBGene00016109	C25G6.4	M00593_2.00	ATF-5
WBGene00016226	C29F9.12	M00593_2.00	ATF-5
WBGene00016281	pals-32	M00593_2.00	ATF-5
WBGene00016295	fbxc-40	M00593_2.00	ATF-5
WBGene00016302	fbxc-7	M00593_2.00	ATF-5
WBGene00016434	C35B1.4	M00593_2.00	ATF-5
WBGene00016465	C36B7.2	M00593_2.00	ATF-5
WBGene00016512	C38C3.3	M00593_2.00	ATF-5
WBGene00016523	C39B5.5	M00593_2.00	ATF-5
WBGene00016550	C40A11.7	M00593_2.00	ATF-5
WBGene00016551	C40A11.8	M00593_2.00	ATF-5
WBGene00016578	sdz-5	M00593_2.00	ATF-5
WBGene00016617	C43H6.4	M00593_2.00	ATF-5
WBGene00016620	dhhc-9	M00593_2.00	ATF-5
WBGene00016634	C44B11.4	M00593_2.00	ATF-5
WBGene00016668	ilys-1	M00593_2.00	ATF-5
WBGene00016691	srbc-23	M00593_2.00	ATF-5
WBGene00016692	srbc-24	M00593_2.00	ATF-5
WBGene00016693	srbc-20	M00593_2.00	ATF-5
WBGene00016694	C45H4.13	M00593_2.00	ATF-5
WBGene00016695	C45H4.14	M00593_2.00	ATF-5
WBGene00016724	C46H3.1	M00593_2.00	ATF-5
WBGene00016785	C49G7.7	M00593_2.00	ATF-5
WBGene00016790	C49H3.3	M00593_2.00	ATF-5
WBGene00016796	cec-2	M00593_2.00	ATF-5
WBGene00016807	txt-1	M00593_2.00	ATF-5
WBGene00016841	magu-3	M00593_2.00	ATF-5
WBGene00016852	srt-7	M00593_2.00	ATF-5
WBGene00016857	srt-16	M00593_2.00	ATF-5
WBGene00016930	madf-6	M00593_2.00	ATF-5
WBGene00016970	C56E6.2	M00593_2.00	ATF-5
WBGene00016993	CD4.8	M00593_2.00	ATF-5
WBGene00017245	srpa-72	M00593_2.00	ATF-5
WBGene00017296	F09E10.6	M00593_2.00	ATF-5
WBGene00017450	bath-27	M00593_2.00	ATF-5
WBGene00017451	lido-14	M00593_2.00	ATF-5
WBGene00017456	F14D2.8	M00593_2.00	ATF-5
WBGene00017462	F14D2.14	M00593_2.00	ATF-5
WBGene00017511	srbc-41	M00593_2.00	ATF-5
WBGene00017525	F16G10.10	M00593_2.00	ATF-5
WBGene00017611	F19G12.3	M00593_2.00	ATF-5
WBGene00017707	F22E5.8	M00593_2.00	ATF-5
WBGene00017708	F22E5.9	M00593_2.00	ATF-5
WBGene00017721	F22F7.3	M00593_2.00	ATF-5
WBGene00017745	F23F1.4	M00593_2.00	ATF-5
WBGene00017757	bra-2	M00593_2.00	ATF-5
WBGene00017759	sucl-2	M00593_2.00	ATF-5
WBGene00017763	crls-1	M00593_2.00	ATF-5
WBGene00017838	F26G1.2	M00593_2.00	ATF-5
WBGene00017937	F30H5.3	M00593_2.00	ATF-5
WBGene00017986	F32D1.7	M00593_2.00	ATF-5
WBGene00017987	F32D1.8	M00593_2.00	ATF-5
WBGene00018065	F35F11.2	M00593_2.00	ATF-5
WBGene00018115	F36H9.7	M00593_2.00	ATF-5
WBGene00018145	F37C4.5	M00593_2.00	ATF-5
WBGene00018206	ugt-61	M00593_2.00	ATF-5
WBGene00018209	F39G3.4	M00593_2.00	ATF-5
WBGene00018247	F40G9.12	M00593_2.00	ATF-5
WBGene00018265	nhr-182	M00593_2.00	ATF-5
WBGene00018313	F41H8.2	M00593_2.00	ATF-5
WBGene00018362	ppm-1.G	M00593_2.00	ATF-5
WBGene00018367	F42H10.3	M00593_2.00	ATF-5
WBGene00018393	msra-1	M00593_2.00	ATF-5
WBGene00018421	F44E2.8	M00593_2.00	ATF-5
WBGene00018422	F44E2.9	M00593_2.00	ATF-5
WBGene00018580	F47G6.3	M00593_2.00	ATF-5
WBGene00018645	F49F1.5	M00593_2.00	ATF-5
WBGene00018701	pccb-1	M00593_2.00	ATF-5
WBGene00018702	F52E4.5	M00593_2.00	ATF-5
WBGene00018704	ztf-13	M00593_2.00	ATF-5
WBGene00018758	F53E10.1	M00593_2.00	ATF-5
WBGene00018804	lido-15	M00593_2.00	ATF-5
WBGene00018815	F54D12.1	M00593_2.00	ATF-5
WBGene00018816	F54D12.2	M00593_2.00	ATF-5
WBGene00018821	F54D12.8	M00593_2.00	ATF-5
WBGene00018913	F56A4.5	M00593_2.00	ATF-5
WBGene00018920	F56A4.12	M00593_2.00	ATF-5
WBGene00018921	sago-2	M00593_2.00	ATF-5
WBGene00018943	dgn-2	M00593_2.00	ATF-5
WBGene00018946	F56C3.9	M00593_2.00	ATF-5
WBGene00018996	F57B9.1	M00593_2.00	ATF-5
WBGene00019012	F57C9.6	M00593_2.00	ATF-5
WBGene00019035	fbxb-26	M00593_2.00	ATF-5
WBGene00019062	F58F12.2	M00593_2.00	ATF-5
WBGene00019091	srab-13	M00593_2.00	ATF-5
WBGene00019130	gbas-1	M00593_2.00	ATF-5
WBGene00019138	bath-21	M00593_2.00	ATF-5
WBGene00019157	H05C05.1	M00593_2.00	ATF-5
WBGene00019158	H05C05.2	M00593_2.00	ATF-5
WBGene00019177	H10D18.1	M00593_2.00	ATF-5
WBGene00019179	scl-13	M00593_2.00	ATF-5
WBGene00019224	gnrr-5	M00593_2.00	ATF-5
WBGene00019240	H24K24.3	M00593_2.00	ATF-5
WBGene00019312	K02E7.7	M00593_2.00	ATF-5
WBGene00019354	K03B4.2	M00593_2.00	ATF-5
WBGene00019357	cpg-8	M00593_2.00	ATF-5
WBGene00019392	irld-44	M00593_2.00	ATF-5
WBGene00019414	fbxb-51	M00593_2.00	ATF-5
WBGene00019419	K05F6.8	M00593_2.00	ATF-5
WBGene00019465	acl-14	M00593_2.00	ATF-5
WBGene00019487	ephx-1	M00593_2.00	ATF-5
WBGene00019525	K08D9.4	M00593_2.00	ATF-5
WBGene00019547	K09C4.1	M00593_2.00	ATF-5
WBGene00019556	K09C6.2	M00593_2.00	ATF-5
WBGene00019580	oac-58	M00593_2.00	ATF-5
WBGene00019600	rga-3	M00593_2.00	ATF-5
WBGene00019625	K10C9.4	M00593_2.00	ATF-5
WBGene00019648	K11D12.8	M00593_2.00	ATF-5
WBGene00019673	K12C11.1	M00593_2.00	ATF-5
WBGene00019703	fbxb-41	M00593_2.00	ATF-5
WBGene00019705	fbxb-45	M00593_2.00	ATF-5
WBGene00019718	M01H9.2	M00593_2.00	ATF-5
WBGene00019819	aass-1	M00593_2.00	ATF-5
WBGene00019835	R02F2.6	M00593_2.00	ATF-5
WBGene00019903	R05G9.1	M00593_2.00	ATF-5
WBGene00019904	twk-49	M00593_2.00	ATF-5
WBGene00019905	R05G9.3	M00593_2.00	ATF-5
WBGene00019922	fbxc-28	M00593_2.00	ATF-5
WBGene00019926	fbxc-27	M00593_2.00	ATF-5
WBGene00019962	cysl-3	M00593_2.00	ATF-5
WBGene00019963	R08E5.3	M00593_2.00	ATF-5
WBGene00019972	R09A1.2	M00593_2.00	ATF-5
WBGene00019981	srbc-59	M00593_2.00	ATF-5
WBGene00019997	R10F2.6	M00593_2.00	ATF-5
WBGene00020073	sdz-28	M00593_2.00	ATF-5
WBGene00020104	R148.5	M00593_2.00	ATF-5
WBGene00020116	moa-1	M00593_2.00	ATF-5
WBGene00020136	nlp-45	M00593_2.00	ATF-5
WBGene00020178	T02H6.8	M00593_2.00	ATF-5
WBGene00020179	T02H6.9	M00593_2.00	ATF-5
WBGene00020184	uba-5	M00593_2.00	ATF-5
WBGene00020194	T03G6.1	M00593_2.00	ATF-5
WBGene00020208	fnip-2	M00593_2.00	ATF-5
WBGene00020229	T05A8.3	M00593_2.00	ATF-5
WBGene00020230	nep-2	M00593_2.00	ATF-5
WBGene00020285	T06A10.2	M00593_2.00	ATF-5
WBGene00020407	chil-24	M00593_2.00	ATF-5
WBGene00020408	T10D4.6	M00593_2.00	ATF-5
WBGene00020409	T10D4.7	M00593_2.00	ATF-5
WBGene00020452	fbxa-22	M00593_2.00	ATF-5
WBGene00020454	fbxa-56	M00593_2.00	ATF-5
WBGene00020488	T13G4.1	M00593_2.00	ATF-5
WBGene00020491	T13G4.4	M00593_2.00	ATF-5
WBGene00020561	T19C3.3	M00593_2.00	ATF-5
WBGene00020662	T21H3.1	M00593_2.00	ATF-5
WBGene00020698	T22F3.8	M00593_2.00	ATF-5
WBGene00020702	T22F7.3	M00593_2.00	ATF-5
WBGene00020748	nhr-221	M00593_2.00	ATF-5
WBGene00020832	T26C12.2	M00593_2.00	ATF-5
WBGene00020835	T27A1.3	M00593_2.00	ATF-5
WBGene00020837	slc-36.2	M00593_2.00	ATF-5
WBGene00020870	T28A11.3	M00593_2.00	ATF-5
WBGene00020882	T28A11.20	M00593_2.00	ATF-5
WBGene00020930	hlh-30	M00593_2.00	ATF-5
WBGene00020954	W02G9.4	M00593_2.00	ATF-5
WBGene00020955	angl-1	M00593_2.00	ATF-5
WBGene00020961	sknr-1	M00593_2.00	ATF-5
WBGene00020982	ilys-6	M00593_2.00	ATF-5
WBGene00021003	W03F9.9	M00593_2.00	ATF-5
WBGene00021022	W04B5.5	M00593_2.00	ATF-5
WBGene00021024	W04C9.2	M00593_2.00	ATF-5
WBGene00021030	W04H10.1	M00593_2.00	ATF-5
WBGene00021078	unc-132	M00593_2.00	ATF-5
WBGene00021079	W08A12.2	M00593_2.00	ATF-5
WBGene00021083	W08E12.2	M00593_2.00	ATF-5
WBGene00021084	W08E12.3	M00593_2.00	ATF-5
WBGene00021085	W08E12.4	M00593_2.00	ATF-5
WBGene00021088	W08E12.7	M00593_2.00	ATF-5
WBGene00021089	W08E12.8	M00593_2.00	ATF-5
WBGene00021091	W08F4.1	M00593_2.00	ATF-5
WBGene00021099	W08F4.10	M00593_2.00	ATF-5
WBGene00021122	W09G12.8	M00593_2.00	ATF-5
WBGene00021124	W10C4.1	M00593_2.00	ATF-5
WBGene00021149	dnc-3	M00593_2.00	ATF-5
WBGene00021162	Y5H2A.1	M00593_2.00	ATF-5
WBGene00021167	cyp-32B1	M00593_2.00	ATF-5
WBGene00021185	Y9C12A.1	M00593_2.00	ATF-5
WBGene00021210	Y18H1A.4	M00593_2.00	ATF-5
WBGene00021212	Y18H1A.8	M00593_2.00	ATF-5
WBGene00021226	Y19D10A.11	M00593_2.00	ATF-5
WBGene00021238	gap-3	M00593_2.00	ATF-5
WBGene00021256	Y22D7AR.2	M00593_2.00	ATF-5
WBGene00021289	Y25C1A.2	M00593_2.00	ATF-5
WBGene00021304	nphp-2	M00593_2.00	ATF-5
WBGene00021305	zig-11	M00593_2.00	ATF-5
WBGene00021331	glrx-10	M00593_2.00	ATF-5
WBGene00021333	Y34D9A.8	M00593_2.00	ATF-5
WBGene00021335	spp-23	M00593_2.00	ATF-5
WBGene00021353	iglr-3	M00593_2.00	ATF-5
WBGene00021354	fpn-1.1	M00593_2.00	ATF-5
WBGene00021369	siah-1	M00593_2.00	ATF-5
WBGene00021403	Y38C1AB.1	M00593_2.00	ATF-5
WBGene00021407	Y38C1AB.5	M00593_2.00	ATF-5
WBGene00021449	mltn-7	M00593_2.00	ATF-5
WBGene00021458	Y39G10AL.1	M00593_2.00	ATF-5
WBGene00021471	Y39G10AR.15	M00593_2.00	ATF-5
WBGene00021478	Y39H10A.1	M00593_2.00	ATF-5
WBGene00021487	comt-3	M00593_2.00	ATF-5
WBGene00021491	comt-4	M00593_2.00	ATF-5
WBGene00021492	comt-5	M00593_2.00	ATF-5
WBGene00021522	nhr-274	M00593_2.00	ATF-5
WBGene00021546	laat-1	M00593_2.00	ATF-5
WBGene00021554	Y45G5AL.1	M00593_2.00	ATF-5
WBGene00021567	Y45G12C.4	M00593_2.00	ATF-5
WBGene00021569	Y45G12C.6	M00593_2.00	ATF-5
WBGene00021570	srd-73	M00593_2.00	ATF-5
WBGene00021573	Y45G12C.10	M00593_2.00	ATF-5
WBGene00021591	Y46D2A.3	M00593_2.00	ATF-5
WBGene00021626	rft-2	M00593_2.00	ATF-5
WBGene00021629	scpl-3	M00593_2.00	ATF-5
WBGene00021647	Y47G6A.22	M00593_2.00	ATF-5
WBGene00021650	Y47G6A.26	M00593_2.00	ATF-5
WBGene00021675	Y48G1BR.1	M00593_2.00	ATF-5
WBGene00021685	herc-1	M00593_2.00	ATF-5
WBGene00021691	Y48G8AL.13	M00593_2.00	ATF-5
WBGene00021693	Y48G8AR.2	M00593_2.00	ATF-5
WBGene00021694	Y48G8AR.3	M00593_2.00	ATF-5
WBGene00021719	fbxb-104	M00593_2.00	ATF-5
WBGene00021728	Y49F6C.6	M00593_2.00	ATF-5
WBGene00021729	Y49F6C.7	M00593_2.00	ATF-5
WBGene00021732	Y49G5B.1	M00593_2.00	ATF-5
WBGene00021765	Y51F10.4	M00593_2.00	ATF-5
WBGene00021768	Y51F10.7	M00593_2.00	ATF-5
WBGene00021783	alkb-1	M00593_2.00	ATF-5
WBGene00021784	cogc-4	M00593_2.00	ATF-5
WBGene00021785	Y51H7C.7	M00593_2.00	ATF-5
WBGene00021786	Y51H7C.8	M00593_2.00	ATF-5
WBGene00021804	Y53G8AM.4	M00593_2.00	ATF-5
WBGene00021808	Y53G8AM.8	M00593_2.00	ATF-5
WBGene00021809	Y53G8AR.1	M00593_2.00	ATF-5
WBGene00021814	Y53G8AR.7	M00593_2.00	ATF-5
WBGene00021835	Y54E10A.17	M00593_2.00	ATF-5
WBGene00021837	Y54E10BL.1	M00593_2.00	ATF-5
WBGene00021854	Y54F10AR.1	M00593_2.00	ATF-5
WBGene00021856	ppm-1.D	M00593_2.00	ATF-5
WBGene00021866	Y54F10BM.12	M00593_2.00	ATF-5
WBGene00021869	vrp-1	M00593_2.00	ATF-5
WBGene00021871	dml-1	M00593_2.00	ATF-5
WBGene00021875	Y54G2A.10	M00593_2.00	ATF-5
WBGene00021878	Y54G2A.13	M00593_2.00	ATF-5
WBGene00021879	clec-83	M00593_2.00	ATF-5
WBGene00021881	Y54G2A.16	M00593_2.00	ATF-5
WBGene00021890	Y54G2A.26	M00593_2.00	ATF-5
WBGene00021895	clec-84	M00593_2.00	ATF-5
WBGene00021912	affl-2	M00593_2.00	ATF-5
WBGene00021965	Y57G7A.1	M00593_2.00	ATF-5
WBGene00022025	cus-2	M00593_2.00	ATF-5
WBGene00022037	acs-13	M00593_2.00	ATF-5
WBGene00022038	Y65B4BL.6	M00593_2.00	ATF-5
WBGene00022067	ivph-3	M00593_2.00	ATF-5
WBGene00022069	eel-1	M00593_2.00	ATF-5
WBGene00022090	Y69A2AR.19	M00593_2.00	ATF-5
WBGene00022110	Y71F9AL.4	M00593_2.00	ATF-5
WBGene00022115	Y71F9AL.10	M00593_2.00	ATF-5
WBGene00022119	copa-1	M00593_2.00	ATF-5
WBGene00022146	Y71G12B.6	M00593_2.00	ATF-5
WBGene00022154	drag-1	M00593_2.00	ATF-5
WBGene00022158	Y71G12B.23	M00593_2.00	ATF-5
WBGene00022160	Y71G12B.25	M00593_2.00	ATF-5
WBGene00022162	Y71G12B.27	M00593_2.00	ATF-5
WBGene00022165	Y71H2AL.2	M00593_2.00	ATF-5
WBGene00022180	Y71H2AM.15	M00593_2.00	ATF-5
WBGene00022197	Y71H2B.8	M00593_2.00	ATF-5
WBGene00022236	Y73B6BL.12	M00593_2.00	ATF-5
WBGene00022248	Y73B6BL.27	M00593_2.00	ATF-5
WBGene00022268	Y73E7A.1	M00593_2.00	ATF-5
WBGene00022269	aatf-1	M00593_2.00	ATF-5
WBGene00022271	cpx-1	M00593_2.00	ATF-5
WBGene00022274	Y73E7A.8	M00593_2.00	ATF-5
WBGene00022285	Y75B7AL.2	M00593_2.00	ATF-5
WBGene00022287	Y75B7AR.1	M00593_2.00	ATF-5
WBGene00022297	Y76B12C.3	M00593_2.00	ATF-5
WBGene00022300	Y76B12C.6	M00593_2.00	ATF-5
WBGene00022302	Y76B12C.8	M00593_2.00	ATF-5
WBGene00022320	Y82E9BL.3	M00593_2.00	ATF-5
WBGene00022352	Y82E9BR.20	M00593_2.00	ATF-5
WBGene00022358	Y92H12A.2	M00593_2.00	ATF-5
WBGene00022371	set-29	M00593_2.00	ATF-5
WBGene00022385	Y95B8A.4	M00593_2.00	ATF-5
WBGene00022389	pde-6	M00593_2.00	ATF-5
WBGene00022588	ZC317.2	M00593_2.00	ATF-5
WBGene00022637	nhr-252	M00593_2.00	ATF-5
WBGene00022726	nhr-249	M00593_2.00	ATF-5
WBGene00023186	Y67D8B.3	M00593_2.00	ATF-5
WBGene00023421	rde-11	M00593_2.00	ATF-5
WBGene00023484	Y54G2A.37	M00593_2.00	ATF-5
WBGene00043062	clec-80	M00593_2.00	ATF-5
WBGene00043702	Y54G2A.7	M00593_2.00	ATF-5
WBGene00044003	Y41E3.18	M00593_2.00	ATF-5
WBGene00044090	srbc-33	M00593_2.00	ATF-5
WBGene00044099	srd-75	M00593_2.00	ATF-5
WBGene00044131	Y45G12C.16	M00593_2.00	ATF-5
WBGene00044225	C38D4.10	M00593_2.00	ATF-5
WBGene00044257	Y45F10D.16	M00593_2.00	ATF-5
WBGene00044288	F30H5.5	M00593_2.00	ATF-5
WBGene00044322	tag-280	M00593_2.00	ATF-5
WBGene00044323	tag-281	M00593_2.00	ATF-5
WBGene00044345	Y48G1C.12	M00593_2.00	ATF-5
WBGene00044348	Y71G12B.31	M00593_2.00	ATF-5
WBGene00044349	Y71G12B.32	M00593_2.00	ATF-5
WBGene00044352	ZK381.8	M00593_2.00	ATF-5
WBGene00044363	F22E5.21	M00593_2.00	ATF-5
WBGene00044417	C08F1.11	M00593_2.00	ATF-5
WBGene00044434	Y18H1A.15	M00593_2.00	ATF-5
WBGene00044461	Y18H1A.14	M00593_2.00	ATF-5
WBGene00044514	R09E12.9	M00593_2.00	ATF-5
WBGene00044520	F59A7.12	M00593_2.00	ATF-5
WBGene00044536	F14F9.8	M00593_2.00	ATF-5
WBGene00044558	F56C3.10	M00593_2.00	ATF-5
WBGene00044563	T26C11.8	M00593_2.00	ATF-5
WBGene00044571	C46F4.3	M00593_2.00	ATF-5
WBGene00044636	B0393.9	M00593_2.00	ATF-5
WBGene00044637	rft-1	M00593_2.00	ATF-5
WBGene00044645	Y51H7BR.8	M00593_2.00	ATF-5
WBGene00044705	T22F3.12	M00593_2.00	ATF-5
WBGene00044734	Y19D10A.16	M00593_2.00	ATF-5
WBGene00044736	gfrp-1	M00593_2.00	ATF-5
WBGene00044758	Y37H2A.12	M00593_2.00	ATF-5
WBGene00044805	Y53C10A.15	M00593_2.00	ATF-5
WBGene00044900	cnc-11	M00593_2.00	ATF-5
WBGene00044908	F38A1.15	M00593_2.00	ATF-5
WBGene00045237	mrt-1	M00593_2.00	ATF-5
WBGene00045344	Y43F8C.23	M00593_2.00	ATF-5
WBGene00045357	F13A7.14	M00593_2.00	ATF-5
WBGene00045387	K09H9.8	M00593_2.00	ATF-5
WBGene00045390	C38C3.10	M00593_2.00	ATF-5
WBGene00045516	F43D2.7	M00593_2.00	ATF-5
WBGene00077450	K06B4.15	M00593_2.00	ATF-5
WBGene00077655	asp-19	M00593_2.00	ATF-5
WBGene00077699	C45B11.8	M00593_2.00	ATF-5
WBGene00077752	Y105C5A.508	M00593_2.00	ATF-5
WBGene00077769	F33E2.10	M00593_2.00	ATF-5
WBGene00086555	F49B2.7	M00593_2.00	ATF-5
WBGene00185117	C45B11.9	M00593_2.00	ATF-5
WBGene00189953	R155.5	M00593_2.00	ATF-5
WBGene00189954	F40G9.18	M00593_2.00	ATF-5
WBGene00189961	Y54G2A.57	M00593_2.00	ATF-5
WBGene00194715	T25E12.16	M00593_2.00	ATF-5
WBGene00194744	Y38H6C.25	M00593_2.00	ATF-5
WBGene00195063	coa-1	M00593_2.00	ATF-5
WBGene00195068	Y48G8AL.16	M00593_2.00	ATF-5
WBGene00202504	Y32B12B.8	M00593_2.00	ATF-5
WBGene00206378	C14E2.11	M00593_2.00	ATF-5
WBGene00206417	W04H10.6	M00593_2.00	ATF-5
WBGene00206490	Y57G11C.1142	M00593_2.00	ATF-5
WBGene00206511	W02H5.16	M00593_2.00	ATF-5
WBGene00206514	R05G9.5	M00593_2.00	ATF-5
WBGene00206534	C31A11.13	M00593_2.00	ATF-5
WBGene00219411	T14G12.11	M00593_2.00	ATF-5
WBGene00219412	ZK381.62	M00593_2.00	ATF-5
WBGene00219424	Y54G2A.72	M00593_2.00	ATF-5
WBGene00219425	Y54G2A.73	M00593_2.00	ATF-5
WBGene00235258	T05C7.5	M00593_2.00	ATF-5
WBGene00235260	T05C7.7	M00593_2.00	ATF-5
WBGene00235279	Y67D8C.22	M00593_2.00	ATF-5
WBGene00235380	C24D10.49	M00593_2.00	ATF-5
WBGene00235388	W04C9.9	M00593_2.00	ATF-5
WBGene00236786	C17H12.37	M00593_2.00	ATF-5
WBGene00236789	Y18H1A.18	M00593_2.00	ATF-5
WBGene00236808	C54G6.8	M00593_2.00	ATF-5
WBGene00255594	Y48G1BL.8	M00593_2.00	ATF-5
WBGene00255704	B0348.10	M00593_2.00	ATF-5
WBGene00268197	Y40B10A.11	M00593_2.00	ATF-5
WBGene00268198	F22F7.12	M00593_2.00	ATF-5
WBGene00268199	C45H4.21	M00593_2.00	ATF-5
WBGene00268216	F49B2.9	M00593_2.00	ATF-5
WBGene00271577	B0244.16	M00593_2.00	ATF-5
WBGene00271777	Y48G8AR.8	M00593_2.00	ATF-5
WBGene00284853	C32E8.13	M00593_2.00	ATF-5
WBGene00302984	Y51H7C.41	M00593_2.00	ATF-5
WBGene00303077	T05A8.11	M00593_2.00	ATF-5
WBGene00303091	Y50D4C.12	M00593_2.00	ATF-5
WBGene00303095	Y71H2AL.4	M00593_2.00	ATF-5
WBGene00305093	C16C8.27	M00593_2.00	ATF-5
WBGene00305095	C31C9.9	M00593_2.00	ATF-5
WBGene00000020	abt-2	M00595_2.00	ATF-7
WBGene00000027	abu-4	M00595_2.00	ATF-7
WBGene00000037	ace-3	M00595_2.00	ATF-7
WBGene00000062	acr-23	M00595_2.00	ATF-7
WBGene00000081	ads-1	M00595_2.00	ATF-7
WBGene00000089	aex-6	M00595_2.00	ATF-7
WBGene00000168	apx-1	M00595_2.00	ATF-7
WBGene00000224	atgp-1	M00595_2.00	ATF-7
WBGene00000268	bre-3	M00595_2.00	ATF-7
WBGene00000434	ceh-9	M00595_2.00	ATF-7
WBGene00000498	chk-1	M00595_2.00	ATF-7
WBGene00000555	cnc-1	M00595_2.00	ATF-7
WBGene00000557	cnc-3	M00595_2.00	ATF-7
WBGene00000558	cnc-4	M00595_2.00	ATF-7
WBGene00000565	cnt-1	M00595_2.00	ATF-7
WBGene00000624	col-47	M00595_2.00	ATF-7
WBGene00000625	col-48	M00595_2.00	ATF-7
WBGene00000644	col-68	M00595_2.00	ATF-7
WBGene00000677	col-103	M00595_2.00	ATF-7
WBGene00000707	col-133	M00595_2.00	ATF-7
WBGene00000782	cpr-2	M00595_2.00	ATF-7
WBGene00000821	csp-3	M00595_2.00	ATF-7
WBGene00000892	cyn-16	M00595_2.00	ATF-7
WBGene00000897	daf-1	M00595_2.00	ATF-7
WBGene00001103	dsl-1	M00595_2.00	ATF-7
WBGene00001116	dyc-1	M00595_2.00	ATF-7
WBGene00001161	efl-1	M00595_2.00	ATF-7
WBGene00001170	egl-1	M00595_2.00	ATF-7
WBGene00001173	egl-4	M00595_2.00	ATF-7
WBGene00001365	exc-4	M00595_2.00	ATF-7
WBGene00001393	fat-1	M00595_2.00	ATF-7
WBGene00001437	fkh-5	M00595_2.00	ATF-7
WBGene00001481	fog-1	M00595_2.00	ATF-7
WBGene00001548	gcy-23	M00595_2.00	ATF-7
WBGene00001555	gcy-35	M00595_2.00	ATF-7
WBGene00001707	grh-1	M00595_2.00	ATF-7
WBGene00001722	grl-13	M00595_2.00	ATF-7
WBGene00001725	grl-16	M00595_2.00	ATF-7
WBGene00001738	grl-29	M00595_2.00	ATF-7
WBGene00001739	grl-30	M00595_2.00	ATF-7
WBGene00001762	gst-14	M00595_2.00	ATF-7
WBGene00001785	gst-37	M00595_2.00	ATF-7
WBGene00001857	hil-6	M00595_2.00	ATF-7
WBGene00002102	ins-19	M00595_2.00	ATF-7
WBGene00002110	ins-27	M00595_2.00	ATF-7
WBGene00002111	ins-28	M00595_2.00	ATF-7
WBGene00002115	ins-32	M00595_2.00	ATF-7
WBGene00002243	lad-2	M00595_2.00	ATF-7
WBGene00002997	lin-8	M00595_2.00	ATF-7
WBGene00003080	lsm-6	M00595_2.00	ATF-7
WBGene00003149	mbk-1	M00595_2.00	ATF-7
WBGene00003400	dapk-1	M00595_2.00	ATF-7
WBGene00003408	mrp-2	M00595_2.00	ATF-7
WBGene00003413	mrp-7	M00595_2.00	ATF-7
WBGene00003417	mrt-2	M00595_2.00	ATF-7
WBGene00003448	msp-55	M00595_2.00	ATF-7
WBGene00003534	nas-15	M00595_2.00	ATF-7
WBGene00003548	nas-30	M00595_2.00	ATF-7
WBGene00003550	nas-32	M00595_2.00	ATF-7
WBGene00003573	ncx-8	M00595_2.00	ATF-7
WBGene00003579	ndx-2	M00595_2.00	ATF-7
WBGene00003592	nfi-1	M00595_2.00	ATF-7
WBGene00003675	nhr-85	M00595_2.00	ATF-7
WBGene00003704	nhr-114	M00595_2.00	ATF-7
WBGene00003718	nhr-128	M00595_2.00	ATF-7
WBGene00003770	nlp-32	M00595_2.00	ATF-7
WBGene00003931	pat-4	M00595_2.00	ATF-7
WBGene00003950	pbs-4	M00595_2.00	ATF-7
WBGene00004041	plg-1	M00595_2.00	ATF-7
WBGene00004047	plx-1	M00595_2.00	ATF-7
WBGene00004104	pqn-13	M00595_2.00	ATF-7
WBGene00004139	pqn-54	M00595_2.00	ATF-7
WBGene00004324	rde-2	M00595_2.00	ATF-7
WBGene00004357	rho-1	M00595_2.00	ATF-7
WBGene00004430	rpl-18	M00595_2.00	ATF-7
WBGene00004681	rsd-2	M00595_2.00	ATF-7
WBGene00004706	rsr-1	M00595_2.00	ATF-7
WBGene00004775	2021-09-01	M00595_2.00	ATF-7
WBGene00004895	smu-1	M00595_2.00	ATF-7
WBGene00005002	spp-17	M00595_2.00	ATF-7
WBGene00005040	sra-14	M00595_2.00	ATF-7
WBGene00005060	sra-34	M00595_2.00	ATF-7
WBGene00005077	src-1	M00595_2.00	ATF-7
WBGene00005078	src-2	M00595_2.00	ATF-7
WBGene00005120	srd-42	M00595_2.00	ATF-7
WBGene00005137	srd-60	M00595_2.00	ATF-7
WBGene00005138	srd-61	M00595_2.00	ATF-7
WBGene00005153	srf-3	M00595_2.00	ATF-7
WBGene00005173	srg-16	M00595_2.00	ATF-7
WBGene00005199	srg-42	M00595_2.00	ATF-7
WBGene00005201	srg-44	M00595_2.00	ATF-7
WBGene00005221	srg-64	M00595_2.00	ATF-7
WBGene00005292	srh-71	M00595_2.00	ATF-7
WBGene00005375	srh-159	M00595_2.00	ATF-7
WBGene00005382	srh-166	M00595_2.00	ATF-7
WBGene00005395	srh-180	M00595_2.00	ATF-7
WBGene00005400	srh-185	M00595_2.00	ATF-7
WBGene00005423	srh-213	M00595_2.00	ATF-7
WBGene00005430	srh-220	M00595_2.00	ATF-7
WBGene00005432	srh-222	M00595_2.00	ATF-7
WBGene00005488	srh-283	M00595_2.00	ATF-7
WBGene00005540	sri-28	M00595_2.00	ATF-7
WBGene00005573	sri-61	M00595_2.00	ATF-7
WBGene00005622	srj-38	M00595_2.00	ATF-7
WBGene00005628	srj-49	M00595_2.00	ATF-7
WBGene00005710	sru-47	M00595_2.00	ATF-7
WBGene00005745	srv-34	M00595_2.00	ATF-7
WBGene00005755	srw-8	M00595_2.00	ATF-7
WBGene00005791	srw-44	M00595_2.00	ATF-7
WBGene00005813	srw-66	M00595_2.00	ATF-7
WBGene00005823	srw-76	M00595_2.00	ATF-7
WBGene00005848	srw-101	M00595_2.00	ATF-7
WBGene00005860	srw-113	M00595_2.00	ATF-7
WBGene00005888	srw-141	M00595_2.00	ATF-7
WBGene00005889	srw-142	M00595_2.00	ATF-7
WBGene00005900	srx-9	M00595_2.00	ATF-7
WBGene00005907	srx-16	M00595_2.00	ATF-7
WBGene00005922	srx-31	M00595_2.00	ATF-7
WBGene00005968	srx-77	M00595_2.00	ATF-7
WBGene00006138	str-78	M00595_2.00	ATF-7
WBGene00006159	str-106	M00595_2.00	ATF-7
WBGene00006162	str-111	M00595_2.00	ATF-7
WBGene00006170	str-119	M00595_2.00	ATF-7
WBGene00006171	str-120	M00595_2.00	ATF-7
WBGene00006195	str-148	M00595_2.00	ATF-7
WBGene00006266	str-238	M00595_2.00	ATF-7
WBGene00006270	str-243	M00595_2.00	ATF-7
WBGene00006281	str-255	M00595_2.00	ATF-7
WBGene00006495	cpna-1	M00595_2.00	ATF-7
WBGene00006505	lagr-1	M00595_2.00	ATF-7
WBGene00006593	tol-1	M00595_2.00	ATF-7
WBGene00006700	uba-2	M00595_2.00	ATF-7
WBGene00006702	ubc-3	M00595_2.00	ATF-7
WBGene00006729	ucp-4	M00595_2.00	ATF-7
WBGene00006743	unc-3	M00595_2.00	ATF-7
WBGene00006770	unc-34	M00595_2.00	ATF-7
WBGene00006771	tln-1	M00595_2.00	ATF-7
WBGene00006843	unc-119	M00595_2.00	ATF-7
WBGene00006889	pfd-3	M00595_2.00	ATF-7
WBGene00006955	wrt-9	M00595_2.00	ATF-7
WBGene00006956	wrt-10	M00595_2.00	ATF-7
WBGene00006958	wve-1	M00595_2.00	ATF-7
WBGene00007132	pals-27	M00595_2.00	ATF-7
WBGene00007133	B0284.3	M00595_2.00	ATF-7
WBGene00007171	B0393.6	M00595_2.00	ATF-7
WBGene00007185	nlp-36	M00595_2.00	ATF-7
WBGene00007262	jud-4	M00595_2.00	ATF-7
WBGene00007394	C06H5.6	M00595_2.00	ATF-7
WBGene00007395	dcar-1	M00595_2.00	ATF-7
WBGene00007443	pfd-1	M00595_2.00	ATF-7
WBGene00007455	ugt-22	M00595_2.00	ATF-7
WBGene00007525	C11G10.1	M00595_2.00	ATF-7
WBGene00007577	nrde-1	M00595_2.00	ATF-7
WBGene00007655	C17H1.2	M00595_2.00	ATF-7
WBGene00007656	pals-2	M00595_2.00	ATF-7
WBGene00007726	C25F9.6	M00595_2.00	ATF-7
WBGene00007769	C27C7.7	M00595_2.00	ATF-7
WBGene00007848	cytb-5.1	M00595_2.00	ATF-7
WBGene00007952	C35A5.8	M00595_2.00	ATF-7
WBGene00007976	C36B1.9	M00595_2.00	ATF-7
WBGene00008165	C47G2.4	M00595_2.00	ATF-7
WBGene00008185	best-10	M00595_2.00	ATF-7
WBGene00008294	clec-11	M00595_2.00	ATF-7
WBGene00008397	D2005.1	M00595_2.00	ATF-7
WBGene00008401	D2005.6	M00595_2.00	ATF-7
WBGene00008442	E01B7.2	M00595_2.00	ATF-7
WBGene00008506	tkt-1	M00595_2.00	ATF-7
WBGene00008510	lipl-7	M00595_2.00	ATF-7
WBGene00008565	acox-1.2	M00595_2.00	ATF-7
WBGene00008607	F09B12.3	M00595_2.00	ATF-7
WBGene00008610	F09C3.2	M00595_2.00	ATF-7
WBGene00008700	clec-254	M00595_2.00	ATF-7
WBGene00008701	F11D11.6	M00595_2.00	ATF-7
WBGene00008785	F14B6.4	M00595_2.00	ATF-7
WBGene00008787	F14B6.6	M00595_2.00	ATF-7
WBGene00008839	sre-37	M00595_2.00	ATF-7
WBGene00008843	arrd-9	M00595_2.00	ATF-7
WBGene00008853	clec-101	M00595_2.00	ATF-7
WBGene00008855	F15D3.5	M00595_2.00	ATF-7
WBGene00008860	romo-1	M00595_2.00	ATF-7
WBGene00008898	F16H6.8	M00595_2.00	ATF-7
WBGene00008932	F18A11.5	M00595_2.00	ATF-7
WBGene00008984	F20E11.7	M00595_2.00	ATF-7
WBGene00008996	glb-14	M00595_2.00	ATF-7
WBGene00009004	pfd-6	M00595_2.00	ATF-7
WBGene00009067	F23A7.1	M00595_2.00	ATF-7
WBGene00009108	F25D1.3	M00595_2.00	ATF-7
WBGene00009172	F26F2.7	M00595_2.00	ATF-7
WBGene00009177	F26H9.5	M00595_2.00	ATF-7
WBGene00009178	uggt-2	M00595_2.00	ATF-7
WBGene00009224	F28F8.7	M00595_2.00	ATF-7
WBGene00009297	sdz-16	M00595_2.00	ATF-7
WBGene00009315	F32B4.5	M00595_2.00	ATF-7
WBGene00009368	pole-1	M00595_2.00	ATF-7
WBGene00009394	clec-63	M00595_2.00	ATF-7
WBGene00009397	clec-66	M00595_2.00	ATF-7
WBGene00009398	nspb-11	M00595_2.00	ATF-7
WBGene00009412	F35E2.5	M00595_2.00	ATF-7
WBGene00009413	oac-19	M00595_2.00	ATF-7
WBGene00009462	sre-22	M00595_2.00	ATF-7
WBGene00009465	F36D1.6	M00595_2.00	ATF-7
WBGene00009480	F36F2.7	M00595_2.00	ATF-7
WBGene00009522	F38A1.9	M00595_2.00	ATF-7
WBGene00009524	F38A1.11	M00595_2.00	ATF-7
WBGene00009566	srsx-1	M00595_2.00	ATF-7
WBGene00009567	srbc-25	M00595_2.00	ATF-7
WBGene00009582	slcr-46.3	M00595_2.00	ATF-7
WBGene00009671	mfap-1	M00595_2.00	ATF-7
WBGene00009865	F49B2.6	M00595_2.00	ATF-7
WBGene00009877	F49C12.7	M00595_2.00	ATF-7
WBGene00009935	F52E10.4	M00595_2.00	ATF-7
WBGene00009978	F53E4.1	M00595_2.00	ATF-7
WBGene00010002	F53F8.5	M00595_2.00	ATF-7
WBGene00010006	F53H2.3	M00595_2.00	ATF-7
WBGene00010116	cest-13	M00595_2.00	ATF-7
WBGene00010163	F56H6.2	M00595_2.00	ATF-7
WBGene00010331	F59D12.3	M00595_2.00	ATF-7
WBGene00010338	F59F4.3	M00595_2.00	ATF-7
WBGene00010397	suox-1	M00595_2.00	ATF-7
WBGene00010399	clec-13	M00595_2.00	ATF-7
WBGene00010440	ttr-51	M00595_2.00	ATF-7
WBGene00010442	bus-12	M00595_2.00	ATF-7
WBGene00010506	K02E2.1	M00595_2.00	ATF-7
WBGene00010589	cyp-33D1	M00595_2.00	ATF-7
WBGene00010595	haao-1	M00595_2.00	ATF-7
WBGene00010621	egg-6	M00595_2.00	ATF-7
WBGene00010711	K09B11.4	M00595_2.00	ATF-7
WBGene00010815	M01F1.9	M00595_2.00	ATF-7
WBGene00010845	M03C11.8	M00595_2.00	ATF-7
WBGene00010854	M04C7.3	M00595_2.00	ATF-7
WBGene00010857	M04C9.2	M00595_2.00	ATF-7
WBGene00010995	ceh-90	M00595_2.00	ATF-7
WBGene00011101	R07D5.2	M00595_2.00	ATF-7
WBGene00011124	sdz-27	M00595_2.00	ATF-7
WBGene00011216	usp-46	M00595_2.00	ATF-7
WBGene00011435	T04D3.8	M00595_2.00	ATF-7
WBGene00011460	ttr-14	M00595_2.00	ATF-7
WBGene00011464	T05B9.1	M00595_2.00	ATF-7
WBGene00011551	T06G6.12	M00595_2.00	ATF-7
WBGene00011584	clec-15	M00595_2.00	ATF-7
WBGene00011680	T10B10.3	M00595_2.00	ATF-7
WBGene00011683	phat-6	M00595_2.00	ATF-7
WBGene00011810	T16G12.9	M00595_2.00	ATF-7
WBGene00011904	hlb-1	M00595_2.00	ATF-7
WBGene00011918	T22C1.8	M00595_2.00	ATF-7
WBGene00012023	clec-34	M00595_2.00	ATF-7
WBGene00012084	npr-15	M00595_2.00	ATF-7
WBGene00012100	sipa-1	M00595_2.00	ATF-7
WBGene00012107	T27F6.8	M00595_2.00	ATF-7
WBGene00012150	syx-17	M00595_2.00	ATF-7
WBGene00012180	W01D2.3	M00595_2.00	ATF-7
WBGene00012181	srt-11	M00595_2.00	ATF-7
WBGene00012222	W03C9.6	M00595_2.00	ATF-7
WBGene00012232	W04A4.3	M00595_2.00	ATF-7
WBGene00012239	W04A8.4	M00595_2.00	ATF-7
WBGene00012286	sre-35	M00595_2.00	ATF-7
WBGene00012288	sre-32	M00595_2.00	ATF-7
WBGene00012294	nspa-8	M00595_2.00	ATF-7
WBGene00012349	W08G11.5	M00595_2.00	ATF-7
WBGene00012369	W09G3.6	M00595_2.00	ATF-7
WBGene00012375	mecr-1	M00595_2.00	ATF-7
WBGene00012391	Y6B3B.7	M00595_2.00	ATF-7
WBGene00012394	hsd-1	M00595_2.00	ATF-7
WBGene00012423	Y10G11A.1	M00595_2.00	ATF-7
WBGene00012445	Y16B4A.2	M00595_2.00	ATF-7
WBGene00012475	Y18D10A.2	M00595_2.00	ATF-7
WBGene00012479	Y18D10A.9	M00595_2.00	ATF-7
WBGene00012500	hpo-2	M00595_2.00	ATF-7
WBGene00012521	Y32B12B.1	M00595_2.00	ATF-7
WBGene00012522	Y32B12B.2	M00595_2.00	ATF-7
WBGene00012524	Y32B12B.4	M00595_2.00	ATF-7
WBGene00012605	Y38F1A.1	M00595_2.00	ATF-7
WBGene00012625	Y38H6C.13	M00595_2.00	ATF-7
WBGene00012635	Y38H8A.1	M00595_2.00	ATF-7
WBGene00012766	Y41E3.8	M00595_2.00	ATF-7
WBGene00012824	Y43F8B.14	M00595_2.00	ATF-7
WBGene00012867	seld-1	M00595_2.00	ATF-7
WBGene00012868	tbc-9	M00595_2.00	ATF-7
WBGene00012883	Y45F10D.2	M00595_2.00	ATF-7
WBGene00012910	Y46G5A.20	M00595_2.00	ATF-7
WBGene00012930	obr-1	M00595_2.00	ATF-7
WBGene00012992	mrpl-20	M00595_2.00	ATF-7
WBGene00012993	dmsr-3	M00595_2.00	ATF-7
WBGene00012997	Y48C3A.18	M00595_2.00	ATF-7
WBGene00013011	snx-14	M00595_2.00	ATF-7
WBGene00013042	cccp-1	M00595_2.00	ATF-7
WBGene00013047	Y50E8A.2	M00595_2.00	ATF-7
WBGene00013116	Y51H4A.22	M00595_2.00	ATF-7
WBGene00013160	Y53F4B.13	M00595_2.00	ATF-7
WBGene00013228	Y56A3A.7	M00595_2.00	ATF-7
WBGene00013254	tag-276	M00595_2.00	ATF-7
WBGene00013264	Y57A10A.24	M00595_2.00	ATF-7
WBGene00013266	Y57A10A.26	M00595_2.00	ATF-7
WBGene00013273	2021-03-05	M00595_2.00	ATF-7
WBGene00013281	sre-27	M00595_2.00	ATF-7
WBGene00013307	Y57G11C.9	M00595_2.00	ATF-7
WBGene00013325	Y57G11C.36	M00595_2.00	ATF-7
WBGene00013334	nlp-56	M00595_2.00	ATF-7
WBGene00013340	tcc-1	M00595_2.00	ATF-7
WBGene00013382	gcl-1	M00595_2.00	ATF-7
WBGene00013388	Y62F5A.10	M00595_2.00	ATF-7
WBGene00013487	egas-2	M00595_2.00	ATF-7
WBGene00013502	clec-111	M00595_2.00	ATF-7
WBGene00013505	Y71A12B.8	M00595_2.00	ATF-7
WBGene00013516	Y73F4A.3	M00595_2.00	ATF-7
WBGene00013528	Y73F8A.23	M00595_2.00	ATF-7
WBGene00013613	Y102A5C.4	M00595_2.00	ATF-7
WBGene00013623	fbxa-90	M00595_2.00	ATF-7
WBGene00013658	Y105C5B.19	M00595_2.00	ATF-7
WBGene00013682	Y105E8A.25	M00595_2.00	ATF-7
WBGene00013687	exoc-8	M00595_2.00	ATF-7
WBGene00013689	bath-40	M00595_2.00	ATF-7
WBGene00013828	Y116F11B.13	M00595_2.00	ATF-7
WBGene00013865	ZC334.7	M00595_2.00	ATF-7
WBGene00013930	clec-96	M00595_2.00	ATF-7
WBGene00013932	clec-98	M00595_2.00	ATF-7
WBGene00013971	scl-19	M00595_2.00	ATF-7
WBGene00014040	ZK662.5	M00595_2.00	ATF-7
WBGene00014070	srxa-9	M00595_2.00	ATF-7
WBGene00014077	ZK792.4	M00595_2.00	ATF-7
WBGene00014083	ZK795.3	M00595_2.00	ATF-7
WBGene00014084	snb-7	M00595_2.00	ATF-7
WBGene00014154	ZK930.4	M00595_2.00	ATF-7
WBGene00014189	nhr-245	M00595_2.00	ATF-7
WBGene00014807	M04D5.1	M00595_2.00	ATF-7
WBGene00015075	B0238.11	M00595_2.00	ATF-7
WBGene00015108	B0281.1	M00595_2.00	ATF-7
WBGene00015111	B0281.4	M00595_2.00	ATF-7
WBGene00015117	B0294.1	M00595_2.00	ATF-7
WBGene00015136	B0304.4	M00595_2.00	ATF-7
WBGene00015183	B0432.1	M00595_2.00	ATF-7
WBGene00015192	B0432.11	M00595_2.00	ATF-7
WBGene00015200	lido-13	M00595_2.00	ATF-7
WBGene00015260	B0554.7	M00595_2.00	ATF-7
WBGene00015270	C01B4.6	M00595_2.00	ATF-7
WBGene00015405	C03H5.3	M00595_2.00	ATF-7
WBGene00015412	lgc-9	M00595_2.00	ATF-7
WBGene00015590	bath-15	M00595_2.00	ATF-7
WBGene00015599	fbxa-164	M00595_2.00	ATF-7
WBGene00015607	fbxb-13	M00595_2.00	ATF-7
WBGene00015610	C08F1.6	M00595_2.00	ATF-7
WBGene00015613	C08F1.10	M00595_2.00	ATF-7
WBGene00015731	C13B7.6	M00595_2.00	ATF-7
WBGene00015755	C14B9.10	M00595_2.00	ATF-7
WBGene00015770	C14E2.1	M00595_2.00	ATF-7
WBGene00015825	C16C4.1	M00595_2.00	ATF-7
WBGene00015838	math-9	M00595_2.00	ATF-7
WBGene00015856	C16C8.19	M00595_2.00	ATF-7
WBGene00015899	C17E7.4	M00595_2.00	ATF-7
WBGene00015903	C17E7.9	M00595_2.00	ATF-7
WBGene00015906	C17E7.13	M00595_2.00	ATF-7
WBGene00015927	dyci-1	M00595_2.00	ATF-7
WBGene00015930	cest-4	M00595_2.00	ATF-7
WBGene00015937	C17H12.12	M00595_2.00	ATF-7
WBGene00015982	bgnt-1.4	M00595_2.00	ATF-7
WBGene00016018	C23H3.2	M00595_2.00	ATF-7
WBGene00016109	C25G6.4	M00595_2.00	ATF-7
WBGene00016226	C29F9.12	M00595_2.00	ATF-7
WBGene00016281	pals-32	M00595_2.00	ATF-7
WBGene00016295	fbxc-40	M00595_2.00	ATF-7
WBGene00016302	fbxc-7	M00595_2.00	ATF-7
WBGene00016434	C35B1.4	M00595_2.00	ATF-7
WBGene00016465	C36B7.2	M00595_2.00	ATF-7
WBGene00016512	C38C3.3	M00595_2.00	ATF-7
WBGene00016523	C39B5.5	M00595_2.00	ATF-7
WBGene00016550	C40A11.7	M00595_2.00	ATF-7
WBGene00016551	C40A11.8	M00595_2.00	ATF-7
WBGene00016617	C43H6.4	M00595_2.00	ATF-7
WBGene00016620	dhhc-9	M00595_2.00	ATF-7
WBGene00016634	C44B11.4	M00595_2.00	ATF-7
WBGene00016668	ilys-1	M00595_2.00	ATF-7
WBGene00016691	srbc-23	M00595_2.00	ATF-7
WBGene00016692	srbc-24	M00595_2.00	ATF-7
WBGene00016693	srbc-20	M00595_2.00	ATF-7
WBGene00016694	C45H4.13	M00595_2.00	ATF-7
WBGene00016695	C45H4.14	M00595_2.00	ATF-7
WBGene00016724	C46H3.1	M00595_2.00	ATF-7
WBGene00016790	C49H3.3	M00595_2.00	ATF-7
WBGene00016796	cec-2	M00595_2.00	ATF-7
WBGene00016807	txt-1	M00595_2.00	ATF-7
WBGene00016812	C50D2.9	M00595_2.00	ATF-7
WBGene00016841	magu-3	M00595_2.00	ATF-7
WBGene00016852	srt-7	M00595_2.00	ATF-7
WBGene00016857	srt-16	M00595_2.00	ATF-7
WBGene00016930	madf-6	M00595_2.00	ATF-7
WBGene00016970	C56E6.2	M00595_2.00	ATF-7
WBGene00016993	CD4.8	M00595_2.00	ATF-7
WBGene00017245	srpa-72	M00595_2.00	ATF-7
WBGene00017450	bath-27	M00595_2.00	ATF-7
WBGene00017451	lido-14	M00595_2.00	ATF-7
WBGene00017456	F14D2.8	M00595_2.00	ATF-7
WBGene00017462	F14D2.14	M00595_2.00	ATF-7
WBGene00017511	srbc-41	M00595_2.00	ATF-7
WBGene00017525	F16G10.10	M00595_2.00	ATF-7
WBGene00017611	F19G12.3	M00595_2.00	ATF-7
WBGene00017707	F22E5.8	M00595_2.00	ATF-7
WBGene00017708	F22E5.9	M00595_2.00	ATF-7
WBGene00017721	F22F7.3	M00595_2.00	ATF-7
WBGene00017732	F23C8.3	M00595_2.00	ATF-7
WBGene00017745	F23F1.4	M00595_2.00	ATF-7
WBGene00017757	bra-2	M00595_2.00	ATF-7
WBGene00017759	sucl-2	M00595_2.00	ATF-7
WBGene00017763	crls-1	M00595_2.00	ATF-7
WBGene00017809	clec-156	M00595_2.00	ATF-7
WBGene00017838	F26G1.2	M00595_2.00	ATF-7
WBGene00017937	F30H5.3	M00595_2.00	ATF-7
WBGene00017986	F32D1.7	M00595_2.00	ATF-7
WBGene00017987	F32D1.8	M00595_2.00	ATF-7
WBGene00018065	F35F11.2	M00595_2.00	ATF-7
WBGene00018145	F37C4.5	M00595_2.00	ATF-7
WBGene00018149	F37C12.1	M00595_2.00	ATF-7
WBGene00018206	ugt-61	M00595_2.00	ATF-7
WBGene00018209	F39G3.4	M00595_2.00	ATF-7
WBGene00018228	F40C5.1	M00595_2.00	ATF-7
WBGene00018247	F40G9.12	M00595_2.00	ATF-7
WBGene00018265	nhr-182	M00595_2.00	ATF-7
WBGene00018313	F41H8.2	M00595_2.00	ATF-7
WBGene00018362	ppm-1.G	M00595_2.00	ATF-7
WBGene00018367	F42H10.3	M00595_2.00	ATF-7
WBGene00018393	msra-1	M00595_2.00	ATF-7
WBGene00018421	F44E2.8	M00595_2.00	ATF-7
WBGene00018422	F44E2.9	M00595_2.00	ATF-7
WBGene00018580	F47G6.3	M00595_2.00	ATF-7
WBGene00018645	F49F1.5	M00595_2.00	ATF-7
WBGene00018701	pccb-1	M00595_2.00	ATF-7
WBGene00018702	F52E4.5	M00595_2.00	ATF-7
WBGene00018704	ztf-13	M00595_2.00	ATF-7
WBGene00018758	F53E10.1	M00595_2.00	ATF-7
WBGene00018804	lido-15	M00595_2.00	ATF-7
WBGene00018815	F54D12.1	M00595_2.00	ATF-7
WBGene00018816	F54D12.2	M00595_2.00	ATF-7
WBGene00018821	F54D12.8	M00595_2.00	ATF-7
WBGene00018913	F56A4.5	M00595_2.00	ATF-7
WBGene00018920	F56A4.12	M00595_2.00	ATF-7
WBGene00018921	sago-2	M00595_2.00	ATF-7
WBGene00018943	dgn-2	M00595_2.00	ATF-7
WBGene00018946	F56C3.9	M00595_2.00	ATF-7
WBGene00018996	F57B9.1	M00595_2.00	ATF-7
WBGene00019012	F57C9.6	M00595_2.00	ATF-7
WBGene00019035	fbxb-26	M00595_2.00	ATF-7
WBGene00019062	F58F12.2	M00595_2.00	ATF-7
WBGene00019091	srab-13	M00595_2.00	ATF-7
WBGene00019130	gbas-1	M00595_2.00	ATF-7
WBGene00019138	bath-21	M00595_2.00	ATF-7
WBGene00019157	H05C05.1	M00595_2.00	ATF-7
WBGene00019158	H05C05.2	M00595_2.00	ATF-7
WBGene00019177	H10D18.1	M00595_2.00	ATF-7
WBGene00019179	scl-13	M00595_2.00	ATF-7
WBGene00019224	gnrr-5	M00595_2.00	ATF-7
WBGene00019240	H24K24.3	M00595_2.00	ATF-7
WBGene00019312	K02E7.7	M00595_2.00	ATF-7
WBGene00019357	cpg-8	M00595_2.00	ATF-7
WBGene00019414	fbxb-51	M00595_2.00	ATF-7
WBGene00019419	K05F6.8	M00595_2.00	ATF-7
WBGene00019465	acl-14	M00595_2.00	ATF-7
WBGene00019487	ephx-1	M00595_2.00	ATF-7
WBGene00019525	K08D9.4	M00595_2.00	ATF-7
WBGene00019547	K09C4.1	M00595_2.00	ATF-7
WBGene00019556	K09C6.2	M00595_2.00	ATF-7
WBGene00019580	oac-58	M00595_2.00	ATF-7
WBGene00019600	rga-3	M00595_2.00	ATF-7
WBGene00019625	K10C9.4	M00595_2.00	ATF-7
WBGene00019648	K11D12.8	M00595_2.00	ATF-7
WBGene00019673	K12C11.1	M00595_2.00	ATF-7
WBGene00019703	fbxb-41	M00595_2.00	ATF-7
WBGene00019705	fbxb-45	M00595_2.00	ATF-7
WBGene00019718	M01H9.2	M00595_2.00	ATF-7
WBGene00019819	aass-1	M00595_2.00	ATF-7
WBGene00019835	R02F2.6	M00595_2.00	ATF-7
WBGene00019903	R05G9.1	M00595_2.00	ATF-7
WBGene00019904	twk-49	M00595_2.00	ATF-7
WBGene00019905	R05G9.3	M00595_2.00	ATF-7
WBGene00019922	fbxc-28	M00595_2.00	ATF-7
WBGene00019926	fbxc-27	M00595_2.00	ATF-7
WBGene00019962	cysl-3	M00595_2.00	ATF-7
WBGene00019963	R08E5.3	M00595_2.00	ATF-7
WBGene00019972	R09A1.2	M00595_2.00	ATF-7
WBGene00019981	srbc-59	M00595_2.00	ATF-7
WBGene00019997	R10F2.6	M00595_2.00	ATF-7
WBGene00020073	sdz-28	M00595_2.00	ATF-7
WBGene00020104	R148.5	M00595_2.00	ATF-7
WBGene00020116	moa-1	M00595_2.00	ATF-7
WBGene00020136	nlp-45	M00595_2.00	ATF-7
WBGene00020178	T02H6.8	M00595_2.00	ATF-7
WBGene00020179	T02H6.9	M00595_2.00	ATF-7
WBGene00020184	uba-5	M00595_2.00	ATF-7
WBGene00020194	T03G6.1	M00595_2.00	ATF-7
WBGene00020208	fnip-2	M00595_2.00	ATF-7
WBGene00020229	T05A8.3	M00595_2.00	ATF-7
WBGene00020230	nep-2	M00595_2.00	ATF-7
WBGene00020285	T06A10.2	M00595_2.00	ATF-7
WBGene00020407	chil-24	M00595_2.00	ATF-7
WBGene00020408	T10D4.6	M00595_2.00	ATF-7
WBGene00020409	T10D4.7	M00595_2.00	ATF-7
WBGene00020447	mob-3	M00595_2.00	ATF-7
WBGene00020452	fbxa-22	M00595_2.00	ATF-7
WBGene00020454	fbxa-56	M00595_2.00	ATF-7
WBGene00020488	T13G4.1	M00595_2.00	ATF-7
WBGene00020491	T13G4.4	M00595_2.00	ATF-7
WBGene00020561	T19C3.3	M00595_2.00	ATF-7
WBGene00020662	T21H3.1	M00595_2.00	ATF-7
WBGene00020698	T22F3.8	M00595_2.00	ATF-7
WBGene00020702	T22F7.3	M00595_2.00	ATF-7
WBGene00020748	nhr-221	M00595_2.00	ATF-7
WBGene00020753	T24A6.16	M00595_2.00	ATF-7
WBGene00020754	T24A6.17	M00595_2.00	ATF-7
WBGene00020832	T26C12.2	M00595_2.00	ATF-7
WBGene00020833	T26C12.3	M00595_2.00	ATF-7
WBGene00020835	T27A1.3	M00595_2.00	ATF-7
WBGene00020837	slc-36.2	M00595_2.00	ATF-7
WBGene00020870	T28A11.3	M00595_2.00	ATF-7
WBGene00020879	T28A11.17	M00595_2.00	ATF-7
WBGene00020880	T28A11.18	M00595_2.00	ATF-7
WBGene00020882	T28A11.20	M00595_2.00	ATF-7
WBGene00020930	hlh-30	M00595_2.00	ATF-7
WBGene00020954	W02G9.4	M00595_2.00	ATF-7
WBGene00020955	angl-1	M00595_2.00	ATF-7
WBGene00020961	sknr-1	M00595_2.00	ATF-7
WBGene00021022	W04B5.5	M00595_2.00	ATF-7
WBGene00021024	W04C9.2	M00595_2.00	ATF-7
WBGene00021030	W04H10.1	M00595_2.00	ATF-7
WBGene00021079	W08A12.2	M00595_2.00	ATF-7
WBGene00021083	W08E12.2	M00595_2.00	ATF-7
WBGene00021084	W08E12.3	M00595_2.00	ATF-7
WBGene00021085	W08E12.4	M00595_2.00	ATF-7
WBGene00021088	W08E12.7	M00595_2.00	ATF-7
WBGene00021089	W08E12.8	M00595_2.00	ATF-7
WBGene00021091	W08F4.1	M00595_2.00	ATF-7
WBGene00021099	W08F4.10	M00595_2.00	ATF-7
WBGene00021122	W09G12.8	M00595_2.00	ATF-7
WBGene00021124	W10C4.1	M00595_2.00	ATF-7
WBGene00021149	dnc-3	M00595_2.00	ATF-7
WBGene00021162	Y5H2A.1	M00595_2.00	ATF-7
WBGene00021167	cyp-32B1	M00595_2.00	ATF-7
WBGene00021185	Y9C12A.1	M00595_2.00	ATF-7
WBGene00021210	Y18H1A.4	M00595_2.00	ATF-7
WBGene00021212	Y18H1A.8	M00595_2.00	ATF-7
WBGene00021226	Y19D10A.11	M00595_2.00	ATF-7
WBGene00021238	gap-3	M00595_2.00	ATF-7
WBGene00021304	nphp-2	M00595_2.00	ATF-7
WBGene00021305	zig-11	M00595_2.00	ATF-7
WBGene00021331	glrx-10	M00595_2.00	ATF-7
WBGene00021333	Y34D9A.8	M00595_2.00	ATF-7
WBGene00021335	spp-23	M00595_2.00	ATF-7
WBGene00021353	iglr-3	M00595_2.00	ATF-7
WBGene00021354	fpn-1.1	M00595_2.00	ATF-7
WBGene00021369	siah-1	M00595_2.00	ATF-7
WBGene00021403	Y38C1AB.1	M00595_2.00	ATF-7
WBGene00021407	Y38C1AB.5	M00595_2.00	ATF-7
WBGene00021449	mltn-7	M00595_2.00	ATF-7
WBGene00021458	Y39G10AL.1	M00595_2.00	ATF-7
WBGene00021471	Y39G10AR.15	M00595_2.00	ATF-7
WBGene00021478	Y39H10A.1	M00595_2.00	ATF-7
WBGene00021487	comt-3	M00595_2.00	ATF-7
WBGene00021491	comt-4	M00595_2.00	ATF-7
WBGene00021492	comt-5	M00595_2.00	ATF-7
WBGene00021522	nhr-274	M00595_2.00	ATF-7
WBGene00021546	laat-1	M00595_2.00	ATF-7
WBGene00021554	Y45G5AL.1	M00595_2.00	ATF-7
WBGene00021567	Y45G12C.4	M00595_2.00	ATF-7
WBGene00021569	Y45G12C.6	M00595_2.00	ATF-7
WBGene00021570	srd-73	M00595_2.00	ATF-7
WBGene00021573	Y45G12C.10	M00595_2.00	ATF-7
WBGene00021591	Y46D2A.3	M00595_2.00	ATF-7
WBGene00021626	rft-2	M00595_2.00	ATF-7
WBGene00021647	Y47G6A.22	M00595_2.00	ATF-7
WBGene00021650	Y47G6A.26	M00595_2.00	ATF-7
WBGene00021675	Y48G1BR.1	M00595_2.00	ATF-7
WBGene00021685	herc-1	M00595_2.00	ATF-7
WBGene00021691	Y48G8AL.13	M00595_2.00	ATF-7
WBGene00021693	Y48G8AR.2	M00595_2.00	ATF-7
WBGene00021694	Y48G8AR.3	M00595_2.00	ATF-7
WBGene00021719	fbxb-104	M00595_2.00	ATF-7
WBGene00021728	Y49F6C.6	M00595_2.00	ATF-7
WBGene00021729	Y49F6C.7	M00595_2.00	ATF-7
WBGene00021732	Y49G5B.1	M00595_2.00	ATF-7
WBGene00021765	Y51F10.4	M00595_2.00	ATF-7
WBGene00021768	Y51F10.7	M00595_2.00	ATF-7
WBGene00021783	alkb-1	M00595_2.00	ATF-7
WBGene00021784	cogc-4	M00595_2.00	ATF-7
WBGene00021785	Y51H7C.7	M00595_2.00	ATF-7
WBGene00021786	Y51H7C.8	M00595_2.00	ATF-7
WBGene00021804	Y53G8AM.4	M00595_2.00	ATF-7
WBGene00021808	Y53G8AM.8	M00595_2.00	ATF-7
WBGene00021809	Y53G8AR.1	M00595_2.00	ATF-7
WBGene00021814	Y53G8AR.7	M00595_2.00	ATF-7
WBGene00021835	Y54E10A.17	M00595_2.00	ATF-7
WBGene00021837	Y54E10BL.1	M00595_2.00	ATF-7
WBGene00021854	Y54F10AR.1	M00595_2.00	ATF-7
WBGene00021856	ppm-1.D	M00595_2.00	ATF-7
WBGene00021866	Y54F10BM.12	M00595_2.00	ATF-7
WBGene00021869	vrp-1	M00595_2.00	ATF-7
WBGene00021871	dml-1	M00595_2.00	ATF-7
WBGene00021875	Y54G2A.10	M00595_2.00	ATF-7
WBGene00021878	Y54G2A.13	M00595_2.00	ATF-7
WBGene00021879	clec-83	M00595_2.00	ATF-7
WBGene00021881	Y54G2A.16	M00595_2.00	ATF-7
WBGene00021890	Y54G2A.26	M00595_2.00	ATF-7
WBGene00021895	clec-84	M00595_2.00	ATF-7
WBGene00021912	affl-2	M00595_2.00	ATF-7
WBGene00021965	Y57G7A.1	M00595_2.00	ATF-7
WBGene00022025	cus-2	M00595_2.00	ATF-7
WBGene00022037	acs-13	M00595_2.00	ATF-7
WBGene00022067	ivph-3	M00595_2.00	ATF-7
WBGene00022069	eel-1	M00595_2.00	ATF-7
WBGene00022090	Y69A2AR.19	M00595_2.00	ATF-7
WBGene00022110	Y71F9AL.4	M00595_2.00	ATF-7
WBGene00022115	Y71F9AL.10	M00595_2.00	ATF-7
WBGene00022119	copa-1	M00595_2.00	ATF-7
WBGene00022146	Y71G12B.6	M00595_2.00	ATF-7
WBGene00022154	drag-1	M00595_2.00	ATF-7
WBGene00022160	Y71G12B.25	M00595_2.00	ATF-7
WBGene00022162	Y71G12B.27	M00595_2.00	ATF-7
WBGene00022165	Y71H2AL.2	M00595_2.00	ATF-7
WBGene00022180	Y71H2AM.15	M00595_2.00	ATF-7
WBGene00022197	Y71H2B.8	M00595_2.00	ATF-7
WBGene00022236	Y73B6BL.12	M00595_2.00	ATF-7
WBGene00022248	Y73B6BL.27	M00595_2.00	ATF-7
WBGene00022268	Y73E7A.1	M00595_2.00	ATF-7
WBGene00022269	aatf-1	M00595_2.00	ATF-7
WBGene00022271	cpx-1	M00595_2.00	ATF-7
WBGene00022274	Y73E7A.8	M00595_2.00	ATF-7
WBGene00022285	Y75B7AL.2	M00595_2.00	ATF-7
WBGene00022287	Y75B7AR.1	M00595_2.00	ATF-7
WBGene00022297	Y76B12C.3	M00595_2.00	ATF-7
WBGene00022300	Y76B12C.6	M00595_2.00	ATF-7
WBGene00022302	Y76B12C.8	M00595_2.00	ATF-7
WBGene00022320	Y82E9BL.3	M00595_2.00	ATF-7
WBGene00022352	Y82E9BR.20	M00595_2.00	ATF-7
WBGene00022358	Y92H12A.2	M00595_2.00	ATF-7
WBGene00022371	set-29	M00595_2.00	ATF-7
WBGene00022385	Y95B8A.4	M00595_2.00	ATF-7
WBGene00022389	pde-6	M00595_2.00	ATF-7
WBGene00022588	ZC317.2	M00595_2.00	ATF-7
WBGene00022637	nhr-252	M00595_2.00	ATF-7
WBGene00022681	ZK185.1	M00595_2.00	ATF-7
WBGene00022726	nhr-249	M00595_2.00	ATF-7
WBGene00022729	ZK402.2	M00595_2.00	ATF-7
WBGene00022730	ZK402.3	M00595_2.00	ATF-7
WBGene00022731	ZK402.5	M00595_2.00	ATF-7
WBGene00023186	Y67D8B.3	M00595_2.00	ATF-7
WBGene00023421	rde-11	M00595_2.00	ATF-7
WBGene00023484	Y54G2A.37	M00595_2.00	ATF-7
WBGene00043062	clec-80	M00595_2.00	ATF-7
WBGene00043702	Y54G2A.7	M00595_2.00	ATF-7
WBGene00044003	Y41E3.18	M00595_2.00	ATF-7
WBGene00044090	srbc-33	M00595_2.00	ATF-7
WBGene00044099	srd-75	M00595_2.00	ATF-7
WBGene00044131	Y45G12C.16	M00595_2.00	ATF-7
WBGene00044225	C38D4.10	M00595_2.00	ATF-7
WBGene00044257	Y45F10D.16	M00595_2.00	ATF-7
WBGene00044288	F30H5.5	M00595_2.00	ATF-7
WBGene00044322	tag-280	M00595_2.00	ATF-7
WBGene00044323	tag-281	M00595_2.00	ATF-7
WBGene00044345	Y48G1C.12	M00595_2.00	ATF-7
WBGene00044348	Y71G12B.31	M00595_2.00	ATF-7
WBGene00044349	Y71G12B.32	M00595_2.00	ATF-7
WBGene00044352	ZK381.8	M00595_2.00	ATF-7
WBGene00044363	F22E5.21	M00595_2.00	ATF-7
WBGene00044417	C08F1.11	M00595_2.00	ATF-7
WBGene00044434	Y18H1A.15	M00595_2.00	ATF-7
WBGene00044461	Y18H1A.14	M00595_2.00	ATF-7
WBGene00044481	ZK185.5	M00595_2.00	ATF-7
WBGene00044514	R09E12.9	M00595_2.00	ATF-7
WBGene00044520	F59A7.12	M00595_2.00	ATF-7
WBGene00044536	F14F9.8	M00595_2.00	ATF-7
WBGene00044558	F56C3.10	M00595_2.00	ATF-7
WBGene00044563	T26C11.8	M00595_2.00	ATF-7
WBGene00044571	C46F4.3	M00595_2.00	ATF-7
WBGene00044636	B0393.9	M00595_2.00	ATF-7
WBGene00044637	rft-1	M00595_2.00	ATF-7
WBGene00044645	Y51H7BR.8	M00595_2.00	ATF-7
WBGene00044705	T22F3.12	M00595_2.00	ATF-7
WBGene00044734	Y19D10A.16	M00595_2.00	ATF-7
WBGene00044736	gfrp-1	M00595_2.00	ATF-7
WBGene00044758	Y37H2A.12	M00595_2.00	ATF-7
WBGene00044805	Y53C10A.15	M00595_2.00	ATF-7
WBGene00044900	cnc-11	M00595_2.00	ATF-7
WBGene00044908	F38A1.15	M00595_2.00	ATF-7
WBGene00045237	mrt-1	M00595_2.00	ATF-7
WBGene00045344	Y43F8C.23	M00595_2.00	ATF-7
WBGene00045387	K09H9.8	M00595_2.00	ATF-7
WBGene00045390	C38C3.10	M00595_2.00	ATF-7
WBGene00045516	F43D2.7	M00595_2.00	ATF-7
WBGene00050940	C25D7.16	M00595_2.00	ATF-7
WBGene00077450	K06B4.15	M00595_2.00	ATF-7
WBGene00077655	asp-19	M00595_2.00	ATF-7
WBGene00077699	C45B11.8	M00595_2.00	ATF-7
WBGene00077704	F12A10.9	M00595_2.00	ATF-7
WBGene00077752	Y105C5A.508	M00595_2.00	ATF-7
WBGene00077769	F33E2.10	M00595_2.00	ATF-7
WBGene00086555	F49B2.7	M00595_2.00	ATF-7
WBGene00185117	C45B11.9	M00595_2.00	ATF-7
WBGene00189953	R155.5	M00595_2.00	ATF-7
WBGene00189954	F40G9.18	M00595_2.00	ATF-7
WBGene00189961	Y54G2A.57	M00595_2.00	ATF-7
WBGene00194660	W09C5.12	M00595_2.00	ATF-7
WBGene00194715	T25E12.16	M00595_2.00	ATF-7
WBGene00194737	Y50D7A.13	M00595_2.00	ATF-7
WBGene00194744	Y38H6C.25	M00595_2.00	ATF-7
WBGene00194799	Y70C5A.4	M00595_2.00	ATF-7
WBGene00195063	coa-1	M00595_2.00	ATF-7
WBGene00195068	Y48G8AL.16	M00595_2.00	ATF-7
WBGene00195176	Y43F8B.24	M00595_2.00	ATF-7
WBGene00202504	Y32B12B.8	M00595_2.00	ATF-7
WBGene00206378	C14E2.11	M00595_2.00	ATF-7
WBGene00206417	W04H10.6	M00595_2.00	ATF-7
WBGene00206490	Y57G11C.1142	M00595_2.00	ATF-7
WBGene00206511	W02H5.16	M00595_2.00	ATF-7
WBGene00206514	R05G9.5	M00595_2.00	ATF-7
WBGene00206534	C31A11.13	M00595_2.00	ATF-7
WBGene00219274	T25G12.13	M00595_2.00	ATF-7
WBGene00219411	T14G12.11	M00595_2.00	ATF-7
WBGene00219412	ZK381.62	M00595_2.00	ATF-7
WBGene00219424	Y54G2A.72	M00595_2.00	ATF-7
WBGene00219425	Y54G2A.73	M00595_2.00	ATF-7
WBGene00235258	T05C7.5	M00595_2.00	ATF-7
WBGene00235260	T05C7.7	M00595_2.00	ATF-7
WBGene00235279	Y67D8C.22	M00595_2.00	ATF-7
WBGene00235380	C24D10.49	M00595_2.00	ATF-7
WBGene00235388	W04C9.9	M00595_2.00	ATF-7
WBGene00236786	C17H12.37	M00595_2.00	ATF-7
WBGene00236789	Y18H1A.18	M00595_2.00	ATF-7
WBGene00236808	C54G6.8	M00595_2.00	ATF-7
WBGene00255457	F23C8.14	M00595_2.00	ATF-7
WBGene00255594	Y48G1BL.8	M00595_2.00	ATF-7
WBGene00255704	B0348.10	M00595_2.00	ATF-7
WBGene00268197	Y40B10A.11	M00595_2.00	ATF-7
WBGene00268198	F22F7.12	M00595_2.00	ATF-7
WBGene00268199	C45H4.21	M00595_2.00	ATF-7
WBGene00268216	F49B2.9	M00595_2.00	ATF-7
WBGene00271577	B0244.16	M00595_2.00	ATF-7
WBGene00271777	Y48G8AR.8	M00595_2.00	ATF-7
WBGene00284853	C32E8.13	M00595_2.00	ATF-7
WBGene00302984	Y51H7C.41	M00595_2.00	ATF-7
WBGene00303077	T05A8.11	M00595_2.00	ATF-7
WBGene00303091	Y50D4C.12	M00595_2.00	ATF-7
WBGene00303095	Y71H2AL.4	M00595_2.00	ATF-7
WBGene00305093	C16C8.27	M00595_2.00	ATF-7
WBGene00305095	C31C9.9	M00595_2.00	ATF-7
WBGene00000020	abt-2	M00601_2.00	ZIP-3
WBGene00000037	ace-3	M00601_2.00	ZIP-3
WBGene00000062	acr-23	M00601_2.00	ZIP-3
WBGene00000081	ads-1	M00601_2.00	ZIP-3
WBGene00000089	aex-6	M00601_2.00	ZIP-3
WBGene00000168	apx-1	M00601_2.00	ZIP-3
WBGene00000224	atgp-1	M00601_2.00	ZIP-3
WBGene00000268	bre-3	M00601_2.00	ZIP-3
WBGene00000434	ceh-9	M00601_2.00	ZIP-3
WBGene00000498	chk-1	M00601_2.00	ZIP-3
WBGene00000552	cmd-1	M00601_2.00	ZIP-3
WBGene00000555	cnc-1	M00601_2.00	ZIP-3
WBGene00000557	cnc-3	M00601_2.00	ZIP-3
WBGene00000558	cnc-4	M00601_2.00	ZIP-3
WBGene00000565	cnt-1	M00601_2.00	ZIP-3
WBGene00000624	col-47	M00601_2.00	ZIP-3
WBGene00000625	col-48	M00601_2.00	ZIP-3
WBGene00000644	col-68	M00601_2.00	ZIP-3
WBGene00000672	col-97	M00601_2.00	ZIP-3
WBGene00000674	col-99	M00601_2.00	ZIP-3
WBGene00000677	col-103	M00601_2.00	ZIP-3
WBGene00000707	col-133	M00601_2.00	ZIP-3
WBGene00000782	cpr-2	M00601_2.00	ZIP-3
WBGene00000793	crh-1	M00601_2.00	ZIP-3
WBGene00000821	csp-3	M00601_2.00	ZIP-3
WBGene00000892	cyn-16	M00601_2.00	ZIP-3
WBGene00000897	daf-1	M00601_2.00	ZIP-3
WBGene00001080	dpy-21	M00601_2.00	ZIP-3
WBGene00001103	dsl-1	M00601_2.00	ZIP-3
WBGene00001161	efl-1	M00601_2.00	ZIP-3
WBGene00001170	egl-1	M00601_2.00	ZIP-3
WBGene00001173	egl-4	M00601_2.00	ZIP-3
WBGene00001365	exc-4	M00601_2.00	ZIP-3
WBGene00001393	fat-1	M00601_2.00	ZIP-3
WBGene00001437	fkh-5	M00601_2.00	ZIP-3
WBGene00001481	fog-1	M00601_2.00	ZIP-3
WBGene00001548	gcy-23	M00601_2.00	ZIP-3
WBGene00001555	gcy-35	M00601_2.00	ZIP-3
WBGene00001707	grh-1	M00601_2.00	ZIP-3
WBGene00001722	grl-13	M00601_2.00	ZIP-3
WBGene00001725	grl-16	M00601_2.00	ZIP-3
WBGene00001738	grl-29	M00601_2.00	ZIP-3
WBGene00001739	grl-30	M00601_2.00	ZIP-3
WBGene00001762	gst-14	M00601_2.00	ZIP-3
WBGene00001785	gst-37	M00601_2.00	ZIP-3
WBGene00001857	hil-6	M00601_2.00	ZIP-3
WBGene00002102	ins-19	M00601_2.00	ZIP-3
WBGene00002110	ins-27	M00601_2.00	ZIP-3
WBGene00002111	ins-28	M00601_2.00	ZIP-3
WBGene00002115	ins-32	M00601_2.00	ZIP-3
WBGene00002243	lad-2	M00601_2.00	ZIP-3
WBGene00002997	lin-8	M00601_2.00	ZIP-3
WBGene00003080	lsm-6	M00601_2.00	ZIP-3
WBGene00003149	mbk-1	M00601_2.00	ZIP-3
WBGene00003400	dapk-1	M00601_2.00	ZIP-3
WBGene00003408	mrp-2	M00601_2.00	ZIP-3
WBGene00003413	mrp-7	M00601_2.00	ZIP-3
WBGene00003417	mrt-2	M00601_2.00	ZIP-3
WBGene00003448	msp-55	M00601_2.00	ZIP-3
WBGene00003534	nas-15	M00601_2.00	ZIP-3
WBGene00003548	nas-30	M00601_2.00	ZIP-3
WBGene00003550	nas-32	M00601_2.00	ZIP-3
WBGene00003579	ndx-2	M00601_2.00	ZIP-3
WBGene00003592	nfi-1	M00601_2.00	ZIP-3
WBGene00003704	nhr-114	M00601_2.00	ZIP-3
WBGene00003718	nhr-128	M00601_2.00	ZIP-3
WBGene00003770	nlp-32	M00601_2.00	ZIP-3
WBGene00003779	nob-1	M00601_2.00	ZIP-3
WBGene00003931	pat-4	M00601_2.00	ZIP-3
WBGene00003950	pbs-4	M00601_2.00	ZIP-3
WBGene00004041	plg-1	M00601_2.00	ZIP-3
WBGene00004047	plx-1	M00601_2.00	ZIP-3
WBGene00004104	pqn-13	M00601_2.00	ZIP-3
WBGene00004139	pqn-54	M00601_2.00	ZIP-3
WBGene00004324	rde-2	M00601_2.00	ZIP-3
WBGene00004357	rho-1	M00601_2.00	ZIP-3
WBGene00004403	rom-4	M00601_2.00	ZIP-3
WBGene00004430	rpl-18	M00601_2.00	ZIP-3
WBGene00004681	rsd-2	M00601_2.00	ZIP-3
WBGene00004705	rsp-8	M00601_2.00	ZIP-3
WBGene00004706	rsr-1	M00601_2.00	ZIP-3
WBGene00004775	2021-09-01	M00601_2.00	ZIP-3
WBGene00004884	smg-6	M00601_2.00	ZIP-3
WBGene00004895	smu-1	M00601_2.00	ZIP-3
WBGene00005002	spp-17	M00601_2.00	ZIP-3
WBGene00005040	sra-14	M00601_2.00	ZIP-3
WBGene00005060	sra-34	M00601_2.00	ZIP-3
WBGene00005077	src-1	M00601_2.00	ZIP-3
WBGene00005078	src-2	M00601_2.00	ZIP-3
WBGene00005120	srd-42	M00601_2.00	ZIP-3
WBGene00005137	srd-60	M00601_2.00	ZIP-3
WBGene00005138	srd-61	M00601_2.00	ZIP-3
WBGene00005153	srf-3	M00601_2.00	ZIP-3
WBGene00005173	srg-16	M00601_2.00	ZIP-3
WBGene00005199	srg-42	M00601_2.00	ZIP-3
WBGene00005201	srg-44	M00601_2.00	ZIP-3
WBGene00005221	srg-64	M00601_2.00	ZIP-3
WBGene00005292	srh-71	M00601_2.00	ZIP-3
WBGene00005375	srh-159	M00601_2.00	ZIP-3
WBGene00005382	srh-166	M00601_2.00	ZIP-3
WBGene00005395	srh-180	M00601_2.00	ZIP-3
WBGene00005400	srh-185	M00601_2.00	ZIP-3
WBGene00005423	srh-213	M00601_2.00	ZIP-3
WBGene00005430	srh-220	M00601_2.00	ZIP-3
WBGene00005432	srh-222	M00601_2.00	ZIP-3
WBGene00005488	srh-283	M00601_2.00	ZIP-3
WBGene00005540	sri-28	M00601_2.00	ZIP-3
WBGene00005573	sri-61	M00601_2.00	ZIP-3
WBGene00005622	srj-38	M00601_2.00	ZIP-3
WBGene00005710	sru-47	M00601_2.00	ZIP-3
WBGene00005745	srv-34	M00601_2.00	ZIP-3
WBGene00005749	srw-2	M00601_2.00	ZIP-3
WBGene00005755	srw-8	M00601_2.00	ZIP-3
WBGene00005791	srw-44	M00601_2.00	ZIP-3
WBGene00005813	srw-66	M00601_2.00	ZIP-3
WBGene00005823	srw-76	M00601_2.00	ZIP-3
WBGene00005848	srw-101	M00601_2.00	ZIP-3
WBGene00005860	srw-113	M00601_2.00	ZIP-3
WBGene00005888	srw-141	M00601_2.00	ZIP-3
WBGene00005889	srw-142	M00601_2.00	ZIP-3
WBGene00005900	srx-9	M00601_2.00	ZIP-3
WBGene00005907	srx-16	M00601_2.00	ZIP-3
WBGene00005922	srx-31	M00601_2.00	ZIP-3
WBGene00005968	srx-77	M00601_2.00	ZIP-3
WBGene00006138	str-78	M00601_2.00	ZIP-3
WBGene00006159	str-106	M00601_2.00	ZIP-3
WBGene00006162	str-111	M00601_2.00	ZIP-3
WBGene00006170	str-119	M00601_2.00	ZIP-3
WBGene00006171	str-120	M00601_2.00	ZIP-3
WBGene00006195	str-148	M00601_2.00	ZIP-3
WBGene00006266	str-238	M00601_2.00	ZIP-3
WBGene00006270	str-243	M00601_2.00	ZIP-3
WBGene00006281	str-255	M00601_2.00	ZIP-3
WBGene00006495	cpna-1	M00601_2.00	ZIP-3
WBGene00006505	lagr-1	M00601_2.00	ZIP-3
WBGene00006561	tcl-2	M00601_2.00	ZIP-3
WBGene00006593	tol-1	M00601_2.00	ZIP-3
WBGene00006700	uba-2	M00601_2.00	ZIP-3
WBGene00006702	ubc-3	M00601_2.00	ZIP-3
WBGene00006729	ucp-4	M00601_2.00	ZIP-3
WBGene00006743	unc-3	M00601_2.00	ZIP-3
WBGene00006770	unc-34	M00601_2.00	ZIP-3
WBGene00006771	tln-1	M00601_2.00	ZIP-3
WBGene00006843	unc-119	M00601_2.00	ZIP-3
WBGene00006889	pfd-3	M00601_2.00	ZIP-3
WBGene00006956	wrt-10	M00601_2.00	ZIP-3
WBGene00006958	wve-1	M00601_2.00	ZIP-3
WBGene00007132	pals-27	M00601_2.00	ZIP-3
WBGene00007133	B0284.3	M00601_2.00	ZIP-3
WBGene00007171	B0393.6	M00601_2.00	ZIP-3
WBGene00007185	nlp-36	M00601_2.00	ZIP-3
WBGene00007262	jud-4	M00601_2.00	ZIP-3
WBGene00007394	C06H5.6	M00601_2.00	ZIP-3
WBGene00007395	dcar-1	M00601_2.00	ZIP-3
WBGene00007443	pfd-1	M00601_2.00	ZIP-3
WBGene00007455	ugt-22	M00601_2.00	ZIP-3
WBGene00007525	C11G10.1	M00601_2.00	ZIP-3
WBGene00007577	nrde-1	M00601_2.00	ZIP-3
WBGene00007655	C17H1.2	M00601_2.00	ZIP-3
WBGene00007656	pals-2	M00601_2.00	ZIP-3
WBGene00007680	maa-1	M00601_2.00	ZIP-3
[truncated: 5,688 more rows]
