# Supplementary material for: Caenorhabditis elegans transposable elements harbor diverse transcription factor DNA-binding sites
Source: G3 (Bethesda). 2022 Jan 17;12(3):jkac009. doi: 10.1093/g3journal/jkac009 (PMC8896005; doi:10.1093/g3journal/jkac009)
Supplement: jkac009_Table_S4 [file jkac009_table_s4.xlsx]

## Sheet: Table.S4
TF.motifs	CELE1.perc.bound	CELE11.perc.bound	CELE12A.perc.bound	CELE12B.perc.bound	CELE14A.perc.bound	CELE14B.perc.bound	CELE2.perc.bound	CELE4.perc.bound	CELE42.perc.bound	CELE45.perc.bound	CELE46A.perc.bound	CELE46B.perc.bound	CELE6.perc.bound	CELE7.perc.bound	CELETC2.perc.bound	CEMUDR1.perc.bound	CEMUDR2.perc.bound	CER1.perc.bound	CER10-I_CE.perc.bound	CER10-LTR_CE.perc.bound	CER11-I_CE.perc.bound	CER12-1-LTR_CE.perc.bound	CER12-I_CE.perc.bound	CER12-LTR_CE.perc.bound	CER13-I_CE.perc.bound	CER13-LTR_CE.perc.bound	CER15-1-I_CE.perc.bound	CER15-1-LTR_CE.perc.bound	CER15-I_CE.perc.bound	CER15-LTR_CE.perc.bound	CER16-1-LTR_CE.perc.bound	CER16-2-I_CE.perc.bound	CER16-2-LTR_CE.perc.bound	CER16-I_CE.perc.bound	CER16-LTR_CE.perc.bound	CER17-I_CE.perc.bound	CER17-LTR_CE.perc.bound	CER2-1-LTR_CE.perc.bound	CER2-I_CE.perc.bound	CER2-LTR_CE.perc.bound	CER3-1-LTR_CE.perc.bound	CER3-I_CE.perc.bound	CER3-LTR_CE.perc.bound	CER4-I_CE.perc.bound	CER4-LTR_CE.perc.bound	CER5-I_CE.perc.bound	CER5-LTR_CE.perc.bound	CER6-I_CE.perc.bound	CER6-LTR_CE.perc.bound
ceh-22:M00376_2.00	0	0	0	0	0	0.122399	0	0	0	7.77538	0	0	0	0	0	0	0	4.7619	25	0	14.2857	0	13.3333	0	0	0	0	0	0	0	0	0	0	20	0	7.69231	0	12.5	5.88235	0	0	0	0	0	0	4.54545	0	0	0
bed-3:M00587_2.00	0.117028	0	0	0	0	0.122399	1.39329	0	0	0.647948	0	0	0	0	0	0.707547	0	0	0	0	28.5714	0	6.66667	0	7.14286	0	0	0	0	0	50	0	0	20	0	0	0	0	5.88235	14.2857	0	10	16.6667	33.3333	0	0	5.55556	0	0
hlh-12:M00588_2.00	0	0.130548	0	0	0	0.285598	0.0949968	0	0.103842	0.215983	0	0	0	0	0	0	0	4.7619	25	0	14.2857	0	0	0	14.2857	0	0	0	0	0	0	11.1111	0	0	0	0	0	0	5.88235	0	0	10	0	33.3333	0	13.6364	0	0	0
hlh-16:M00589_2.00	0	0	0	0	0.160256	0.244798	0	0.120337	0	0.647948	0	0	0.694444	0	0	0	0	4.7619	12.5	0	0	0	0	0	0	0	0	0	0	0	0	0	0	0	7.69231	0	0	0	0	0	0	0	0	0	0	0	0	0	0
Y44A6D.3:M00590_2.00	0.526624	0	0	0	0.160256	0.203998	0.411653	0	0.103842	0.431965	0	0	0	0	0.3003	0.471698	0	0	12.5	8.33333	28.5714	0	6.66667	7.14286	0	0	0	0	0	0	66.6667	11.1111	21.4286	20	30.7692	0	0	50	0	42.8571	0	10	0	0	0	4.54545	0	0	0
Y48G1C.6:M00591_2.00	0	0.261097	1.02564	5.91716	0.160256	0.326397	0.0633312	0.361011	0	0.431965	0	0	0	0	12.012	0.707547	0	0	25	0	14.2857	0	20	7.14286	14.2857	0	0	0	0	0	0	16.6667	0	20	15.3846	0	0	0	5.88235	28.5714	0	10	0	33.3333	0	4.54545	0	0	0
atf-2:M00592_2.00	0.819193	0	0	0	0.480769	0.0815993	0.0316656	0	0	0.647948	0	0	0	0	0.600601	0	0	0	12.5	0	0	0	0	0	7.14286	0	0	0	0	0	0	5.55556	0	20	0	0	0	0	0	0	0	0	0	0	0	4.54545	0	0	0
atf-5:M00593_2.00	0.0585138	0	0	0	3.52564	2.81518	0.0316656	0	0	0.431965	0	0	0	0	0	0.471698	0	4.7619	25	0	28.5714	0	6.66667	0	7.14286	0	0	0	6.25	0	0	5.55556	0	0	0	0	0	12.5	5.88235	0	0	10	0	0	0	0	0	0	0
atf-6:M00594_2.00	0	0	0	0	0.320513	0.979192	0.0949968	0	0	1.07991	0	0	0	0	0	0	0	0	25	0	14.2857	0	6.66667	0	0	0	0	0	6.25	50	0	22.2222	0	20	0	0	0	25	5.88235	0	0	0	0	33.3333	0	0	0	0	0
atf-7:M00595_2.00	0.0585138	0	0	0	3.36538	2.65198	0.0316656	0	0	0	0	0	0	0	0	0.471698	0	0	12.5	0	14.2857	0	6.66667	0	7.14286	0	0	0	6.25	0	0	11.1111	0	0	0	0	0	25	5.88235	0	0	0	0	0	0	0	0	0	0
skn-1:M00596_2.00	0.0585138	0	0	0	3.20513	2.20318	0.0316656	0.120337	0	0.863931	0	0	0	0	0	0	4.54545	0	25	0	28.5714	0	20	0	0	0	0	0	6.25	0	0	11.1111	28.5714	0	0	0	0	0	11.7647	0	0	10	0	0	0	0	0	0	0
xbp-1:M00597_2.00	0.0585138	0	0	0	1.12179	1.55039	0.0633312	0	0	0.647948	0	0	0	0	0	0	2.27273	0	37.5	0	28.5714	0	0	0	0	0	0	0	6.25	50	0	16.6667	0	20	15.3846	0	0	12.5	5.88235	0	0	0	0	33.3333	0	4.54545	0	0	0
zip-6:M00598_2.00	0.175541	0	0	0	1.76282	1.59119	0	0	0.207684	0	0	0	0	0	0	0	0	0	25	0	14.2857	0	0	0	0	0	0	0	0	0	0	5.55556	0	0	0	7.69231	0	0	0	0	0	0	0	0	0	0	0	22.2222	0
jun-1:M00599_2.00	0.0585138	0	0.25641	0	0	0.203998	0	0	0	0	0	0	0	0	0	0.235849	0	0	0	0	28.5714	0	0	0	0	0	0	0	0	0	16.6667	5.55556	0	0	0	0	0	0	0	0	0	0	0	0	0	0	0	0	0
zip-10:M00600_2.00	0	0	0	0	0	0	0	0	0	0	0	0	0.694444	0	0	0.235849	2.27273	0	0	0	0	0	0	0	0	0	0	0	0	0	0	0	0	0	0	0	0	0	5.88235	0	0	0	0	0	0	0	0	0	0
zip-3:M00601_2.00	0.0585138	0	0	0	3.6859	3.22317	0.126662	0	0	0.215983	0	0	0	0	0	0	0	4.7619	25	0	28.5714	0	6.66667	0	7.14286	0	0	0	6.25	0	0	5.55556	0	0	0	0	0	25	5.88235	0	0	10	0	0	0	0	0	0	0
zip-7:M00602_2.00	0.46811	0	0	0	0.160256	0.122399	0.0316656	0	0	0	0	0	0.694444	0	0	0	0	0	0	0	28.5714	0	0	0	7.14286	0	0	0	0	0	0	0	0	0	0	0	0	0	0	0	0	0	0	0	0	9.09091	0	0	0
crh-2:M00603_2.00	0.0585138	0	0	0	3.84615	4.69196	0.0949968	0.120337	0.207684	23.7581	0.0475737	0	0	0	0	0	0	0	37.5	0	14.2857	0	6.66667	0	0	0	0	0	6.25	50	0	16.6667	0	0	0	7.69231	0	25	5.88235	0	0	0	0	33.3333	0	18.1818	0	0	0
cebp-1:M00604_2.00	0.175541	0	0	0	0.320513	0.0815993	0.0316656	0	0	0	0	0	0	0	0	0	0	0	12.5	0	0	0	0	14.2857	7.14286	0	0	0	0	0	0	0	0	0	0	7.69231	0	0	0	0	0	0	0	0	0	0	0	0	0
atf-8:M00605_2.00	0.234055	0	0	0	0.480769	0.0815993	0.0633312	0	0.103842	0	0	0	0	0	0	0	0	4.7619	12.5	0	0	0	0	0	7.14286	0	0	0	0	0	0	0	0	0	0	0	0	0	0	0	0	0	0	0	0	0	0	0	0
zip-11:M00606_2.00	0.0585138	0	0	0	3.52564	2.69278	0.0316656	0	0	0	0	0	0	0	0	0	0	0	25	0	14.2857	0	6.66667	0	0	0	0	0	0	0	0	0	0	0	0	0	0	0	5.88235	0	0	0	0	0	0	0	0	0	0
hpo-39:M00607_2.00	0	0	0	0	0	0	0	0	0	0	0	0	0	0	0	0	0	0	0	0	0	0	0	0	0	0	0	0	0	0	0	0	0	0	0	0	0	0	0	0	0	0	0	0	0	0	0	0	0
ces-1:M00608_2.00	0	0	0	0	0	0	0	0	0	0.215983	0	0	0	0	0	0	0	0	0	0	14.2857	0	0	0	0	0	0	0	6.25	0	16.6667	11.1111	0	0	0	0	0	0	0	0	0	0	0	33.3333	0	0	0	0	0
che-1:M00609_2.00	0	0	0	0	0.160256	0.0407997	0.0316656	0	0.934579	1.72786	0	0	0	0.115075	0.3003	0.235849	0	4.7619	0	0	28.5714	0	6.66667	0	0	0	0	0	0	0	0	11.1111	0	20	0	0	0	0	11.7647	0	0	0	0	0	0	4.54545	0	0	0
die-1:M00610_2.00	0	0	0	0	0	0.0815993	0.0633312	0	0	0.215983	0	0	0	0	0	0	2.27273	0	0	0	0	0	0	0	0	0	0	0	0	0	0	0	0	0	0	0	0	0	0	0	0	0	0	0	0	0	0	0	0
egl-43:M00611_2.00	0	0	0	0	0.320513	0.530396	0.0949968	0	0.103842	1.2959	0	0	0	0	0.3003	0.943396	0	4.7619	37.5	0	28.5714	10	6.66667	21.4286	7.14286	0	0	0	0	0	66.6667	0	0	20	15.3846	0	0	0	0	0	0	0	0	33.3333	0	22.7273	0	33.3333	0
ham-2:M00612_2.00	0	0	0	0	0	0.0407997	0.0949968	0	0.726895	2.37581	0	0	0	0	2.4024	0	0	4.7619	0	0	28.5714	0	6.66667	0	7.14286	0	0	0	0	0	83.3333	11.1111	7.14286	20	0	0	0	25	5.88235	0	0	10	0	33.3333	0	9.09091	0	0	0
lin-29:M00613_2.00	0	0.130548	0	0	0.320513	0.326397	0.0949968	0	0	0.215983	0	0	0	0	0	0	0	0	0	0	0	0	0	0	0	0	0	0	0	0	0	5.55556	0	0	0	0	0	0	0	0	0	0	0	0	0	0	0	0	0
lin-48:M00614_2.00	0	0	0	0	0.160256	0.367197	0	0	0	0.647948	0	0	0	0	0	0	0	0	0	0	14.2857	0	0	0	0	0	0	0	0	0	0	0	0	0	0	0	0	0	0	0	0	0	0	0	0	0	0	0	0
lsy-2:M00615_2.00	1.81393	0.913838	0.512821	2.36686	0.320513	0.163199	2.24826	0	0.103842	0.431965	0.0475737	0	0	0	2.7027	0.471698	0	0	12.5	0	28.5714	0	0	0	7.14286	0	0	27.2727	0	50	0	11.1111	0	0	0	0	0	50	5.88235	28.5714	0	20	0	0	0	0	0	0	0
mnm-2:M00616_2.00	0	0	0	0	0	0.122399	0.158328	0.120337	0	0.863931	0	0	0	0	0	0.235849	0	4.7619	50	0	14.2857	10	6.66667	7.14286	0	0	0	18.1818	0	0	33.3333	0	0	20	0	0	0	0	0	0	0	10	0	33.3333	0	18.1818	0	33.3333	0
klf-3:M00617_2.00	0.0585138	0.130548	0	0	0.160256	0.0815993	0.0633312	0.361011	0.207684	3.02376	0	0	0	0	0	0.471698	0	4.7619	25	16.6667	28.5714	0	13.3333	7.14286	0	0	0	9.09091	0	50	0	11.1111	0	20	15.3846	0	0	25	0	14.2857	0	10	0	0	0	0	0	0	0
odd-2:M00618_2.00	0.292569	0.130548	0	0	0	0.0815993	0.189994	0	0.207684	0.431965	0	0	0	0	0	0.235849	0	0	12.5	0	14.2857	0	6.66667	0	7.14286	0	1.36986	0	0	0	0	5.55556	0	20	0	7.69231	0	50	0	14.2857	0	10	0	33.3333	0	0	5.55556	0	0
pag-3:M00619_2.00	0.117028	0	0	0	0.160256	0.122399	0.0633312	0	0	0.431965	0	0	0	0	0	0	0	0	0	0	14.2857	0	6.66667	0	7.14286	0	0	0	0	0	0	11.1111	0	0	0	7.69231	0	0	0	0	0	0	0	0	0	0	0	0	0
pat-9:M00620_2.00	0	0.130548	0	0	0	0.0407997	0.0633312	0.120337	0	0	0	0	0	0	0.600601	0	0	0	0	0	0	0	0	0	0	0	0	0	0	0	0	11.1111	0	0	0	0	0	0	0	0	0	0	0	0	0	0	0	11.1111	0
ref-2:M00621_2.00	0	0	0	0	0.160256	0.611995	0.221659	0.120337	0.830737	10.1512	0	0	0.694444	0	0.600601	0.235849	4.54545	4.7619	25	0	28.5714	0	13.3333	0	7.14286	0	0	9.09091	0	33.3333	0	16.6667	0	20	0	0	0	0	5.88235	14.2857	4.7619	10	0	33.3333	0	13.6364	0	11.1111	0
egrh-1:M00622_2.00	0.0585138	0.130548	0.25641	0.591716	0.480769	0.203998	0.0633312	0.481348	0.519211	18.1425	0	0	0	0	0.600601	0	0	4.7619	25	8.33333	28.5714	0	13.3333	7.14286	0	0	0	18.1818	0	50	0	16.6667	21.4286	20	0	0	0	37.5	0	28.5714	0	10	0	0	0	0	0	0	0
F10B5.3:M00623_2.00	0.760679	0.130548	0	0	1.76282	0.285598	0.0633312	0	0	0.215983	0	0	0	0	0	0	0	0	0	0	0	0	0	0	0	0	0	0	6.25	0	0	0	0	0	0	0	0	12.5	0	0	0	10	0	0	0	0	0	0	0
lsy-27:M00624_2.00	0.0585138	0	0	0	0.160256	0.0815993	0.0633312	0.120337	0.415369	0.863931	0	0	0	0.115075	0	0	0	4.7619	12.5	0	28.5714	0	20	0	14.2857	0	0	0	0	0	0	16.6667	0	20	0	7.69231	0	0	11.7647	0	0	20	0	33.3333	0	9.09091	5.55556	0	0
F52B5.7:M00625_2.00	0	0	0	0	0.480769	0.163199	0	0	0	0.431965	0	0	0	0	0.3003	0	0	0	12.5	0	28.5714	0	6.66667	0	0	0	0	0	0	0	0	0	0	0	0	0	0	12.5	0	0	0	0	0	33.3333	0	0	0	0	0
lsl-1:M00626_2.00	1.81393	0.913838	0.25641	0	0.320513	0.122399	2.1216	0	0.103842	0.431965	0	0	0	0	2.1021	0.235849	0	0	12.5	0	28.5714	0	0	0	0	0	0	27.2727	0	50	0	5.55556	0	0	0	0	0	50	5.88235	28.5714	0	20	0	0	0	0	0	0	0
K11D2.4:M00627_2.00	0	0	0	0	0.160256	0.122399	0.126662	0.120337	0.207684	0.215983	0	0	0	0	0	0.235849	0	0	12.5	0	14.2857	0	0	0	0	0	0	0	6.25	0	0	0	0	0	0	0	0	0	0	0	0	0	0	33.3333	0	0	0	0	0
ztf-14:M00628_2.00	0.175541	0.130548	0	0	0.160256	0.203998	0.0949968	0	0.207684	11.6631	0.0475737	0	0	0	0.3003	0.235849	0	0	25	0	28.5714	0	6.66667	7.14286	7.14286	0	0	9.09091	0	50	0	27.7778	14.2857	20	0	0	0	0	5.88235	0	0	10	0	0	0	18.1818	0	11.1111	0
ztf-27:M00629_2.00	0.117028	0.130548	0.25641	0	0	0.285598	0.126662	0.240674	0.207684	25.7019	0	0	0	0	0.900901	0.235849	0	0	25	0	28.5714	0	6.66667	0	7.14286	0	0	18.1818	0	16.6667	0	11.1111	14.2857	20	7.69231	7.69231	0	37.5	0	14.2857	4.7619	10	0	0	0	0	0	0	0
T22C8.4:M00630_2.00	0	0	0	0	0	0.163199	0.0316656	0	0.415369	27.6458	0.0475737	0	0	0	0	0	0	0	12.5	0	14.2857	0	6.66667	50	0	0	0	0	0	0	33.3333	0	0	0	0	0	0	0	0	0	0	0	0	0	0	0	0	11.1111	0
ztf-6:M00631_2.00	0.0585138	0	0	0	0.160256	0.244798	0.0949968	0.120337	0	15.1188	0	0	0	0	0	0.471698	0	4.7619	25	0	14.2857	0	6.66667	7.14286	7.14286	0	0	0	6.25	0	16.6667	0	0	0	0	0	0	0	5.88235	0	0	10	0	0	0	13.6364	0	44.4444	0
sptf-3:M00632_2.00	0	0.130548	0	0	0.320513	0.0407997	0.126662	0.361011	0.103842	3.02376	0.0475737	0	0	0	0	0.235849	0	4.7619	25	0	28.5714	0	13.3333	0	7.14286	0	0	9.09091	0	50	0	11.1111	0	20	0	0	0	25	0	14.2857	0	10	0	0	0	0	0	0	0
Y53H1A.2:M00633_2.00	0	0.130548	0	0	0.160256	0.163199	0.284991	0	0.623053	35.6371	0	0	0.694444	0	0	0.471698	0	4.7619	62.5	0	28.5714	0	6.66667	0	0	0	1.36986	18.1818	12.5	33.3333	0	22.2222	0	20	7.69231	0	0	37.5	0	14.2857	0	10	0	33.3333	0	18.1818	0	33.3333	0
slr-2:M00634_2.00	0.292569	0	0.25641	1.18343	0	0	0.0316656	0	0.207684	0	0.0951475	0	0	0	0	0	0	0	12.5	0	14.2857	0	6.66667	0	0	0	0	0	0	0	0	0	0	0	0	0	0	0	0	0	0	0	0	0	0	0	0	0	0
ztf-29:M00635_2.00	0.0585138	0	0	0	0.160256	0.203998	0.0316656	0	0.726895	3.67171	0	0	0	0.115075	0	0	0	0	12.5	0	14.2857	0	20	0	7.14286	0	0	0	0	0	0	16.6667	0	20	0	0	0	0	11.7647	0	0	0	0	33.3333	0	9.09091	0	0	0
ztf-9:M00636_2.00	0	0	0	0	0	0.0815993	0.0633312	0	0	0.215983	0	0	0	0	0	0	0	0	12.5	0	0	0	0	0	0	0	0	0	0	0	0	0	0	20	0	0	0	0	0	0	0	0	0	0	0	0	0	0	0
klu-1:M00637_2.00	0.0585138	0.130548	0.512821	0.591716	0.480769	0.244798	0.0316656	0.481348	0.415369	18.3585	0	0	0	0	0.3003	0.235849	0	4.7619	25	8.33333	28.5714	0	13.3333	7.14286	0	0	0	18.1818	0	50	0	16.6667	21.4286	20	0	0	0	12.5	0	28.5714	0	10	0	0	0	0	0	0	0
B0310.2:M00638_2.00	0.0585138	0	0	0	0.320513	0.122399	0.0949968	0	0.623053	15.3348	0	0	0	0	0	0.707547	4.54545	0	0	8.33333	28.5714	0	6.66667	0	0	0	0	0	6.25	0	0	11.1111	7.14286	20	0	0	0	0	11.7647	0	0	0	0	33.3333	0	0	0	0	0
C46E10.8:M00639_2.00	0	0	0	0	0	0.203998	0.0633312	0	0.103842	1.94384	0	0	0	0	0	0.235849	0	4.7619	0	0	0	0	6.66667	21.4286	0	0	0	0	0	0	33.3333	0	0	0	0	0	0	0	5.88235	14.2857	0	0	0	0	0	0	0	0	0
ztf-3:M00640_2.00	0.117028	0	0	0	0.480769	0.285598	0.316656	0	0.415369	0	0	0	0.694444	0	0	0.471698	0	4.7619	37.5	0	14.2857	0	0	0	0	0	0	0	6.25	0	0	5.55556	0	20	0	0	0	50	0	42.8571	0	10	0	0	0	0	0	0	0
bcl-11:M00641_2.00	0.117028	0	0	0.591716	0.160256	0.0407997	0	0	0.103842	1.51188	0	0	0	0	0	0	2.27273	0	37.5	0	14.2857	0	6.66667	7.14286	7.14286	0	0	0	0	0	16.6667	16.6667	0	20	7.69231	0	0	0	5.88235	0	0	10	0	33.3333	0	0	0	22.2222	0
snai-1:M00642_2.00	0	0	0	0	0	0	0.0949968	0	0	0	0	0	0	0	0	0	0	0	0	0	0	0	6.66667	0	0	0	0	0	0	0	0	11.1111	0	0	0	0	0	0	5.88235	0	4.7619	0	0	0	0	0	0	0	0
M03D4.4:M00643_2.00	0	0	0.25641	1.18343	0.160256	0.122399	0	0	0	0	0	0	0	0	0	0	0	0	12.5	0	28.5714	0	6.66667	0	7.14286	0	0	0	0	0	0	0	0	20	7.69231	0	0	0	0	0	0	10	0	0	0	0	0	0	0
ztf-16:M00644_2.00	0	0	0	0	0	0.0815993	0.0949968	0	0.103842	1.07991	0	0	0	0	0	0.235849	0	0	25	8.33333	28.5714	0	0	7.14286	7.14286	0	0	0	6.25	0	0	16.6667	14.2857	20	0	0	0	37.5	5.88235	42.8571	0	20	0	0	0	13.6364	0	0	0
klu-2:M00645_2.00	0.175541	0.261097	0.25641	0	0.480769	0.122399	0.126662	0.361011	1.66147	3.88769	0	0	0	0	0.3003	0	0	0	62.5	8.33333	28.5714	0	13.3333	7.14286	0	0	1.36986	18.1818	6.25	50	16.6667	22.2222	35.7143	20	30.7692	0	0	25	0	42.8571	0	10	0	0	0	0	0	0	0
syd-9:M00646_2.00	0.0585138	0.130548	0	0	0	0.0815993	0.569981	0	0.103842	1.07991	0	0	0	0	0	0.471698	0	0	25	0	28.5714	0	6.66667	7.14286	0	0	0	27.2727	0	0	0	5.55556	0	20	0	0	0	0	0	0	0	10	0	0	0	4.54545	0	0	0
egrh-3:M00647_2.00	0.0585138	0.130548	0	0	0.480769	0.285598	0	0.120337	0	8.20734	0	0	0	0	0.3003	0.471698	0	4.7619	37.5	0	28.5714	0	13.3333	7.14286	0	0	0	0	0	50	0	22.2222	14.2857	20	0	0	0	50	0	28.5714	0	10	0	0	0	4.54545	0	0	0
bnc-1:M00648_2.00	0.234055	0	0	0.591716	0	0.163199	0.0949968	0	0	1.94384	0	0	0.694444	0	0	0	0	0	0	0	28.5714	0	6.66667	0	0	0	0	0	0	0	0	5.55556	0	20	7.69231	0	0	0	5.88235	28.5714	9.52381	10	0	33.3333	0	0	0	0	0
ztf-11:M00650_2.00	0	0	0	0	0	0.0407997	0.348322	0	0.103842	0	0	0	0	0	0	0	0	0	0	0	0	0	0	0	0	0	0	0	0	0	0	0	0	0	0	0	0	0	5.88235	14.2857	0	0	0	0	0	0	0	11.1111	0
mex-6:M00651_2.00	0.0585138	0	0.25641	0	0	0.0407997	0	0	0	0	0	0	0	0	0	0	0	0	0	0	0	0	0	0	0	0	0	0	0	0	0	0	0	0	0	0	0	0	0	0	0	0	0	0	0	0	0	0	0
Y75B8A.6:M00652_2.00	0	0	0	0	0.480769	0.163199	0.126662	0	0	12.527	0	0	0	0	0	0.235849	0	0	0	0	14.2857	0	0	0	0	0	0	0	0	0	83.3333	16.6667	42.8571	0	30.7692	0	0	37.5	0	42.8571	0	10	0	0	0	4.54545	0	0	0
mab-3:M00653_2.00	0.819193	0	0	0	0	0.0407997	0.411653	0	0	0.215983	0.0475737	0	0	0	0	0	0	0	12.5	0	14.2857	0	0	0	7.14286	0	0	0	0	0	0	11.1111	0	20	0	0	0	0	0	0	4.7619	10	0	0	0	4.54545	0	11.1111	0
mab-23:M00654_2.00	0	0	0	0	0.160256	0.203998	0.50665	0	0	0	0	0	0.694444	0	0.3003	0	4.54545	4.7619	25	0	0	0	0	0	7.14286	0	0	0	6.25	0	0	0	0	0	0	7.69231	0	0	0	0	0	10	0	0	0	0	0	0	0
dmd-6:M00655_2.00	0.175541	0	0	0.591716	1.60256	1.50959	0.0949968	0	0.207684	0.647948	0	0	0	0	0	0	0	0	25	0	14.2857	0	0	14.2857	0	0	0	0	0	0	0	5.55556	0	20	0	0	0	0	0	0	0	10	0	0	0	4.54545	0	0	0
dmd-4:M00656_2.00	0.0585138	0	0	0	0	0	0.0316656	0	0	0	0	0	0	0	0	0	0	4.7619	12.5	0	0	0	0	0	0	0	0	0	0	0	0	11.1111	0	0	0	7.69231	0	0	0	0	4.7619	0	0	0	0	0	0	0	0
dmd-10:M00657_2.00	0.0585138	0.130548	0	0	0	0.0815993	0.126662	0	0	0.215983	0	0	0	0	0	0	0	0	0	0	0	0	0	0	0	0	0	0	0	0	0	0	0	0	0	0	0	0	5.88235	0	0	0	0	0	0	0	0	33.3333	0
dmd-3:M00658_2.00	0.643651	0	0	0	0	0.0407997	0.158328	0	0	0.215983	0	0	0	0	0	0	0	0	0	0	0	0	0	0	0	0	0	0	0	0	0	0	0	0	0	0	0	0	5.88235	0	0	0	0	0	0	4.54545	0	0	0
dmd-5:M00659_2.00	0.702165	0	0.25641	0	0.160256	0.0815993	0.221659	0	0	1.72786	0	0	0	0	0	0.235849	0	0	0	0	28.5714	0	0	0	0	0	0	0	0	0	0	0	0	0	0	0	0	0	5.88235	0	0	10	0	33.3333	0	0	0	0	0
dmd-8:M00660_2.00	0	0.130548	0	0	0.160256	0.122399	0.0316656	0	0	0	0.0475737	0	0	0	0	0	0	4.7619	0	0	0	0	0	0	7.14286	0	0	0	0	0	0	0	0	20	0	0	0	0	5.88235	0	0	0	0	33.3333	0	0	0	0	0
dmd-9:M00661_2.00	0	0	0	0	0	0	0	0	0	0	0	0	0	0	0	0	0	0	0	0	0	0	0	0	0	0	0	0	0	0	0	0	0	0	0	0	0	0	0	0	0	0	0	0	0	0	0	0	0
efl-2:M00662_2.00	0.234055	0	0	0	0	0.448796	0.316656	0	0.830737	0.863931	0	0	5.55556	0	0	0.707547	0	0	0	16.6667	28.5714	0	6.66667	7.14286	0	0	0	0	6.25	0	66.6667	22.2222	21.4286	20	30.7692	0	0	50	0	42.8571	0	0	0	0	0	13.6364	0	0	0
fkh-9:M00663_2.00	0.0585138	0.130548	0	0	0.320513	0.285598	0.126662	0	0.207684	0	0	0	0	0	0	0.235849	0	0	12.5	16.6667	28.5714	0	0	0	0	0	0	0	6.25	0	0	5.55556	0	0	7.69231	7.69231	0	0	0	14.2857	0	0	0	0	0	0	5.55556	0	0
let-381:M00664_2.00	0	0	0	0	0	0	0	0	0	0	0	0	0	0	0	0	0	0	0	0	0	0	0	0	7.14286	0	0	0	0	0	0	0	0	0	0	0	0	50	0	42.8571	0	0	0	0	0	0	0	0	0
lin-31:M00665_2.00	0	0	0	0	0.160256	0	0	0	0	0	0	0	0	0	0	0.471698	0	4.7619	0	0	14.2857	0	0	0	7.14286	0	0	0	0	0	16.6667	5.55556	0	0	0	0	0	62.5	0	42.8571	0	0	0	0	0	0	0	0	0
elt-6:M00666_2.00	0	0	0	0	0	0.0815993	0.0316656	0.120337	0	0	0	0	0	0	0	0	0	0	25	0	0	0	6.66667	0	0	0	0	0	0	0	50	0	0	0	0	0	0	0	0	0	0	0	0	0	0	0	0	11.1111	0
end-1:M00667_2.00	0	0	0	0	0	0.0815993	0.0316656	0	0	1.2959	0	0	0.694444	0	0	0	0	0	0	0	28.5714	0	0	0	7.14286	0	1.36986	0	0	0	50	0	0	0	0	0	0	0	0	0	0	10	0	0	0	13.6364	5.55556	0	0
end-3:M00668_2.00	0	0.130548	0	0	0	0.0407997	0.0949968	0	0	0.863931	0	0	0	0	0	0	0	4.7619	0	0	14.2857	0	6.66667	0	0	0	1.36986	0	0	0	50	11.1111	0	20	0	0	0	0	5.88235	0	0	10	0	0	0	0	0	11.1111	0
med-2:M00669_2.00	0	0.130548	0	0	0.160256	0.0815993	0.0316656	0	0	0.431965	0	0	0	0	0.3003	0.471698	0	0	0	0	28.5714	0	0	0	0	0	0	0	0	0	0	0	0	0	0	0	0	0	0	0	0	0	0	33.3333	0	0	0	0	0
elt-7:M00670_2.00	0	0	0	0	0	0.0815993	0.0316656	0.120337	0	0	0	0	0	0	0	0	0	0	25	0	14.2857	0	6.66667	0	0	0	0	0	0	0	16.6667	0	0	20	0	0	0	0	0	0	0	0	0	0	0	0	0	11.1111	0
ceh-23:M00671_2.00	0	0	0	0	0	0.0407997	0	0	0	0	0	0	0	0	0	0	0	0	0	0	0	0	0	0	0	0	0	0	0	0	0	0	0	0	0	0	0	0	5.88235	0	0	0	0	0	0	0	0	0	0
ceh-34:M00672_2.00	0.0585138	0.130548	0	0	0	0.285598	0	0	0	9.50324	0	0	0	0	0	0.235849	0	0	37.5	0	0	0	6.66667	0	0	0	0	0	0	0	16.6667	0	0	20	0	0	0	12.5	0	28.5714	0	0	0	0	0	18.1818	0	0	0
ceh-36:M00673_2.00	0	0	0	0	0.160256	0.0407997	0.0316656	0	0	0.215983	0.0475737	0	0.694444	0	0	0	0	0	0	8.33333	0	0	13.3333	0	0	0	0	0	0	0	0	0	0	0	0	0	0	25	5.88235	0	0	0	0	0	0	0	0	0	0
ceh-37:M00674_2.00	0	0	0	0	0	0	0	0	0	0.215983	0	0	0	0	0	0	0	0	0	0	0	0	6.66667	0	0	0	0	0	0	0	0	0	0	20	0	0	0	25	0	0	0	0	0	0	0	0	0	0	0
ceh-57:M00675_2.00	0	0	0	0	0	0.163199	0	0	0.103842	1.2959	0	0	0	0	0	0.235849	0	0	12.5	0	14.2857	0	0	0	0	0	0	9.09091	0	0	0	0	0	0	0	0	0	12.5	0	14.2857	0	0	0	33.3333	0	0	0	0	0
ceh-58:M00676_2.00	0.0585138	0	0	0	0	0	0	0	0	0.215983	0	0	0	0	0	0	0	0	0	8.33333	0	0	0	0	0	0	0	0	0	0	0	0	0	0	0	0	0	0	5.88235	0	0	0	0	0	0	0	0	0	0
ceh-90:M00677_2.00	0	0	0	0	0	0.0407997	0.0633312	0	0.415369	0	0	0	0	0	0	0	0	0	12.5	0	14.2857	0	0	0	7.14286	0	0	0	0	0	0	5.55556	0	0	0	0	0	0	0	42.8571	0	0	0	0	0	0	0	0	0
ceh-51:M00678_2.00	0.0585138	0.130548	0	0	0.160256	0.163199	0	0	0	0	0.0475737	0	0	0	0	0	0	0	25	0	28.5714	0	0	0	0	0	0	0	0	0	0	16.6667	7.14286	0	0	0	0	0	0	0	0	0	0	0	0	0	0	0	0
ceh-53:M00679_2.00	0	0	0	0	0.160256	0.0407997	0	0	0	0.215983	0	0	0.694444	0	0	0	0	0	0	8.33333	0	0	13.3333	0	0	0	0	0	0	0	0	0	0	20	0	0	0	25	0	0	0	0	0	0	0	0	0	0	0
eyg-1:M00680_2.00	0.0585138	0	0	0	0	0.0815993	0	0	0.207684	0.863931	0	0	0	0	0.3003	0	0	4.7619	0	8.33333	0	20	0	0	7.14286	0	0	0	0	0	0	0	0	20	0	0	0	0	0	0	0	0	0	0	0	0	0	0	0
ceh-18:M00681_2.00	0	0.130548	0	0	0	0.0407997	0.0316656	0	0	0.863931	0	0	0	0	0	0.235849	0	0	0	0	0	0	0	0	0	0	0	0	0	0	0	0	0	20	0	7.69231	0	0	0	0	0	0	0	0	0	0	0	0	0
hsf-1:M00682_2.00	0.0585138	0	0	0	1.44231	0.122399	0.0316656	0	0	0	0	0	0	0	0	0	0	0	37.5	0	0	0	13.3333	0	0	0	0	0	6.25	0	0	0	0	0	0	0	0	0	5.88235	0	0	10	0	0	0	0	0	0	0
madf-4:M00683_2.00	0.409596	0	0	0	0.320513	0.285598	0.221659	0	0	0.863931	0	0	0.694444	0	1.8018	0	0	4.7619	37.5	0	28.5714	0	0	0	0	0	0	0	0	50	33.3333	11.1111	7.14286	20	0	0	0	0	0	0	0	0	0	33.3333	0	4.54545	0	22.2222	0
unc-120:M00684_2.00	0	0	0	0	0.160256	0.203998	0	0	0	0.215983	0	0	0	0	1.2012	0	0	0	0	0	14.2857	0	6.66667	0	0	0	0	0	0	0	0	0	0	0	0	0	0	0	0	0	19.0476	10	0	0	0	0	0	0	0
daf-12:M00685_2.00	0.0585138	0	0	0	0.160256	0.122399	0.0949968	0	0.103842	1.07991	0.0951475	0	0	0	3.003	0	0	0	12.5	0	14.2857	0	6.66667	0	7.14286	0	0	0	0	0	0	0	0	20	0	7.69231	0	0	0	0	0	0	0	0	0	0	0	0	0
nhr-1:M00686_2.00	0	0	0	0	0	0	0	0	0	0.431965	0.0475737	0	0	0	0	0	0	4.7619	12.5	0	28.5714	0	6.66667	0	0	0	0	0	0	0	0	5.55556	0	20	0	0	0	0	0	0	0	0	0	0	0	36.3636	0	0	0
nhr-3:M00687_2.00	0	0	0	0	0	0.163199	0.221659	0	0.830737	14.6868	0	0	0	0	0	0.235849	0	0	25	0	28.5714	0	0	0	0	0	0	0	0	0	0	16.6667	0	20	0	0	0	0	5.88235	0	0	0	0	0	0	9.09091	0	0	0
nhr-5:M00688_2.00	0.0585138	0	0	0.591716	0.160256	0.203998	0.158328	0	2.6999	0.431965	0	0	0	0	0	0	0	0	12.5	0	28.5714	0	6.66667	0	7.14286	0	0	0	6.25	0	0	11.1111	7.14286	20	0	0	0	0	5.88235	0	0	0	0	0	0	0	5.55556	0	0
nhr-7:M00689_2.00	0	0	0	0	0.160256	0.0407997	0.0316656	0	0.103842	0.215983	0	0	0	0	0.3003	0.235849	0	0	0	0	14.2857	0	0	0	0	0	0	0	0	0	0	0	0	20	0	0	0	0	5.88235	0	0	0	0	0	0	9.09091	0	0	0
nhr-34:M00690_2.00	0.0585138	0	0.25641	0.591716	0.801282	0.571195	0.823306	0	0.207684	18.7905	0	0	0	0	0.900901	0	0	0	50	0	28.5714	0	6.66667	0	0	0	0	0	0	0	50	16.6667	0	20	7.69231	0	0	0	0	0	0	10	0	33.3333	0	4.54545	0	11.1111	0
nhr-42:M00691_2.00	0.0585138	0.130548	0	0	0.160256	0.367197	0.126662	0.120337	0.311526	36.933	0	0	0	0	0	0.471698	0	0	37.5	0	28.5714	0	6.66667	7.14286	0	0	0	0	0	0	0	22.2222	0	20	7.69231	0	0	37.5	0	14.2857	0	0	0	33.3333	0	4.54545	0	11.1111	0
nhr-46:M00692_2.00	0	0	0	0	3.04487	0.530396	0.284991	0	0	0.863931	0	0	0	0	0	0	0	0	37.5	0	28.5714	0	6.66667	0	0	0	0	0	6.25	0	0	0	0	20	0	0	0	0	5.88235	0	0	0	0	33.3333	0	9.09091	0	0	0
nhr-65:M00693_2.00	0.292569	0	0	0	0.320513	0.0407997	0.348322	0	0.207684	0.215983	0.0951475	0	0.694444	0	0	0.707547	0	4.7619	0	0	14.2857	0	6.66667	0	7.14286	0	0	0	6.25	0	0	5.55556	14.2857	20	0	0	0	0	0	0	0	0	0	0	0	0	0	0	0
nhr-66:M00694_2.00	0.117028	0	0	0	0.480769	0.122399	0	0.120337	0.103842	2.37581	0	0	0	0	0	0.943396	2.27273	4.7619	0	0	14.2857	0	0	0	7.14286	0	0	0	0	0	0	16.6667	0	0	0	0	0	0	5.88235	0	0	0	0	0	0	0	0	0	0
nhr-70:M00695_2.00	0.0585138	0	0	0	0	0	0	0	0.103842	1.94384	0.0475737	0	0	0	0	0	0	4.7619	25	0	28.5714	0	6.66667	0	0	0	0	0	0	0	0	16.6667	0	0	0	0	0	0	0	0	4.7619	0	0	33.3333	0	0	0	0	0
nhr-122:M00696_2.00	0.117028	0.130548	0	0	1.44231	0.244798	0	0	2.90758	1.07991	0.0951475	0	0	0	0	0.235849	0	4.7619	37.5	0	14.2857	10	0	0	7.14286	0	0	18.1818	0	33.3333	0	11.1111	0	0	0	0	0	0	5.88235	0	0	10	0	0	0	4.54545	0	0	0
odr-7:M00697_2.00	0.351083	0	0	0	0	0	0.0316656	0	0	0.431965	0	0	0	0	0	0	4.54545	0	0	0	14.2857	0	0	0	0	0	0	0	0	0	0	16.6667	0	0	0	0	0	0	0	0	0	0	0	0	0	0	0	0	0
nhr-154:M00698_2.00	0.292569	0	0	0	0.320513	0.938392	0.0633312	0.120337	0	2.15983	0.0475737	0	2.08333	0	0	0	0	0	25	0	14.2857	10	6.66667	7.14286	7.14286	0	0	0	0	0	0	11.1111	0	20	0	0	0	0	5.88235	0	0	0	16.6667	0	0	0	0	22.2222	0
nhr-168:M00699_2.00	0.292569	0	0	0.591716	0.320513	0.0407997	0.0316656	0	0	0.647948	0	0	0	0	0	0.471698	0	0	12.5	0	0	0	13.3333	14.2857	0	0	0	18.1818	0	0	0	5.55556	0	20	0	0	0	12.5	0	0	14.2857	0	0	0	0	9.09091	0	0	0
nhr-232:M00700_2.00	0.0585138	0	0	0	1.76282	0.203998	0.0633312	0	0.103842	4.10367	0.0951475	0	0	0	0	0.235849	0	0	12.5	0	0	0	6.66667	0	7.14286	0	1.36986	0	0	0	33.3333	0	0	20	7.69231	0	0	12.5	0	14.2857	0	0	0	33.3333	0	0	0	11.1111	0
nhr-182:M00701_2.00	0.0585138	0	0	0	0.160256	0.0815993	0.253325	0	0.934579	1.94384	0	0	0	0	0	0.235849	0	4.7619	37.5	0	28.5714	0	6.66667	0	7.14286	0	0	0	0	0	0	22.2222	14.2857	20	23.0769	0	0	0	0	14.2857	0	10	0	33.3333	0	0	0	11.1111	0
nhr-182:M00702_2.00	0.0585138	0	0	0	0	0.163199	0.316656	0	1.14226	30.4536	0	0	0.694444	0	0	0.707547	0	0	50	0	28.5714	0	6.66667	7.14286	7.14286	0	0	9.09091	0	0	0	22.2222	14.2857	20	30.7692	0	0	0	5.88235	14.2857	0	0	0	33.3333	0	4.54545	0	11.1111	0
nhr-142:M00703_2.00	0.117028	0	0	0	0	0.122399	0.0316656	0	0	4.10367	0.0951475	0	0	0	0	0	0	0	12.5	0	0	0	6.66667	0	0	0	1.36986	0	0	0	50	0	0	20	7.69231	0	0	0	0	14.2857	0	0	0	33.3333	0	0	0	11.1111	0
nhr-204:M00704_2.00	0.117028	0	0.512821	2.95858	0.160256	0.0815993	0.0316656	0	0.207684	1.72786	0.0475737	0	0	0	0.600601	0	0	0	37.5	0	28.5714	0	6.66667	0	14.2857	0	1.36986	0	0	0	50	0	14.2857	20	15.3846	0	0	0	5.88235	0	0	0	0	0	0	0	0	11.1111	0
nhr-216:M00705_2.00	0.0585138	0	0	0.591716	1.12179	0.0815993	0	0	2.49221	0	0.0475737	0	0	0	0.600601	0	0	0	25	0	14.2857	0	0	14.2857	7.14286	0	0	0	0	0	0	0	0	0	0	0	0	12.5	0	14.2857	0	0	0	0	0	4.54545	0	0	0
pax-2:M00706_2.00	0	0	0	0	0.480769	0.448796	0.0949968	0	1.76532	1.72786	0	0	0	0	0	0	0	0	0	0	28.5714	0	6.66667	0	0	0	0	0	0	16.6667	0	11.1111	0	20	0	0	0	12.5	0	14.2857	0	10	16.6667	0	0	0	0	0	0
mbr-1:M00707_2.00	0.0585138	0.130548	0	0	0	0.0407997	0.0316656	0.240674	0.311526	2.59179	0	0	0	0	0.3003	0.235849	4.54545	0	25	0	28.5714	0	0	7.14286	0	0	0	0	0	50	0	16.6667	7.14286	20	7.69231	0	0	0	5.88235	0	0	10	0	0	0	4.54545	0	0	0
pros-1:M00708_2.00	0.0585138	0	0	0	0.160256	0.163199	0.0949968	0	0.207684	1.07991	0.0475737	0	0.694444	0	0	1.17925	0	4.7619	25	0	28.5714	0	13.3333	0	7.14286	0	0	0	0	0	0	22.2222	0	0	15.3846	0	0	12.5	11.7647	0	0	0	0	33.3333	0	9.09091	0	0	0
daf-19:M00709_2.00	0.0585138	0	0	0	0.160256	0.122399	0.0316656	0	0	1.51188	0	0	0	0	0	0	0	0	12.5	0	28.5714	0	6.66667	0	0	0	0	0	0	0	0	11.1111	0	20	0	0	0	12.5	5.88235	0	0	0	0	0	0	0	0	0	0
egl-13:M00710_2.00	0	0.130548	0	0	0.160256	0.0407997	0.0633312	0	0	0.431965	0	0	0	0	0.600601	0	0	4.7619	25	0	0	0	6.66667	0	0	0	0	0	6.25	0	0	5.55556	0	0	0	0	0	0	0	0	0	0	0	0	0	0	0	0	7.14286
gei-3:M00711_2.00	0	0	0	0	0.160256	0.0815993	0.0633312	0.120337	3.42679	0	0	0.0880282	0	0	0	0.235849	0	0	25	0	0	0	0	0	7.14286	0	0	0	0	0	0	5.55556	0	0	7.69231	0	0	0	0	0	0	10	0	0	0	0	0	0	0
pop-1:M00712_2.00	0.0585138	0	0	0	0.320513	0.0815993	0.0316656	0.120337	0.103842	2.37581	0.0475737	0	1.38889	0	0	0.235849	2.27273	4.7619	25	0	14.2857	0	6.66667	0	7.14286	0	0	0	0	0	0	0	0	20	0	7.69231	0	37.5	5.88235	28.5714	0	10	0	33.3333	0	9.09091	0	0	0
tbx-33:M00713_2.00	0.643651	0	0	0	0.160256	0	0.0316656	0	0.103842	15.7667	0	0	0.694444	0	0	0.235849	0	4.7619	37.5	0	28.5714	20	6.66667	0	0	0	0	0	0	0	16.6667	5.55556	0	20	7.69231	0	0	0	5.88235	0	0	0	0	33.3333	0	9.09091	0	0	0
tbx-38:M00714_2.00	0	0	0	0	0.801282	0.407997	0.0633312	0	0.311526	1.51188	0.0475737	0	0	0	0	0.943396	0	0	37.5	0	28.5714	10	6.66667	7.14286	0	0	0	9.09091	0	0	0	16.6667	14.2857	20	23.0769	0	0	0	5.88235	0	4.7619	10	0	33.3333	0	18.1818	5.55556	11.1111	0
tbx-39:M00715_2.00	0	0	0	0	0	0.122399	0	0	0	0.215983	0	0	0	0	0	0.235849	0	0	0	0	14.2857	0	0	0	0	0	0	0	0	0	0	0	0	20	0	0	0	0	0	0	0	0	0	0	0	0	0	0	0
tbx-43:M00716_2.00	0.0585138	0	0	0	1.44231	0.856793	0.0633312	0	0.103842	0.215983	0.0475737	0	0	0	0	0.471698	0	0	25	0	28.5714	10	6.66667	7.14286	0	0	0	9.09091	0	0	0	5.55556	7.14286	20	23.0769	0	0	0	5.88235	0	0	0	0	33.3333	0	18.1818	0	11.1111	0
hlh-1:M00743_2.00	0.117028	0	0	0	3.04487	4.20237	0.0316656	0.240674	0.207684	0.215983	0.0951475	0	0	0	0	0	0	0	0	0	28.5714	0	6.66667	0	0	0	0	0	0	0	0	16.6667	0	0	0	0	0	0	0	0	0	10	0	0	0	9.09091	5.55556	0	0
hlh-1:M00744_2.00	0.0585138	0.130548	0	0	0.160256	0.407997	0.158328	0	0.207684	0	0	0	0	0	0.3003	0	0	0	0	0	14.2857	0	6.66667	0	7.14286	0	0	0	0	0	0	27.7778	0	0	0	0	0	12.5	0	0	4.7619	0	0	33.3333	0	0	0	0	0
hlh-1:M00745_2.00	0.0585138	0.130548	0	0	0	0.122399	0.189994	0	0	0	0	0	0	0	0.3003	0	0	4.7619	0	0	0	0	13.3333	0	7.14286	0	0	0	0	16.6667	0	22.2222	0	0	0	0	0	0	5.88235	0	4.7619	0	0	33.3333	0	13.6364	0	0	0
hlh-1:M00746_2.00	0	0.130548	0	0	0.320513	0.163199	0.189994	0	0	0	0	0	0	0	0.3003	0	0	4.7619	0	0	14.2857	0	6.66667	0	7.14286	0	0	0	0	0	0	16.6667	0	0	23.0769	0	0	0	5.88235	0	4.7619	0	0	33.3333	0	13.6364	0	0	0
HLH27:M00928_2.00	0.117028	0	0.25641	0	2.40385	2.20318	0.0633312	0	1.86916	0.215983	0	0	1.38889	0	0	0	0	0	25	0	28.5714	0	6.66667	7.14286	0	0	0	0	0	0	0	11.1111	7.14286	20	0	0	0	12.5	0	0	0	0	0	33.3333	0	13.6364	0	11.1111	0
hlh-1:M00929_2.00	0	0	0	0	0.320513	0.0815993	0.0316656	0	0	0.215983	0	0	0	0	0.3003	0	0	0	0	0	28.5714	0	6.66667	0	0	0	0	0	6.25	0	0	0	0	20	0	0	0	0	5.88235	0	0	0	0	0	0	13.6364	0	0	0
hlh-10:M00930_2.00	0	0	0	0	0	0	0.0316656	0	0	0	0	0	0	0	0	0	0	0	0	0	0	0	0	0	0	0	0	0	0	0	0	0	0	0	0	0	0	0	0	0	0	0	0	0	0	0	0	0	0
hlh-11:M00931_2.00	0	0.130548	0	0	0	0.0815993	0.0316656	0	0	0.215983	0	0	0	0	0	0.235849	0	4.7619	0	0	0	0	0	0	0	0	0	0	0	0	0	0	0	0	0	0	0	0	0	0	0	0	0	0	0	13.6364	0	0	0
hlh-25:M00932_2.00	0.117028	0	0.25641	0	0.961538	1.46879	0.0949968	0	2.18069	0.215983	0	0	0.694444	0	0	0.471698	0	0	25	0	28.5714	0	6.66667	7.14286	0	0	0	0	0	0	0	5.55556	7.14286	20	0	0	0	12.5	0	0	0	10	0	33.3333	0	13.6364	0	0	0
hlh-26:M00933_2.00	0.0585138	0.130548	0	0	1.92308	2.40718	0.0949968	0	0.207684	1.07991	0.0475737	0	0	0	0.3003	0.235849	0	0	0	0	28.5714	0	13.3333	7.14286	0	0	0	0	0	0	0	22.2222	0	0	0	0	0	0	0	0	0	10	0	0	0	0	0	11.1111	0
hlh-29:M00934_2.00	0	0	0	0	0.160256	0.203998	0.0949968	0	2.80374	0.215983	0	0	0	0	0	0.235849	0	0	25	0	28.5714	0	0	7.14286	0	0	0	0	0	0	66.6667	0	7.14286	20	30.7692	0	0	12.5	5.88235	0	4.7619	0	0	33.3333	0	4.54545	0	0	0
mxl-3:M00935_2.00	0.117028	0	0	0	3.52564	4.73276	0.0633312	0.361011	2.59605	0.647948	0.0475737	0	0	0	0	0	0	0	25	0	28.5714	0	6.66667	0	0	0	0	0	0	0	0	16.6667	0	20	7.69231	0	0	0	5.88235	0	0	20	0	33.3333	0	9.09091	5.55556	0	0
ref-1:M00936_2.00	0.117028	0	0	0	2.5641	3.34557	0.0949968	0.120337	2.90758	1.07991	0.0475737	0	0	0	0	0	0	0	0	0	14.2857	0	6.66667	7.14286	0	0	0	0	0	0	0	16.6667	0	20	0	0	0	12.5	0	0	0	10	0	33.3333	0	9.09091	5.55556	0	0
hlh-30:M00937_2.00	0	0	0	0	1.12179	1.71359	0	0.120337	0	0	0.0475737	0	0	0	0	0	0	0	0	0	14.2857	0	0	0	0	0	0	0	0	0	0	0	0	20	0	0	0	0	0	0	0	10	0	0	0	0	5.55556	0	0
nsy-7:M00966_2.00	0	0	0	0	0	0	0.0633312	0	0.103842	0.215983	0	0	0.694444	0	0	0	0	0	0	0	0	0	0	0	0	0	0	0	0	0	0	0	0	0	0	0	0	0	0	0	0	0	0	0	0	0	0	0	0
fos-1:M01144_2.00	0	0	0	0	0	0.0815993	0	0	0.103842	0	0	0	0	0	0	0.235849	0	0	0	0	14.2857	0	0	0	0	0	0	0	0	0	16.6667	5.55556	0	0	0	0	0	0	0	0	0	0	0	0	0	0	0	0	0
pie-1:M01202_2.00	0.351083	0	0	0	0.641026	0.285598	0.126662	0	0	1.2959	0	0	0	0	2.4024	0.235849	0	0	25	0	14.2857	0	6.66667	0	0	0	0	0	0	0	0	11.1111	0	20	0	0	0	12.5	0	0	0	0	0	33.3333	0	4.54545	0	0	0
lin-28:M01209_2.00	0	0	0	0	0	0	0	0	0	0	0	0	0	0	0	0	0	0	0	0	0	0	0	0	0	0	0	0	0	0	0	0	0	0	0	0	0	0	0	0	0	0	0	0	0	0	0	0	0
ceh-74:M01248_2.00	0	0	0	0	0.320513	0.163199	0.0316656	0	0.103842	16.6307	0	0	0	0	0	0.235849	4.54545	0	25	8.33333	28.5714	0	6.66667	0	7.14286	0	0	0	6.25	0	0	5.55556	0	20	0	0	0	0	5.88235	0	0	10	0	0	0	0	0	0	0
nhr-6:M01298_2.00	0	0	0	0	0	0	0.0316656	0	0.103842	0.431965	0	0	0	0	0	0	0	0	12.5	0	14.2857	0	6.66667	0	0	0	0	0	0	0	33.3333	0	0	0	0	0	0	50	5.88235	28.5714	0	0	0	0	0	4.54545	0	11.1111	0
cfi-1:M01667_2.00	0.0585138	0	0	0	0	0.122399	0.0316656	0	0	1.07991	0	0	0	0	0	0	0	0	37.5	0	14.2857	0	6.66667	0	7.14286	0	0	0	0	0	0	5.55556	0	20	0	0	0	12.5	0	0	0	0	0	33.3333	0	0	5.55556	11.1111	0
hmg-12:M01690_2.00	0.0585138	0	0	0	0	0	0	0	0	0	0	0	0	0	0	0	0	0	0	0	0	0	0	7.14286	0	0	0	0	0	0	0	5.55556	7.14286	0	0	0	0	0	0	14.2857	0	0	0	0	0	0	0	0	0
athp-3:M01691_2.00	0	0	0	0	0	0	0	0	0	0	0	0	0	0	0	0	0	0	0	0	0	0	0	0	0	0	0	0	0	0	0	0	0	0	0	0	0	0	0	0	0	0	0	0	0	0	0	0	0
ces-2:M01830_2.00	0.0585138	0	0	0	0	0	0.0949968	0	0	0	0	0	0	0	0	0	0	0	0	0	0	0	0	0	0	0	0	0	0	0	0	0	0	0	0	0	0	0	0	0	0	0	0	0	0	0	0	0	0
zip-8:M01831_2.00	0.292569	0	0	0	0.641026	0.203998	0.0316656	0	0	0.215983	0	0	0	0	0	0	0	0	25	0	0	0	0	0	7.14286	0	0	0	0	0	0	0	0	20	0	0	0	0	0	0	0	0	0	0	0	0	0	0	0
zfh-2:M01850_2.00	0	0	0	0	0	0.0407997	0	0	0	0.431965	0.0475737	0	0	0	0	0	0	0	0	0	0	0	0	0	0	0	0	0	0	0	0	0	0	0	0	0	0	0	0	0	0	0	0	0	0	0	0	0	0
eor-1:M01865_2.00	0.0585138	0.130548	0.25641	0.591716	0	0.0815993	0.0633312	0.361011	0.103842	4.9676	0	0	0	0	0.600601	0	0	0	25	8.33333	28.5714	0	6.66667	7.14286	0	0	0	0	0	50	0	16.6667	14.2857	20	7.69231	0	0	25	0	42.8571	0	10	0	0	0	0	0	0	0
ztf-2:M01866_2.00	0.0585138	0	0	1.18343	0	0.367197	0.0633312	0	2.90758	2.59179	0	0	0	0	0.3003	0	0	0	25	0	42.8571	10	0	0	7.14286	0	0	0	12.5	0	0	0	0	20	0	0	0	0	5.88235	0	0	10	0	33.3333	0	0	0	44.4444	0
ztf-28:M01867_2.00	0.292569	0	0	0	0.160256	3.46797	0.0633312	0.120337	0.415369	2.37581	0	0	0	0.115075	0	0	0	4.7619	12.5	0	28.5714	0	13.3333	0	14.2857	0	0	0	6.25	0	0	16.6667	0	20	0	7.69231	0	0	11.7647	0	0	20	0	33.3333	0	9.09091	5.55556	0	0
cey-1:M01903_2.00	0.0585138	0.130548	0	0	0.160256	0.203998	0.0949968	0	0.519211	3.45572	0	0	0	0	0.3003	0.471698	0	0	37.5	0	28.5714	0	6.66667	0	0	0	0	18.1818	0	33.3333	66.6667	16.6667	7.14286	20	0	0	0	0	11.7647	0	0	0	0	33.3333	0	4.54545	0	11.1111	0
ceh-48:M01905_2.00	0.117028	0	0	0	0	0.122399	0	0	0	29.3737	0	0	0	0	0	0	0	0	12.5	0	0	0	0	0	7.14286	0	0	0	0	0	0	0	0	20	0	0	0	0	0	0	0	10	0	0	0	0	0	0	0
efl-2:M01966_2.00	0.175541	0	0	0	0	0.367197	0.379987	0.120337	0.830737	0.647948	0	0.0880282	2.08333	0	0.3003	0.471698	0	0	0	16.6667	28.5714	0	6.66667	7.14286	0	0	0	0	0	0	0	22.2222	21.4286	20	15.3846	0	0	50	0	42.8571	0	0	16.6667	0	0	13.6364	0	0	0
F19F10.1:M01973_2.00	0.0585138	0	0	0	0	0.122399	0.0633312	0.120337	0.207684	0.647948	0	0	0	0	0	0.235849	0	4.7619	37.5	0	28.5714	0	6.66667	0	0	0	0	0	0	0	0	5.55556	0	20	0	0	0	12.5	0	0	0	0	0	33.3333	0	4.54545	5.55556	0	0
daf-16:M01989_2.00	0.0585138	0	0	0	0	0.163199	0.0316656	0	0	0	0	0.0880282	0	0	0	0	0	0	0	16.6667	0	10	0	0	0	0	0	0	6.25	0	16.6667	5.55556	0	20	30.7692	0	0	50	5.88235	42.8571	0	0	0	0	0	4.54545	0	0	0
ceh-5:M02179_2.00	0.0585138	0	0	0	0.320513	1.18319	0.0633312	0	0.103842	0.215983	0	0	0	0	0	0	0	0	0	8.33333	0	0	0	0	0	0	0	0	0	0	0	0	0	0	0	0	0	0	0	0	0	0	0	0	0	0	0	0	0
ceh-19:M02180_2.00	0.0585138	0.261097	0.512821	1.77515	0	0.0815993	0	0	0	0	0.0475737	0	0	0	10.5105	0	0	0	0	8.33333	14.2857	0	0	0	0	0	0	0	0	0	0	0	0	0	0	0	0	0	0	0	0	0	0	33.3333	0	0	0	0	0
ceh-24:M02181_2.00	0	0	0	0	0	0.367197	0.0316656	0	0.207684	8.20734	0	0	0.694444	0	0.600601	0	0	0	25	0	28.5714	0	13.3333	0	7.14286	0	0	0	0	0	16.6667	0	7.14286	20	7.69231	0	0	0	5.88235	0	4.7619	10	0	33.3333	0	0	0	33.3333	0
lim-4:M02182_2.00	0	0	0	0	0	0	0	0	0	0.215983	0.0475737	0	0	0	0	0	0	0	0	8.33333	0	0	0	0	0	0	0	0	0	0	0	0	0	0	0	0	0	0	0	0	0	0	0	33.3333	0	0	0	0	0
pal-1:M02183_2.00	0	0	0	0	0	0	0.0316656	0.120337	0	0	0	0	0	0	0	0	0	0	0	0	0	0	6.66667	0	0	0	0	0	0	0	0	5.55556	0	0	0	0	0	0	0	0	0	0	0	0	0	0	0	0	0
pha-2:M02184_2.00	0.175541	0	0	0.591716	0.160256	0.326397	0.126662	0	0.415369	29.8056	0	0	0.694444	0	0	0	0	0	62.5	0	28.5714	0	6.66667	14.2857	0	0	0	0	0	33.3333	0	16.6667	0	20	7.69231	7.69231	0	0	5.88235	28.5714	0	0	0	0	0	0	0	0	0
unc-62:M02185_2.00	0	0.130548	0	0	0	0.244798	0.0316656	0	0.311526	0.215983	0	0	0.694444	0	0	0.235849	0	4.7619	0	0	14.2857	0	13.3333	0	0	0	0	0	0	0	0	11.1111	0	20	0	7.69231	0	0	17.6471	0	4.7619	10	0	0	0	0	0	0	0
vab-7:M02186_2.00	0	0	0	0	0	0.0407997	0	0	0	0.431965	0.0475737	0	0	0	0	0	0	0	0	0	0	0	0	0	0	0	0	0	0	0	0	0	0	0	0	0	0	0	0	0	0	0	0	0	0	0	0	0	0
ceh-62:M02187_2.00	0.0585138	0	0	0	0	0	0.0316656	0	0	0	0	0	0	0	0	0	0	0	0	0	0	0	0	0	0	0	0	0	0	0	0	0	0	0	0	0	0	0	5.88235	0	0	0	0	0	0	0	0	0	0
ceh-54:M02188_2.00	0	0	0	0	0	0	0	0	0	0	0	0	0	0	0	0	0	0	0	8.33333	0	0	0	0	0	0	0	0	0	0	0	0	0	0	0	0	0	0	0	0	0	0	0	33.3333	0	0	0	0	0
unc-86:M02244_2.00	0	0.130548	0	0	0	0	0	0	0	0	0	0	0	0	0	0.235849	0	0	0	0	0	0	0	0	0	0	0	0	0	0	0	0	0	0	0	0	0	0	0	0	0	0	0	0	0	0	0	0	0
madf-5:M02276_2.00	0	0	0	0	0	0.0815993	0.0633312	0	1.76532	1.07991	0	0	0	0	0	0.235849	0	0	25	0	28.5714	0	6.66667	0	0	0	0	18.1818	0	0	16.6667	5.55556	0	20	7.69231	0	0	37.5	5.88235	0	0	0	16.6667	33.3333	0	0	0	0	0
madf-9:M02277_2.00	0.0585138	0	0	1.18343	0.801282	0.489596	0.126662	0	0.103842	0.863931	0	0	2.08333	0	0.3003	0.235849	0	0	0	8.33333	28.5714	0	0	0	0	0	0	9.09091	6.25	0	0	11.1111	0	0	0	0	0	0	5.88235	0	0	10	0	0	0	4.54545	0	0	0
nhr-49:M02413_2.00	0.0585138	0	0.25641	0	0.480769	0.244798	0.284991	0	0.207684	4.75162	0	0	2.08333	0	0	0	0	0	50	0	28.5714	0	0	0	14.2857	0	0	0	0	33.3333	50	5.55556	0	20	7.69231	0	0	0	5.88235	0	0	0	0	0	0	18.1818	0	11.1111	0
nhr-84:M02414_2.00	0.117028	0	0	0	1.60256	0.244798	0.0633312	0	0.103842	3.67171	0.0951475	0	0	0	0	0	0	0	0	0	14.2857	0	0	0	7.14286	0	1.36986	0	0	0	50	0	0	0	7.69231	0	0	12.5	0	14.2857	0	0	0	0	0	0	0	0	0
nhr-86:M02415_2.00	0.175541	0	0	0	1.44231	0.326397	0.0949968	0	0.207684	0	0.0475737	0	0	0	0	0	0	0	12.5	0	14.2857	0	6.66667	0	7.14286	0	0	0	0	0	0	0	0	0	0	0	0	0	0	0	0	0	0	33.3333	0	4.54545	0	11.1111	0
sex-1:M02416_2.00	0.0585138	0	0.25641	1.18343	0	0.163199	0.0316656	0	0	16.4147	0	0	0	0	0.3003	0	0	0	0	0	14.2857	0	6.66667	0	0	0	0	0	0	0	0	11.1111	0	0	0	0	0	0	5.88235	0	0	0	0	0	0	0	0	0	0
nhr-145:M02417_2.00	0.46811	0.130548	0	0	0	0.407997	0.126662	0	0	0	0.0475737	0	0	0	0	0	0	0	12.5	0	0	0	6.66667	0	0	0	0	0	0	0	33.3333	5.55556	0	0	7.69231	0	0	12.5	5.88235	0	0	0	0	33.3333	0	0	0	0	0
nhr-36:M02418_2.00	0.117028	0	0	0	0.320513	0.163199	0.0949968	0.120337	0	1.72786	0	0	0.694444	0	0	0.235849	0	0	0	0	14.2857	0	6.66667	0	0	0	0	0	0	0	0	22.2222	0	0	23.0769	7.69231	0	0	0	0	0	0	0	33.3333	0	0	0	22.2222	0
nhr-177:M02419_2.00	0.0585138	0	0	0	0.160256	0.122399	1.36162	0	0	0.647948	0	0	0	0	0	0	0	0	0	0	14.2857	0	6.66667	0	14.2857	0	0	0	0	0	50	0	0	20	0	0	0	0	5.88235	0	0	20	16.6667	33.3333	0	0	5.55556	0	0
egl-38:M02426_2.00	0.117028	0	0	0	0.160256	0.244798	0	0.120337	0.103842	1.2959	0	0	0	0	0.600601	0	0	0	12.5	0	42.8571	0	13.3333	0	0	0	0	0	0	0	0	5.55556	0	20	0	0	0	0	5.88235	0	0	10	0	0	0	13.6364	0	11.1111	0
npax-1:M02427_2.00	0.0585138	0.130548	0	0	0.160256	0.285598	0.0633312	0	0.103842	0.431965	0.0951475	0.0880282	0	0	0.3003	0.235849	0	0	25	0	28.5714	0	6.66667	0	7.14286	0	0	0	6.25	16.6667	0	0	0	20	7.69231	0	0	0	5.88235	0	0	20	0	33.3333	0	0	0	44.4444	0
spe-44:M02467_2.00	0	0	0	0	0	0	0	0	0	0.215983	0	0	0	0	0	0	0	0	0	0	0	0	0	0	0	0	0	0	0	0	0	0	0	0	0	0	0	0	0	0	0	0	0	0	0	0	0	0	0
sma-4:M02484_2.00	0	0	0	0	0.320513	0.122399	0.158328	0	0.103842	1.51188	0	0	1.38889	0	0	0	0	0	25	0	28.5714	0	6.66667	7.14286	0	0	0	0	0	0	0	0	0	20	0	7.69231	0	25	0	0	0	0	0	0	0	0	0	0	0
sem-2:M02488_2.00	0	0	0	0	0	0.203998	0.189994	0	2.90758	1.51188	0	0	0.694444	0	0	0	0	4.7619	50	0	28.5714	0	13.3333	7.14286	0	0	0	0	0	16.6667	0	22.2222	0	20	7.69231	0	0	0	5.88235	0	0	0	0	33.3333	0	9.09091	0	0	0
tbx-40:M02497_2.00	0.0585138	0	0	0	0	0.0815993	0.0633312	0	0	0.431965	0	0	0	0	0	0.235849	0	0	12.5	0	14.2857	0	0	0	7.14286	0	0	0	0	0	0	5.55556	0	0	0	7.69231	0	0	5.88235	0	0	0	0	0	0	0	0	0	0
athp-1:M02543_2.00	0	0.130548	0	0	0	0	0	0	0	0	0	0	0	0	0	0	0	0	12.5	0	0	0	0	0	0	0	0	0	0	0	0	0	0	0	0	0	0	0	0	0	0	0	0	0	0	0	0	0	0
lin-14:M02724_2.00	0	0	0	0	0	0	0	0	0	0	0	0	0	0	0	0	0	0	0	0	0	0	0	0	0	0	0	0	0	0	0	0	0	0	0	0	0	0	0	0	0	0	0	0	0	0	0	0	0
mab-3:M07546_2.00	0.351083	0	0.25641	0	0.160256	0	0.348322	0	0	0.431965	0	0	0	0	0	0	0	0	12.5	0	0	0	0	0	0	0	0	0	0	0	0	0	0	0	0	0	0	0	0	0	0	10	0	0	0	0	0	0	0
hlh-1:M08063_2.00	0	0.130548	0	0	0	0.285598	0.0316656	0	0	0	0.0475737	0	0	0	0.3003	0	0	4.7619	25	0	28.5714	0	0	0	7.14286	0	0	0	0	0	0	16.6667	0	20	23.0769	0	0	0	0	0	0	10	0	0	0	13.6364	0	0	0
skn-1:M08079_2.00	0	0	0	0	0	0.244798	0.0316656	0.120337	0	0	0	0	2.08333	0	0	0	2.27273	0	0	0	0	0	13.3333	0	0	0	0	0	6.25	0	0	0	0	0	0	0	0	0	0	0	4.7619	0	0	0	0	0	0	0	0
eor-1:M08102_2.00	0.409596	0	0	0	3.04487	4.65116	0.126662	0	0	0.215983	0.0475737	0	3.47222	0	0	0.235849	2.27273	0	12.5	0	28.5714	10	0	7.14286	0	0	1.36986	0	6.25	0	50	5.55556	0	20	7.69231	0	0	12.5	5.88235	28.5714	9.52381	10	0	0	0	4.54545	0	0	0
blmp-1:M08103_2.00	0.117028	0	0	0	0.160256	0.163199	0.158328	0	0.103842	0.215983	0	0.0880282	0	0	0	0.943396	0	4.7619	0	0	14.2857	0	6.66667	7.14286	7.14286	0	0	0	0	0	0	11.1111	0	20	7.69231	7.69231	0	0	5.88235	0	4.7619	0	0	0	0	0	0	0	0
efl-1:M08110_2.00	0.351083	0	0	0.591716	1.12179	1.34639	0.569981	0.361011	3.42679	0.863931	0	0	6.94444	0	2.1021	0.235849	0	0	12.5	0	28.5714	0	0	7.14286	0	0	0	18.1818	0	0	0	22.2222	14.2857	20	30.7692	0	0	25	0	42.8571	0	0	16.6667	0	0	9.09091	0	0	0
pha-4:M08123_2.00	0	0	0	0	0.160256	0	0	0	0.207684	0	0	0	0	0	0	0.235849	0	4.7619	0	0	14.2857	10	0	7.14286	7.14286	0	0	0	0	0	16.6667	16.6667	0	20	0	0	0	0	0	0	0	0	0	0	0	0	0	0	0
elt-3:M08128_2.00	0	0	0	0	0	0	0.0316656	0.120337	0	0	0	0	0	0	0	0	0	0	12.5	0	0	0	0	0	0	0	0	0	0	0	0	0	0	0	0	0	0	0	0	0	0	0	0	0	0	0	0	11.1111	0
snpc-4:M08151_2.00	0.175541	0	0	0	1.12179	0.163199	0.0949968	0	0.103842	7.34341	0	0	0	0	0.3003	0	0	4.7619	62.5	0	28.5714	0	6.66667	0	0	0	0	18.1818	6.25	16.6667	83.3333	22.2222	14.2857	20	30.7692	0	0	0	5.88235	14.2857	0	10	16.6667	33.3333	0	0	0	22.2222	0
daf-12:M08159_2.00	0.175541	0	0	0	0.160256	0.326397	0.253325	0.240674	0.311526	0.215983	0	0.0880282	2.08333	0	0.3003	0.943396	0	0	62.5	16.6667	28.5714	0	6.66667	7.14286	0	0	0	0	0	0	0	22.2222	21.4286	20	23.0769	0	0	50	5.88235	42.8571	19.0476	10	16.6667	33.3333	0	0	0	11.1111	0
dpy-27:M08179_2.00	0	0	0	0	0.480769	0.122399	0.0633312	0	0	0.215983	0	0	4.16667	0	0	0	0	4.7619	25	0	28.5714	0	0	35.7143	0	0	0	0	0	0	0	22.2222	0	20	0	0	0	50	5.88235	28.5714	0	0	0	0	0	13.6364	5.55556	0	0
mdl-1:M08183_2.00	0	0	0	0	1.28205	2.12158	0.0949968	0.120337	0.103842	14.2549	0.0951475	0	0	0	0	0.235849	0	0	0	0	14.2857	0	6.66667	0	0	0	0	9.09091	0	0	0	5.55556	0	20	0	0	0	0	5.88235	0	0	10	0	33.3333	0	9.09091	5.55556	0	0
blmp-1:M08195_2.00	0.0585138	0	0	0	0.320513	0.0407997	0	0.361011	0.207684	1.07991	0	0	0	0	6.00601	0.235849	0	0	12.5	0	28.5714	0	13.3333	0	7.14286	0	0	0	0	0	66.6667	5.55556	7.14286	20	0	0	0	0	5.88235	0	9.52381	20	0	33.3333	0	0	0	0	0
efl-1:M08197_2.00	1.52136	0.130548	0	0.591716	4.96795	6.16075	0.569981	0.120337	4.36137	0.863931	0	0	6.25	0	0.600601	0	0	4.7619	37.5	0	28.5714	0	0	0	0	0	0	18.1818	0	0	0	11.1111	7.14286	0	7.69231	0	0	0	0	0	0	0	16.6667	0	0	4.54545	0	0	0
pha-4:M08201_2.00	0	0	0.25641	0	0.160256	0.0815993	0	0	0	0	0	0	0	0	0	0	0	0	12.5	0	0	0	0	0	0	0	0	0	0	0	0	5.55556	0	20	7.69231	7.69231	0	0	5.88235	0	0	0	0	0	0	0	0	0	0
egl-27:M08205_2.00	0	0	0	0	0	0.0407997	0.0316656	0.120337	0	0	0	0	0	0	0	0	0	0	25	0	0	0	6.66667	0	0	0	0	0	0	0	50	0	0	0	0	0	0	0	0	0	0	0	0	0	0	0	0	11.1111	0
elt-1:M08206_2.00	0.0585138	0	0	0	0	0	0	0	0	0.647948	0.0475737	0	0	0	0	0	0	0	0	0	0	0	6.66667	0	7.14286	0	0	0	0	0	0	5.55556	0	0	0	0	0	0	0	0	0	10	0	0	0	9.09091	0	0	0
elt-1:M08207_2.00	0	0	0	0	0	0	0.0316656	0.120337	0	0	0	0	0	0	0	0	0	0	12.5	0	0	0	0	0	0	0	0	0	0	0	0	0	0	0	0	0	0	0	0	0	0	0	0	0	0	0	0	11.1111	0
ceh-28:M08210_2.00	0.0585138	0	0	0	0	0.0407997	0	0	0	0	0	0	0	0	0	0	0	0	25	0	0	0	0	0	0	0	0	0	0	0	0	0	0	0	0	0	0	0	0	0	0	10	0	0	0	0	0	0	0
lin-39:M08211_2.00	0.0585138	0	0	0	0	0.0407997	0	0	0.103842	0.647948	0	0	0	0	0	0	0	4.7619	12.5	0	14.2857	0	6.66667	28.5714	7.14286	0	0	0	0	0	0	11.1111	0	0	0	0	0	0	0	0	0	10	0	0	0	0	0	0	0
snpc-4:M08216_2.00	0.0585138	0	0	0	0	0.0815993	0.0633312	0.120337	0	0	0	0	0	0	0	0	0	0	12.5	0	14.2857	0	0	0	0	0	0	0	0	0	0	5.55556	0	0	0	0	0	0	0	0	0	0	0	0	0	0	0	0	0
nhr-25:M08226_2.00	0	0	0	0	0	0.0815993	0	0	0.311526	1.72786	0	0	0	0	0	0	0	0	37.5	0	28.5714	0	6.66667	0	7.14286	0	0	0	6.25	0	0	16.6667	0	0	0	0	0	12.5	5.88235	0	0	10	0	33.3333	0	0	0	0	0
che-1:M08451_2.00	0	0	0	0	0	0	0	0	0	0	0	0	0	0	0	0	0	0	0	0	0	0	0	0	0	0	0	0	0	0	0	0	0	0	0	0	0	0	0	0	0	0	0	0	0	0	0	0	0
hlh-1:M09481_2.00	0	0.130548	0	0	0	0.326397	0.0633312	0	0.103842	0	0	0	0	0	0.3003	0	0	4.7619	12.5	0	28.5714	0	0	0	7.14286	0	0	0	0	0	0	11.1111	0	0	23.0769	0	0	0	5.88235	0	0	0	0	33.3333	0	13.6364	0	0	0
ces-1:M09518_2.00	0	0	0	0	0	0.0407997	0.0633312	0	0	0	0	0	0	0	0	0	0	0	0	0	0	0	0	0	0	0	0	0	0	0	0	0	0	0	0	0	0	0	0	0	0	0	0	0	0	0	0	0	0
dpl-1:M09525_2.00	1.2873	0	0	0	0	0.489596	0.316656	0.601685	4.77674	0.431965	0	0.0880282	0	0	0.3003	1.17925	0	0	25	16.6667	28.5714	20	0	14.2857	0	0	1.36986	9.09091	0	0	0	5.55556	7.14286	20	15.3846	0	0	50	0	42.8571	0	10	0	0	0	0	0	0	0
efl-1:M09526_2.00	0.117028	0	0.25641	0.591716	0	0.367197	0.158328	0.481348	0.519211	1.51188	0	0.176056	1.38889	0	0	0.235849	0	0	25	16.6667	28.5714	20	20	7.14286	7.14286	0	1.36986	0	6.25	0	0	11.1111	7.14286	20	23.0769	0	0	0	5.88235	0	0	10	0	0	0	4.54545	0	0	0
pha-4:M09548_2.00	0	0	0	0	0.160256	0.163199	0.411653	0	0.207684	0	0	0	0	0	0	0.471698	0	4.7619	12.5	0	0	0	0	0	0	0	0	0	6.25	0	0	11.1111	0	20	0	7.69231	0	50	0	42.8571	0	20	0	33.3333	0	4.54545	0	0	0
elt-3:M09557_2.00	0	0	0	0	0	0.0407997	0.0316656	0.120337	0	0	0	0	0	0	0	0	0	0	12.5	0	0	0	0	0	0	0	0	0	0	0	0	0	0	20	0	0	0	0	0	0	0	0	0	0	0	0	0	11.1111	0
egl-5:M09581_2.00	0	0	0	0	0.160256	0.326397	0.0316656	0	0.103842	0.647948	0	0	0	0	0.3003	0.235849	0	0	0	0	0	0	6.66667	7.14286	0	0	0	0	0	0	0	0	0	0	0	0	0	0	0	0	0	10	0	0	0	0	0	0	0
lin-39:M09582_2.00	0	0	0	1.77515	0	0	0.0633312	0	0	0.647948	0	0	0	0	0.3003	0.471698	2.27273	0	12.5	0	0	0	0	0	0	0	0	0	0	0	0	0	0	0	0	0	0	0	0	28.5714	4.7619	10	0	0	0	0	5.55556	11.1111	0
snpc-4:M09602_2.00	0.0585138	0.130548	0	0	0.801282	1.14239	0.0949968	0.361011	2.18069	1.07991	0	0	0	0	0.600601	0	0	0	12.5	0	28.5714	0	6.66667	0	7.14286	0	0	9.09091	0	33.3333	0	22.2222	14.2857	20	15.3846	0	0	0	5.88235	0	0	10	0	0	0	4.54545	0	22.2222	0
lin-15B:M09654_2.00	0.0585138	0	0.25641	0.591716	0.160256	0.367197	0.221659	0.481348	3.946	1.94384	0	0	1.38889	0	0	0.235849	0	0	25	16.6667	14.2857	0	13.3333	7.14286	14.2857	0	1.36986	0	6.25	0	0	22.2222	7.14286	20	23.0769	7.69231	0	12.5	0	42.8571	0	0	0	33.3333	0	4.54545	0	0	0
ces-2:M10052_2.00	0.351083	0	0	0	0.160256	0.0815993	0.0316656	0	0	0	0	0	0	0	0	0	0	0	0	0	0	0	0	0	7.14286	0	0	0	0	0	0	0	0	0	0	0	0	0	0	0	0	10	0	0	0	0	0	0	0
skn-1:M10053_2.00	0	0	0	0	0	0.0407997	0	0	0.103842	0.215983	0	0	0	0	0	0	0	0	0	0	14.2857	0	0	0	0	0	0	0	0	0	0	5.55556	0	0	0	0	0	0	0	0	0	0	0	0	0	0	0	0	0
skn-1:M10054_2.00	0	0	0	0	0	0.122399	0	0.120337	0	0	0	0	0	0	0	0	0	0	12.5	0	14.2857	0	0	0	7.14286	0	0	0	0	0	0	0	0	0	0	0	0	0	0	0	0	0	0	0	0	0	0	0	0
daf-16:M10574_2.00	0.0585138	0	0	0	0	0	0.0316656	0	0	0	0	0	0	0	0	0	0	0	0	0	0	0	0	21.4286	7.14286	0	0	0	6.25	0	0	0	0	0	0	0	0	50	0	42.8571	0	0	0	0	0	0	0	0	0
[truncated: 106 more columns]
