# Supplementary material for: Caenorhabditis elegans transposable elements harbor diverse transcription factor DNA-binding sites
Source: G3 (Bethesda). 2022 Jan 17;12(3):jkac009. doi: 10.1093/g3journal/jkac009 (PMC8896005; doi:10.1093/g3journal/jkac009)
Supplement: jkac009_Table_S5 [file jkac009_table_s5.xlsx]

## Sheet: Table.S5
WB.ID	gene.name	CIS-BP.motif	TF
WBGene00000004	aat-3	M00590_2.00	Y44A6D.3
WBGene00000055	acr-16	M00590_2.00	Y44A6D.3
WBGene00000123	ama-1	M00590_2.00	Y44A6D.3
WBGene00000180	arc-1	M00590_2.00	Y44A6D.3
WBGene00000263	F23H11.5	M00590_2.00	Y44A6D.3
WBGene00000296	cat-2	M00590_2.00	Y44A6D.3
WBGene00000392	cdd-2	M00590_2.00	Y44A6D.3
WBGene00000409	cdk-8	M00590_2.00	Y44A6D.3
WBGene00000460	ceh-39	M00590_2.00	Y44A6D.3
WBGene00000496	chs-1	M00590_2.00	Y44A6D.3
WBGene00000535	cpi-1	M00590_2.00	Y44A6D.3
WBGene00000672	col-97	M00590_2.00	Y44A6D.3
WBGene00001044	dnj-26	M00590_2.00	Y44A6D.3
WBGene00001232	eif-3.I	M00590_2.00	Y44A6D.3
WBGene00001338	ears-2	M00590_2.00	Y44A6D.3
WBGene00001365	exc-4	M00590_2.00	Y44A6D.3
WBGene00001485	fre-1	M00590_2.00	Y44A6D.3
WBGene00001514	xnd-1	M00590_2.00	Y44A6D.3
WBGene00001608	R07B1.8	M00590_2.00	Y44A6D.3
WBGene00001647	gna-2	M00590_2.00	Y44A6D.3
WBGene00001671	gpa-9	M00590_2.00	Y44A6D.3
WBGene00001787	gst-39	M00590_2.00	Y44A6D.3
WBGene00001937	his-63	M00590_2.00	Y44A6D.3
WBGene00001961	hlh-17	M00590_2.00	Y44A6D.3
WBGene00002060	ife-2	M00590_2.00	Y44A6D.3
WBGene00002063	ife-5	M00590_2.00	Y44A6D.3
WBGene00002147	ire-1	M00590_2.00	Y44A6D.3
WBGene00002203	kin-20	M00590_2.00	Y44A6D.3
WBGene00002210	kin-29	M00590_2.00	Y44A6D.3
WBGene00002245	lag-1	M00590_2.00	Y44A6D.3
WBGene00002977	lev-10	M00590_2.00	Y44A6D.3
WBGene00003025	lin-40	M00590_2.00	Y44A6D.3
WBGene00003061	lpd-5	M00590_2.00	Y44A6D.3
WBGene00003153	mca-3	M00590_2.00	Y44A6D.3
WBGene00003473	mtl-1	M00590_2.00	Y44A6D.3
WBGene00003610	nhr-11	M00590_2.00	Y44A6D.3
WBGene00003668	nhr-78	M00590_2.00	Y44A6D.3
WBGene00003704	nhr-114	M00590_2.00	Y44A6D.3
WBGene00003804	npp-18	M00590_2.00	Y44A6D.3
WBGene00004287	rac-2	M00590_2.00	Y44A6D.3
WBGene00004385	rnp-2	M00590_2.00	Y44A6D.3
WBGene00004812	skr-6	M00590_2.00	Y44A6D.3
WBGene00004963	spe-9	M00590_2.00	Y44A6D.3
WBGene00005038	sra-12	M00590_2.00	Y44A6D.3
WBGene00005117	srd-39	M00590_2.00	Y44A6D.3
WBGene00005332	srh-113	M00590_2.00	Y44A6D.3
WBGene00005355	srh-138	M00590_2.00	Y44A6D.3
WBGene00005365	srh-149	M00590_2.00	Y44A6D.3
WBGene00005400	srh-185	M00590_2.00	Y44A6D.3
WBGene00005435	srh-227	M00590_2.00	Y44A6D.3
WBGene00005443	srh-236	M00590_2.00	Y44A6D.3
WBGene00005505	srh-301	M00590_2.00	Y44A6D.3
WBGene00005782	srw-35	M00590_2.00	Y44A6D.3
WBGene00005876	srw-129	M00590_2.00	Y44A6D.3
WBGene00005898	srx-7	M00590_2.00	Y44A6D.3
WBGene00006131	str-69	M00590_2.00	Y44A6D.3
WBGene00006151	str-93	M00590_2.00	Y44A6D.3
WBGene00006377	syp-3	M00590_2.00	Y44A6D.3
WBGene00006379	sys-1	M00590_2.00	Y44A6D.3
WBGene00006674	twk-21	M00590_2.00	Y44A6D.3
WBGene00006695	twk-45	M00590_2.00	Y44A6D.3
WBGene00006725	ubl-1	M00590_2.00	Y44A6D.3
WBGene00006739	ulp-4	M00590_2.00	Y44A6D.3
WBGene00006836	unc-112	M00590_2.00	Y44A6D.3
WBGene00006966	xtr-2	M00590_2.00	Y44A6D.3
WBGene00006994	zyg-9	M00590_2.00	Y44A6D.3
WBGene00007068	cTel55X.1	M00590_2.00	Y44A6D.3
WBGene00007505	pezo-1	M00590_2.00	Y44A6D.3
WBGene00007960	C35D6.3	M00590_2.00	Y44A6D.3
WBGene00008070	C43D7.8	M00590_2.00	Y44A6D.3
WBGene00008071	fbxb-64	M00590_2.00	Y44A6D.3
WBGene00008145	set-5	M00590_2.00	Y44A6D.3
WBGene00008232	C50F4.4	M00590_2.00	Y44A6D.3
WBGene00008700	clec-254	M00590_2.00	Y44A6D.3
WBGene00008701	F11D11.6	M00590_2.00	Y44A6D.3
WBGene00008784	F14B6.3	M00590_2.00	Y44A6D.3
WBGene00008802	acp-2	M00590_2.00	Y44A6D.3
WBGene00009004	pfd-6	M00590_2.00	Y44A6D.3
WBGene00009005	F21C3.6	M00590_2.00	Y44A6D.3
WBGene00009035	gfat-2	M00590_2.00	Y44A6D.3
WBGene00009043	F22B5.5	M00590_2.00	Y44A6D.3
WBGene00009044	F22B5.6	M00590_2.00	Y44A6D.3
WBGene00009303	lips-8	M00590_2.00	Y44A6D.3
WBGene00009409	F35E2.1	M00590_2.00	Y44A6D.3
WBGene00009563	F39H2.3	M00590_2.00	Y44A6D.3
WBGene00009823	gadr-6	M00590_2.00	Y44A6D.3
WBGene00009892	scl-11	M00590_2.00	Y44A6D.3
WBGene00010059	F54E4.3	M00590_2.00	Y44A6D.3
WBGene00010105	fbxb-62	M00590_2.00	Y44A6D.3
WBGene00010106	fbxb-61	M00590_2.00	Y44A6D.3
WBGene00010215	nhr-193	M00590_2.00	Y44A6D.3
WBGene00010298	F59A1.12	M00590_2.00	Y44A6D.3
WBGene00010576	clec-116	M00590_2.00	Y44A6D.3
WBGene00010620	K07A12.1	M00590_2.00	Y44A6D.3
WBGene00010697	uda-1	M00590_2.00	Y44A6D.3
WBGene00010724	K09E9.1	M00590_2.00	Y44A6D.3
WBGene00010725	erv-46	M00590_2.00	Y44A6D.3
WBGene00010839	chl-1	M00590_2.00	Y44A6D.3
WBGene00010955	M199.7	M00590_2.00	Y44A6D.3
WBGene00011081	R07B1.9	M00590_2.00	Y44A6D.3
WBGene00011268	pde-12	M00590_2.00	Y44A6D.3
WBGene00011752	fbxa-2	M00590_2.00	Y44A6D.3
WBGene00011803	T16G12.1	M00590_2.00	Y44A6D.3
WBGene00011805	T16G12.4	M00590_2.00	Y44A6D.3
WBGene00011909	T22A3.6	M00590_2.00	Y44A6D.3
WBGene00011960	oac-48	M00590_2.00	Y44A6D.3
WBGene00012240	W04A8.5	M00590_2.00	Y44A6D.3
WBGene00012333	sre-43	M00590_2.00	Y44A6D.3
WBGene00012336	W07G4.2	M00590_2.00	Y44A6D.3
WBGene00012533	fbxa-209	M00590_2.00	Y44A6D.3
WBGene00012574	fbxa-213	M00590_2.00	Y44A6D.3
WBGene00012720	Y39E4B.11	M00590_2.00	Y44A6D.3
WBGene00012798	Y43F4A.3	M00590_2.00	Y44A6D.3
WBGene00012822	Y43F8B.12	M00590_2.00	Y44A6D.3
WBGene00012852	Y44A6D.1	M00590_2.00	Y44A6D.3
WBGene00012946	Y47H9B.2	M00590_2.00	Y44A6D.3
WBGene00012960	Y47H10A.4	M00590_2.00	Y44A6D.3
WBGene00013024	cept-2	M00590_2.00	Y44A6D.3
WBGene00013025	vha-13	M00590_2.00	Y44A6D.3
WBGene00013197	ttm-5	M00590_2.00	Y44A6D.3
WBGene00013198	Y54E5A.2	M00590_2.00	Y44A6D.3
WBGene00013370	Y60A9.3	M00590_2.00	Y44A6D.3
WBGene00013409	fbxb-56	M00590_2.00	Y44A6D.3
WBGene00013411	Y64G10A.1	M00590_2.00	Y44A6D.3
WBGene00013653	Y105C5B.14	M00590_2.00	Y44A6D.3
WBGene00013654	Y105C5B.15	M00590_2.00	Y44A6D.3
WBGene00013774	clec-193	M00590_2.00	Y44A6D.3
WBGene00013815	Y116A8C.44	M00590_2.00	Y44A6D.3
WBGene00015014	bath-24	M00590_2.00	Y44A6D.3
WBGene00015015	math-1	M00590_2.00	Y44A6D.3
WBGene00015093	B0261.5	M00590_2.00	Y44A6D.3
WBGene00015172	B0410.3	M00590_2.00	Y44A6D.3
WBGene00015198	clec-2	M00590_2.00	Y44A6D.3
WBGene00015559	npr-17	M00590_2.00	Y44A6D.3
WBGene00015775	C14E2.6	M00590_2.00	Y44A6D.3
WBGene00015835	math-6	M00590_2.00	Y44A6D.3
WBGene00015836	math-7	M00590_2.00	Y44A6D.3
WBGene00015888	C17C3.2	M00590_2.00	Y44A6D.3
WBGene00015982	bgnt-1.4	M00590_2.00	Y44A6D.3
WBGene00016013	ugt-66	M00590_2.00	Y44A6D.3
WBGene00016112	C25H3.3	M00590_2.00	Y44A6D.3
WBGene00016118	C25H3.9	M00590_2.00	Y44A6D.3
WBGene00016123	C25H3.14	M00590_2.00	Y44A6D.3
WBGene00016578	sdz-5	M00590_2.00	Y44A6D.3
WBGene00016643	vps-45	M00590_2.00	Y44A6D.3
WBGene00016857	srt-16	M00590_2.00	Y44A6D.3
WBGene00016891	C53A3.1	M00590_2.00	Y44A6D.3
WBGene00016993	CD4.8	M00590_2.00	Y44A6D.3
WBGene00017097	E02C12.12	M00590_2.00	Y44A6D.3
WBGene00017157	tyra-2	M00590_2.00	Y44A6D.3
WBGene00017188	F07B7.7	M00590_2.00	Y44A6D.3
WBGene00017280	usp-39	M00590_2.00	Y44A6D.3
WBGene00017574	pxmp-4	M00590_2.00	Y44A6D.3
WBGene00017576	cdh-8	M00590_2.00	Y44A6D.3
WBGene00017935	srbc-70	M00590_2.00	Y44A6D.3
WBGene00018099	ztf-28	M00590_2.00	Y44A6D.3
WBGene00018139	sre-24	M00590_2.00	Y44A6D.3
WBGene00018323	F42A6.1	M00590_2.00	Y44A6D.3
WBGene00018398	sptl-2	M00590_2.00	Y44A6D.3
WBGene00018490	F46E10.3	M00590_2.00	Y44A6D.3
WBGene00018491	mdh-1	M00590_2.00	Y44A6D.3
WBGene00018533	F47B7.2	M00590_2.00	Y44A6D.3
WBGene00018552	srt-19	M00590_2.00	Y44A6D.3
WBGene00018636	oef-1	M00590_2.00	Y44A6D.3
WBGene00018647	F49F1.7	M00590_2.00	Y44A6D.3
WBGene00018990	klf-1	M00590_2.00	Y44A6D.3
WBGene00019109	F59E11.2	M00590_2.00	Y44A6D.3
WBGene00019170	H06I04.6	M00590_2.00	Y44A6D.3
WBGene00019182	H10E21.1	M00590_2.00	Y44A6D.3
WBGene00019183	npr-30	M00590_2.00	Y44A6D.3
WBGene00019189	H11L12.1	M00590_2.00	Y44A6D.3
WBGene00019317	K02E10.1	M00590_2.00	Y44A6D.3
WBGene00019574	K09E3.2	M00590_2.00	Y44A6D.3
WBGene00019577	lido-6	M00590_2.00	Y44A6D.3
WBGene00019683	K12H6.2	M00590_2.00	Y44A6D.3
WBGene00019740	srt-31	M00590_2.00	Y44A6D.3
WBGene00019745	srbc-57	M00590_2.00	Y44A6D.3
WBGene00019994	cdh-1	M00590_2.00	Y44A6D.3
WBGene00020298	T07A9.10	M00590_2.00	Y44A6D.3
WBGene00020345	T08B2.4	M00590_2.00	Y44A6D.3
WBGene00020349	T08B2.11	M00590_2.00	Y44A6D.3
WBGene00020546	zig-13	M00590_2.00	Y44A6D.3
WBGene00020722	T23B12.8	M00590_2.00	Y44A6D.3
WBGene00020974	W03B1.5	M00590_2.00	Y44A6D.3
WBGene00020977	oac-52	M00590_2.00	Y44A6D.3
WBGene00021112	W09C3.4	M00590_2.00	Y44A6D.3
WBGene00021167	cyp-32B1	M00590_2.00	Y44A6D.3
WBGene00021198	npp-26	M00590_2.00	Y44A6D.3
WBGene00021199	Y17G9B.2	M00590_2.00	Y44A6D.3
WBGene00021415	nsy-4	M00590_2.00	Y44A6D.3
WBGene00021755	hpo-38	M00590_2.00	Y44A6D.3
WBGene00021801	Y53G8AL.3	M00590_2.00	Y44A6D.3
WBGene00021804	Y53G8AM.4	M00590_2.00	Y44A6D.3
WBGene00021817	Y53G8B.1	M00590_2.00	Y44A6D.3
WBGene00021820	nipa-1	M00590_2.00	Y44A6D.3
WBGene00021853	Y54F10AM.11	M00590_2.00	Y44A6D.3
WBGene00021883	Y54G2A.18	M00590_2.00	Y44A6D.3
WBGene00021884	Y54G2A.19	M00590_2.00	Y44A6D.3
WBGene00021890	Y54G2A.26	M00590_2.00	Y44A6D.3
WBGene00021898	Y54G2A.36	M00590_2.00	Y44A6D.3
WBGene00021918	Y55D5A.4	M00590_2.00	Y44A6D.3
WBGene00021959	Y57E12AL.6	M00590_2.00	Y44A6D.3
WBGene00022042	icd-2	M00590_2.00	Y44A6D.3
WBGene00022043	psf-3	M00590_2.00	Y44A6D.3
WBGene00022157	Y71G12B.22	M00590_2.00	Y44A6D.3
WBGene00022168	Y71H2AM.3	M00590_2.00	Y44A6D.3
WBGene00022250	Y73B6BL.29	M00590_2.00	Y44A6D.3
WBGene00022275	txt-7	M00590_2.00	Y44A6D.3
WBGene00022281	abtm-1	M00590_2.00	Y44A6D.3
WBGene00022401	Y97E10AR.6	M00590_2.00	Y44A6D.3
WBGene00022679	ZK180.5	M00590_2.00	Y44A6D.3
WBGene00022706	ZK354.3	M00590_2.00	Y44A6D.3
WBGene00022710	ZK354.9	M00590_2.00	Y44A6D.3
WBGene00023486	K08B4.7	M00590_2.00	Y44A6D.3
WBGene00044062	snb-6	M00590_2.00	Y44A6D.3
WBGene00044069	hat-1	M00590_2.00	Y44A6D.3
WBGene00044072	ham-3	M00590_2.00	Y44A6D.3
WBGene00044360	C33C12.11	M00590_2.00	Y44A6D.3
WBGene00044563	T26C11.8	M00590_2.00	Y44A6D.3
WBGene00045289	fbxa-169	M00590_2.00	Y44A6D.3
WBGene00077728	T23G11.11	M00590_2.00	Y44A6D.3
WBGene00077786	F53F8.7	M00590_2.00	Y44A6D.3
WBGene00195155	W04A8.9	M00590_2.00	Y44A6D.3
WBGene00195169	Y50D4A.6	M00590_2.00	Y44A6D.3
WBGene00206474	T22A3.12	M00590_2.00	Y44A6D.3
WBGene00206532	F11A6.15	M00590_2.00	Y44A6D.3
WBGene00219205	R03D7.15	M00590_2.00	Y44A6D.3
WBGene00219300	W10G6.6	M00590_2.00	Y44A6D.3
WBGene00219319	H25P06.5	M00590_2.00	Y44A6D.3
WBGene00304215	F17A2.16	M00590_2.00	Y44A6D.3
WBGene00305066	Y55B1BR.8	M00590_2.00	Y44A6D.3
WBGene00305997	cTel54X.2	M00590_2.00	Y44A6D.3
WBGene00000020	abt-2	M00603_2.00	CRH-2
WBGene00000168	apx-1	M00603_2.00	CRH-2
WBGene00001045	dnj-27	M00603_2.00	CRH-2
WBGene00001481	fog-1	M00603_2.00	CRH-2
WBGene00001828	hch-1	M00603_2.00	CRH-2
WBGene00001943	his-69	M00603_2.00	CRH-2
WBGene00001944	his-70	M00603_2.00	CRH-2
WBGene00002062	ife-4	M00603_2.00	CRH-2
WBGene00002210	kin-29	M00603_2.00	CRH-2
WBGene00003060	lpd-3	M00603_2.00	CRH-2
WBGene00003149	mbk-1	M00603_2.00	CRH-2
WBGene00003177	mec-15	M00603_2.00	CRH-2
WBGene00003675	nhr-85	M00603_2.00	CRH-2
WBGene00003770	nlp-32	M00603_2.00	CRH-2
WBGene00004315	rbd-1	M00603_2.00	CRH-2
WBGene00004385	rnp-2	M00603_2.00	CRH-2
WBGene00004446	rpl-32	M00603_2.00	CRH-2
WBGene00004777	ser-2	M00603_2.00	CRH-2
WBGene00004946	sop-3	M00603_2.00	CRH-2
WBGene00005002	spp-17	M00603_2.00	CRH-2
WBGene00005169	srg-11	M00603_2.00	CRH-2
WBGene00005898	srx-7	M00603_2.00	CRH-2
WBGene00006150	str-92	M00603_2.00	CRH-2
WBGene00006700	uba-2	M00603_2.00	CRH-2
WBGene00006966	xtr-2	M00603_2.00	CRH-2
WBGene00007083	AH10.2	M00603_2.00	CRH-2
WBGene00007171	B0393.6	M00603_2.00	CRH-2
WBGene00007270	rei-1	M00603_2.00	CRH-2
WBGene00007486	C09G1.4	M00603_2.00	CRH-2
WBGene00008280	acc-2	M00603_2.00	CRH-2
WBGene00008702	clec-252	M00603_2.00	CRH-2
WBGene00008703	clec-251	M00603_2.00	CRH-2
WBGene00008787	F14B6.6	M00603_2.00	CRH-2
WBGene00008858	pals-1	M00603_2.00	CRH-2
WBGene00008880	F16B12.4	M00603_2.00	CRH-2
WBGene00008882	F16B12.6	M00603_2.00	CRH-2
WBGene00008958	F19H6.3	M00603_2.00	CRH-2
WBGene00009250	F29D10.1	M00603_2.00	CRH-2
WBGene00009251	F29D10.2	M00603_2.00	CRH-2
WBGene00009315	F32B4.5	M00603_2.00	CRH-2
WBGene00009394	clec-63	M00603_2.00	CRH-2
WBGene00009460	ubr-5	M00603_2.00	CRH-2
WBGene00009541	cutl-17	M00603_2.00	CRH-2
WBGene00009542	copb-2	M00603_2.00	CRH-2
WBGene00009571	F40D4.12	M00603_2.00	CRH-2
WBGene00009572	F40D4.13	M00603_2.00	CRH-2
WBGene00009749	F46A8.6	M00603_2.00	CRH-2
WBGene00010009	F53H4.4	M00603_2.00	CRH-2
WBGene00010465	K01D12.6	M00603_2.00	CRH-2
WBGene00010466	K01D12.7	M00603_2.00	CRH-2
WBGene00010467	K01D12.8	M00603_2.00	CRH-2
WBGene00010595	haao-1	M00603_2.00	CRH-2
WBGene00010605	K06G5.1	M00603_2.00	CRH-2
WBGene00012021	T25E12.6	M00603_2.00	CRH-2
WBGene00012125	T28D6.5	M00603_2.00	CRH-2
WBGene00012180	W01D2.3	M00603_2.00	CRH-2
WBGene00012181	srt-11	M00603_2.00	CRH-2
WBGene00012240	W04A8.5	M00603_2.00	CRH-2
WBGene00012391	Y6B3B.7	M00603_2.00	CRH-2
WBGene00012412	Y7A5A.6	M00603_2.00	CRH-2
WBGene00012479	Y18D10A.9	M00603_2.00	CRH-2
WBGene00012754	Y41C4A.7	M00603_2.00	CRH-2
WBGene00012837	Y43F8C.16	M00603_2.00	CRH-2
WBGene00012838	Y43F8C.17	M00603_2.00	CRH-2
WBGene00012960	Y47H10A.4	M00603_2.00	CRH-2
WBGene00013160	Y53F4B.13	M00603_2.00	CRH-2
WBGene00013421	fbxa-220	M00603_2.00	CRH-2
WBGene00013507	Y71A12B.10	M00603_2.00	CRH-2
WBGene00013620	fbxa-111	M00603_2.00	CRH-2
WBGene00013622	clec-238	M00603_2.00	CRH-2
WBGene00013689	bath-40	M00603_2.00	CRH-2
WBGene00014761	F46A8.11	M00603_2.00	CRH-2
WBGene00015035	otpl-1	M00603_2.00	CRH-2
WBGene00015320	C02B8.1	M00603_2.00	CRH-2
WBGene00015366	C03A7.2	M00603_2.00	CRH-2
WBGene00015607	fbxb-13	M00603_2.00	CRH-2
WBGene00015610	C08F1.6	M00603_2.00	CRH-2
WBGene00016434	C35B1.4	M00603_2.00	CRH-2
WBGene00016457	C35E7.5	M00603_2.00	CRH-2
WBGene00016481	C36C5.12	M00603_2.00	CRH-2
WBGene00016930	madf-6	M00603_2.00	CRH-2
WBGene00017157	tyra-2	M00603_2.00	CRH-2
WBGene00017291	F09E5.14	M00603_2.00	CRH-2
WBGene00017928	tut-1	M00603_2.00	CRH-2
WBGene00018212	F39H12.1	M00603_2.00	CRH-2
WBGene00018265	nhr-182	M00603_2.00	CRH-2
WBGene00018578	F47G3.3	M00603_2.00	CRH-2
WBGene00018704	ztf-13	M00603_2.00	CRH-2
WBGene00018860	vpat-1	M00603_2.00	CRH-2
WBGene00018938	F56C3.1	M00603_2.00	CRH-2
WBGene00018945	F56C3.8	M00603_2.00	CRH-2
WBGene00018957	F56C11.5	M00603_2.00	CRH-2
WBGene00019035	fbxb-26	M00603_2.00	CRH-2
WBGene00019412	fbxb-49	M00603_2.00	CRH-2
WBGene00019419	K05F6.8	M00603_2.00	CRH-2
WBGene00019512	K08A2.2	M00603_2.00	CRH-2
WBGene00019743	nhr-203	M00603_2.00	CRH-2
WBGene00019926	fbxc-27	M00603_2.00	CRH-2
WBGene00020759	T24C4.3	M00603_2.00	CRH-2
WBGene00020834	T27A1.2	M00603_2.00	CRH-2
WBGene00020953	W02G9.3	M00603_2.00	CRH-2
WBGene00020973	W03B1.3	M00603_2.00	CRH-2
WBGene00020976	oac-51	M00603_2.00	CRH-2
WBGene00021024	W04C9.2	M00603_2.00	CRH-2
WBGene00021025	cutl-13	M00603_2.00	CRH-2
WBGene00021038	W05F2.6	M00603_2.00	CRH-2
WBGene00021167	cyp-32B1	M00603_2.00	CRH-2
WBGene00021198	npp-26	M00603_2.00	CRH-2
WBGene00021199	Y17G9B.2	M00603_2.00	CRH-2
WBGene00021288	clec-123	M00603_2.00	CRH-2
WBGene00021296	Y25C1A.13	M00603_2.00	CRH-2
WBGene00021478	Y39H10A.1	M00603_2.00	CRH-2
WBGene00021526	Y41G9A.2	M00603_2.00	CRH-2
WBGene00021537	Y42H9AR.2	M00603_2.00	CRH-2
WBGene00021768	Y51F10.7	M00603_2.00	CRH-2
WBGene00021784	cogc-4	M00603_2.00	CRH-2
WBGene00021785	Y51H7C.7	M00603_2.00	CRH-2
WBGene00021786	Y51H7C.8	M00603_2.00	CRH-2
WBGene00021808	Y53G8AM.8	M00603_2.00	CRH-2
WBGene00021854	Y54F10AR.1	M00603_2.00	CRH-2
WBGene00021883	Y54G2A.18	M00603_2.00	CRH-2
WBGene00021890	Y54G2A.26	M00603_2.00	CRH-2
WBGene00021906	Y55B1AR.2	M00603_2.00	CRH-2
WBGene00022110	Y71F9AL.4	M00603_2.00	CRH-2
WBGene00022119	copa-1	M00603_2.00	CRH-2
WBGene00022125	Y71F9B.1	M00603_2.00	CRH-2
WBGene00022197	Y71H2B.8	M00603_2.00	CRH-2
WBGene00022237	Y73B6BL.14	M00603_2.00	CRH-2
WBGene00022271	cpx-1	M00603_2.00	CRH-2
WBGene00022439	Y110A2AL.2	M00603_2.00	CRH-2
WBGene00022440	Y110A2AL.3	M00603_2.00	CRH-2
WBGene00022443	Y110A2AL.6	M00603_2.00	CRH-2
WBGene00044072	ham-3	M00603_2.00	CRH-2
WBGene00044212	Y68A4A.13	M00603_2.00	CRH-2
WBGene00044225	C38D4.10	M00603_2.00	CRH-2
WBGene00044288	F30H5.5	M00603_2.00	CRH-2
WBGene00044435	Y20F4.8	M00603_2.00	CRH-2
WBGene00044436	Y47G6A.31	M00603_2.00	CRH-2
WBGene00044636	B0393.9	M00603_2.00	CRH-2
WBGene00044681	T24C4.8	M00603_2.00	CRH-2
WBGene00044743	crb-3	M00603_2.00	CRH-2
WBGene00194663	F38B2.6	M00603_2.00	CRH-2
WBGene00194682	F40D4.17	M00603_2.00	CRH-2
WBGene00194731	Y39A1A.27	M00603_2.00	CRH-2
WBGene00194855	Y75B8A.44	M00603_2.00	CRH-2
WBGene00194931	Y105C5A.1273	M00603_2.00	CRH-2
WBGene00195068	Y48G8AL.16	M00603_2.00	CRH-2
WBGene00195146	F54D5.17	M00603_2.00	CRH-2
WBGene00195155	W04A8.9	M00603_2.00	CRH-2
WBGene00206527	T27A8.7	M00603_2.00	CRH-2
WBGene00219218	Y73B6BL.288	M00603_2.00	CRH-2
WBGene00219239	K05F6.14	M00603_2.00	CRH-2
WBGene00235388	W04C9.9	M00603_2.00	CRH-2
WBGene00236808	C54G6.8	M00603_2.00	CRH-2
WBGene00268194	F36H9.10	M00603_2.00	CRH-2
WBGene00271798	F54D5.24	M00603_2.00	CRH-2
WBGene00271830	W09G10.9	M00603_2.00	CRH-2
WBGene00302984	Y51H7C.41	M00603_2.00	CRH-2
WBGene00303067	K01D12.20	M00603_2.00	CRH-2
WBGene00000040	aco-1	M00615_2.00	LSY-2
WBGene00000249	bir-1	M00615_2.00	LSY-2
WBGene00000254	bli-4	M00615_2.00	LSY-2
WBGene00000274	btf-1	M00615_2.00	LSY-2
WBGene00000392	cdd-2	M00615_2.00	LSY-2
WBGene00000415	ced-1	M00615_2.00	LSY-2
WBGene00000480	cgp-1	M00615_2.00	LSY-2
WBGene00000496	chs-1	M00615_2.00	LSY-2
WBGene00000645	col-69	M00615_2.00	LSY-2
WBGene00000735	col-162	M00615_2.00	LSY-2
WBGene00000779	cpn-3	M00615_2.00	LSY-2
WBGene00000782	cpr-2	M00615_2.00	LSY-2
WBGene00000795	crn-2	M00615_2.00	LSY-2
WBGene00000913	daf-18	M00615_2.00	LSY-2
WBGene00001044	dnj-26	M00615_2.00	LSY-2
WBGene00001156	ech-7	M00615_2.00	LSY-2
WBGene00001232	eif-3.I	M00615_2.00	LSY-2
WBGene00001246	elo-8	M00615_2.00	LSY-2
WBGene00001536	gcy-9	M00615_2.00	LSY-2
WBGene00001647	gna-2	M00615_2.00	LSY-2
WBGene00001722	grl-13	M00615_2.00	LSY-2
WBGene00001765	gst-17	M00615_2.00	LSY-2
WBGene00001766	gst-18	M00615_2.00	LSY-2
WBGene00001773	gst-25	M00615_2.00	LSY-2
WBGene00001820	ham-1	M00615_2.00	LSY-2
WBGene00001999	hrpa-1	M00615_2.00	LSY-2
WBGene00002038	hum-5	M00615_2.00	LSY-2
WBGene00002061	ife-3	M00615_2.00	LSY-2
WBGene00002077	imb-3	M00615_2.00	LSY-2
WBGene00002227	klp-17	M00615_2.00	LSY-2
WBGene00003025	lin-40	M00615_2.00	LSY-2
WBGene00003031	lin-46	M00615_2.00	LSY-2
WBGene00003155	mcm-3	M00615_2.00	LSY-2
WBGene00003235	mif-2	M00615_2.00	LSY-2
WBGene00003237	mif-4	M00615_2.00	LSY-2
WBGene00003616	nhr-17	M00615_2.00	LSY-2
WBGene00003634	nhr-44	M00615_2.00	LSY-2
WBGene00003659	nhr-69	M00615_2.00	LSY-2
WBGene00003704	nhr-114	M00615_2.00	LSY-2
WBGene00004092	ppt-1	M00615_2.00	LSY-2
WBGene00004172	pqn-92	M00615_2.00	LSY-2
WBGene00004351	rgs-8.1	M00615_2.00	LSY-2
WBGene00004385	rnp-2	M00615_2.00	LSY-2
WBGene00004465	rpn-9	M00615_2.00	LSY-2
WBGene00004806	skp-1	M00615_2.00	LSY-2
WBGene00004896	smu-2	M00615_2.00	LSY-2
WBGene00004963	spe-9	M00615_2.00	LSY-2
WBGene00004976	spe-41	M00615_2.00	LSY-2
WBGene00005344	srh-127	M00615_2.00	LSY-2
WBGene00005389	srh-173	M00615_2.00	LSY-2
WBGene00005533	sri-21	M00615_2.00	LSY-2
WBGene00005552	sri-40	M00615_2.00	LSY-2
WBGene00005687	sru-24	M00615_2.00	LSY-2
WBGene00005725	srv-14	M00615_2.00	LSY-2
WBGene00005757	srw-10	M00615_2.00	LSY-2
WBGene00005767	srw-20	M00615_2.00	LSY-2
WBGene00006140	str-81	M00615_2.00	LSY-2
WBGene00006169	str-118	M00615_2.00	LSY-2
WBGene00006537	tbb-2	M00615_2.00	LSY-2
WBGene00006554	tbx-35	M00615_2.00	LSY-2
WBGene00006615	trp-2	M00615_2.00	LSY-2
WBGene00007505	pezo-1	M00615_2.00	LSY-2
WBGene00007769	C27C7.7	M00615_2.00	LSY-2
WBGene00007796	C28D4.10	M00615_2.00	LSY-2
WBGene00007841	C31C9.7	M00615_2.00	LSY-2
WBGene00007851	clec-245	M00615_2.00	LSY-2
WBGene00007910	C34B4.5	M00615_2.00	LSY-2
WBGene00008138	C47D12.4	M00615_2.00	LSY-2
WBGene00008184	C49A1.1	M00615_2.00	LSY-2
WBGene00008187	C49A1.5	M00615_2.00	LSY-2
WBGene00008190	clec-114	M00615_2.00	LSY-2
WBGene00008232	C50F4.4	M00615_2.00	LSY-2
WBGene00008393	D1086.6	M00615_2.00	LSY-2
WBGene00008500	F01D5.10	M00615_2.00	LSY-2
WBGene00008511	F01G10.9	M00615_2.00	LSY-2
WBGene00008800	F14E5.2	M00615_2.00	LSY-2
WBGene00008838	F15A4.2	M00615_2.00	LSY-2
WBGene00008891	clec-42	M00615_2.00	LSY-2
WBGene00008894	F16H6.4	M00615_2.00	LSY-2
WBGene00008955	F19D8.2	M00615_2.00	LSY-2
WBGene00009018	F21D9.4	M00615_2.00	LSY-2
WBGene00009127	clsp-1	M00615_2.00	LSY-2
WBGene00009463	F36D1.4	M00615_2.00	LSY-2
WBGene00009507	mus-101	M00615_2.00	LSY-2
WBGene00009510	F37D6.4	M00615_2.00	LSY-2
WBGene00009571	F40D4.12	M00615_2.00	LSY-2
WBGene00009572	F40D4.13	M00615_2.00	LSY-2
WBGene00009695	clp-8	M00615_2.00	LSY-2
WBGene00009822	clec-113	M00615_2.00	LSY-2
WBGene00009827	hmg-6	M00615_2.00	LSY-2
WBGene00009892	scl-11	M00615_2.00	LSY-2
WBGene00009916	F52A8.3	M00615_2.00	LSY-2
WBGene00009949	F53A2.1	M00615_2.00	LSY-2
WBGene00009956	F53B2.5	M00615_2.00	LSY-2
WBGene00010250	F58D12.3	M00615_2.00	LSY-2
WBGene00010663	toca-2	M00615_2.00	LSY-2
WBGene00010989	R03D7.2	M00615_2.00	LSY-2
WBGene00011109	R07E5.1	M00615_2.00	LSY-2
WBGene00011110	prdx-3	M00615_2.00	LSY-2
WBGene00011121	R07E5.17	M00615_2.00	LSY-2
WBGene00011234	R11A5.6	M00615_2.00	LSY-2
WBGene00011306	R186.3	M00615_2.00	LSY-2
WBGene00011309	R186.8	M00615_2.00	LSY-2
WBGene00011368	tftc-5	M00615_2.00	LSY-2
WBGene00011434	T04D3.5	M00615_2.00	LSY-2
WBGene00012159	VY10G11R.1	M00615_2.00	LSY-2
WBGene00012182	osta-3	M00615_2.00	LSY-2
WBGene00012187	rpb-11	M00615_2.00	LSY-2
WBGene00012188	W01G7.4	M00615_2.00	LSY-2
WBGene00012228	W03H9.2	M00615_2.00	LSY-2
WBGene00012240	W04A8.5	M00615_2.00	LSY-2
WBGene00012247	W04E12.2	M00615_2.00	LSY-2
WBGene00012249	W04E12.4	M00615_2.00	LSY-2
WBGene00012296	spe-46	M00615_2.00	LSY-2
WBGene00012328	W07G1.1	M00615_2.00	LSY-2
WBGene00012348	pptr-1	M00615_2.00	LSY-2
WBGene00012395	Y6D1A.1	M00615_2.00	LSY-2
WBGene00012521	Y32B12B.1	M00615_2.00	LSY-2
WBGene00012522	Y32B12B.2	M00615_2.00	LSY-2
WBGene00012605	Y38F1A.1	M00615_2.00	LSY-2
WBGene00012713	bckd-1A	M00615_2.00	LSY-2
WBGene00012720	Y39E4B.11	M00615_2.00	LSY-2
WBGene00012743	Y40H7A.3	M00615_2.00	LSY-2
WBGene00012850	Y44A6C.1	M00615_2.00	LSY-2
WBGene00012911	acl-7	M00615_2.00	LSY-2
WBGene00012943	bed-2	M00615_2.00	LSY-2
WBGene00013013	clec-145	M00615_2.00	LSY-2
WBGene00013148	Y53F4A.2	M00615_2.00	LSY-2
WBGene00013160	Y53F4B.13	M00615_2.00	LSY-2
WBGene00013190	Y54E2A.5	M00615_2.00	LSY-2
WBGene00013203	Y54E5A.8	M00615_2.00	LSY-2
WBGene00013207	zipt-2.3	M00615_2.00	LSY-2
WBGene00013242	Y56A3A.30	M00615_2.00	LSY-2
WBGene00013292	Y57G11A.4	M00615_2.00	LSY-2
WBGene00013347	nova-1	M00615_2.00	LSY-2
WBGene00013526	Y73F8A.20	M00615_2.00	LSY-2
WBGene00013555	fbxa-89	M00615_2.00	LSY-2
WBGene00013620	fbxa-111	M00615_2.00	LSY-2
WBGene00013622	clec-238	M00615_2.00	LSY-2
WBGene00013717	madf-10	M00615_2.00	LSY-2
WBGene00013938	ZK218.4	M00615_2.00	LSY-2
WBGene00014086	ZK809.3	M00615_2.00	LSY-2
WBGene00014088	ZK809.8	M00615_2.00	LSY-2
WBGene00014193	nhr-247	M00615_2.00	LSY-2
WBGene00015035	otpl-1	M00615_2.00	LSY-2
WBGene00015073	B0238.9	M00615_2.00	LSY-2
WBGene00015095	B0261.7	M00615_2.00	LSY-2
WBGene00015096	B0261.8	M00615_2.00	LSY-2
WBGene00015254	B0554.1	M00615_2.00	LSY-2
WBGene00015285	gmeb-1	M00615_2.00	LSY-2
WBGene00015330	C02B10.5	M00615_2.00	LSY-2
WBGene00015557	hrpk-2	M00615_2.00	LSY-2
WBGene00015752	C14B9.2	M00615_2.00	LSY-2
WBGene00015879	C17B7.5	M00615_2.00	LSY-2
WBGene00015982	bgnt-1.4	M00615_2.00	LSY-2
WBGene00015984	C18G1.6	M00615_2.00	LSY-2
WBGene00016013	ugt-66	M00615_2.00	LSY-2
WBGene00016109	C25G6.4	M00615_2.00	LSY-2
WBGene00016183	C28F5.1	M00615_2.00	LSY-2
WBGene00016210	C29F5.1	M00615_2.00	LSY-2
WBGene00016310	txt-18	M00615_2.00	LSY-2
WBGene00016315	C32D5.7	M00615_2.00	LSY-2
WBGene00016489	fubl-3	M00615_2.00	LSY-2
WBGene00016855	C50H11.8	M00615_2.00	LSY-2
WBGene00016888	znf-598	M00615_2.00	LSY-2
WBGene00016891	C53A3.1	M00615_2.00	LSY-2
WBGene00016901	C53C11.4	M00615_2.00	LSY-2
WBGene00016989	mrpl-48	M00615_2.00	LSY-2
WBGene00016990	vps-37	M00615_2.00	LSY-2
WBGene00017119	timm-17B.1	M00615_2.00	LSY-2
WBGene00017482	set-9	M00615_2.00	LSY-2
WBGene00017532	ent-5	M00615_2.00	LSY-2
WBGene00017722	F22F7.4	M00615_2.00	LSY-2
WBGene00017738	tipn-1	M00615_2.00	LSY-2
WBGene00017787	nhr-141	M00615_2.00	LSY-2
WBGene00017957	F31F4.1	M00615_2.00	LSY-2
WBGene00018021	F34D6.1	M00615_2.00	LSY-2
WBGene00018023	set-11	M00615_2.00	LSY-2
WBGene00018111	F36H9.2	M00615_2.00	LSY-2
WBGene00018121	F36H12.5	M00615_2.00	LSY-2
WBGene00018324	F42A6.2	M00615_2.00	LSY-2
WBGene00018348	F42C5.6	M00615_2.00	LSY-2
WBGene00018636	oef-1	M00615_2.00	LSY-2
WBGene00018647	F49F1.7	M00615_2.00	LSY-2
WBGene00019216	H20J04.1	M00615_2.00	LSY-2
WBGene00019236	H23N18.5	M00615_2.00	LSY-2
WBGene00019279	K01A2.4	M00615_2.00	LSY-2
WBGene00019483	K07D4.2	M00615_2.00	LSY-2
WBGene00019586	K09F6.3	M00615_2.00	LSY-2
WBGene00019600	rga-3	M00615_2.00	LSY-2
WBGene00019674	K12C11.3	M00615_2.00	LSY-2
WBGene00019767	rpa-2	M00615_2.00	LSY-2
WBGene00019777	M57.1	M00615_2.00	LSY-2
WBGene00019915	tbc-10	M00615_2.00	LSY-2
WBGene00019923	fbxc-29	M00615_2.00	LSY-2
WBGene00019952	fbxb-74	M00615_2.00	LSY-2
WBGene00019955	R08C7.12	M00615_2.00	LSY-2
WBGene00019956	fbxb-75	M00615_2.00	LSY-2
WBGene00019972	R09A1.2	M00615_2.00	LSY-2
WBGene00020015	nhr-210	M00615_2.00	LSY-2
WBGene00020260	T05E7.4	M00615_2.00	LSY-2
WBGene00020297	nog-1	M00615_2.00	LSY-2
WBGene00020327	clec-21	M00615_2.00	LSY-2
WBGene00020543	fbxb-83	M00615_2.00	LSY-2
WBGene00020544	fbxb-84	M00615_2.00	LSY-2
WBGene00020548	T17A3.12	M00615_2.00	LSY-2
WBGene00020555	nhr-219	M00615_2.00	LSY-2
WBGene00020752	srbc-68	M00615_2.00	LSY-2
WBGene00020762	zer-1	M00615_2.00	LSY-2
WBGene00020803	T25E4.1	M00615_2.00	LSY-2
WBGene00020828	T26C11.2	M00615_2.00	LSY-2
WBGene00020851	nhr-227	M00615_2.00	LSY-2
WBGene00020929	W02C12.2	M00615_2.00	LSY-2
WBGene00020952	kel-8	M00615_2.00	LSY-2
WBGene00020972	trpl-2	M00615_2.00	LSY-2
WBGene00021039	W05F2.7	M00615_2.00	LSY-2
WBGene00021112	W09C3.4	M00615_2.00	LSY-2
WBGene00021215	Y18H1A.11	M00615_2.00	LSY-2
WBGene00021284	Y24D9A.6	M00615_2.00	LSY-2
WBGene00021288	clec-123	M00615_2.00	LSY-2
WBGene00021367	Y37E11AM.3	M00615_2.00	LSY-2
WBGene00021458	Y39G10AL.1	M00615_2.00	LSY-2
WBGene00021505	Y41D4A.3	M00615_2.00	LSY-2
WBGene00021511	Y41D4B.1	M00615_2.00	LSY-2
WBGene00021551	edc-4	M00615_2.00	LSY-2
WBGene00021629	scpl-3	M00615_2.00	LSY-2
WBGene00021708	srbc-37	M00615_2.00	LSY-2
WBGene00021709	ugt-29	M00615_2.00	LSY-2
WBGene00021720	Y49F6B.8	M00615_2.00	LSY-2
WBGene00021741	Y50D4B.2	M00615_2.00	LSY-2
WBGene00021752	xpd-1	M00615_2.00	LSY-2
WBGene00021848	nhr-239	M00615_2.00	LSY-2
WBGene00021880	Y54G2A.15	M00615_2.00	LSY-2
WBGene00021884	Y54G2A.19	M00615_2.00	LSY-2
WBGene00021892	Y54G2A.28	M00615_2.00	LSY-2
WBGene00021898	Y54G2A.36	M00615_2.00	LSY-2
WBGene00021988	rgs-8.2	M00615_2.00	LSY-2
WBGene00022006	mpst-5	M00615_2.00	LSY-2
WBGene00022007	mpst-6	M00615_2.00	LSY-2
WBGene00022103	cdh-12	M00615_2.00	LSY-2
WBGene00022233	ipla-6	M00615_2.00	LSY-2
WBGene00022281	abtm-1	M00615_2.00	LSY-2
WBGene00022326	fbxa-14	M00615_2.00	LSY-2
WBGene00022329	fbxa-79	M00615_2.00	LSY-2
WBGene00022453	ncap-1	M00615_2.00	LSY-2
WBGene00022497	Y119D3B.21	M00615_2.00	LSY-2
WBGene00022531	morc-1	M00615_2.00	LSY-2
WBGene00022554	duxl-1	M00615_2.00	LSY-2
WBGene00022563	ZC204.13	M00615_2.00	LSY-2
WBGene00022581	ZC262.4	M00615_2.00	LSY-2
WBGene00022582	ZC262.5	M00615_2.00	LSY-2
WBGene00022610	ltah-1.2	M00615_2.00	LSY-2
WBGene00022644	dod-19	M00615_2.00	LSY-2
WBGene00022645	ZK6.11	M00615_2.00	LSY-2
WBGene00022669	ZK177.1	M00615_2.00	LSY-2
WBGene00023520	oig-5	M00615_2.00	LSY-2
WBGene00043948	ZC262.7	M00615_2.00	LSY-2
WBGene00044031	F49C5.9	M00615_2.00	LSY-2
WBGene00044072	ham-3	M00615_2.00	LSY-2
WBGene00044081	D1086.11	M00615_2.00	LSY-2
WBGene00044162	F49C5.10	M00615_2.00	LSY-2
WBGene00044212	Y68A4A.13	M00615_2.00	LSY-2
WBGene00044246	F36D1.10	M00615_2.00	LSY-2
WBGene00044284	spp-21	M00615_2.00	LSY-2
WBGene00044389	C27D6.12	M00615_2.00	LSY-2
WBGene00044402	Y82E9BL.18	M00615_2.00	LSY-2
WBGene00044435	Y20F4.8	M00615_2.00	LSY-2
WBGene00044495	Y54G2A.40	M00615_2.00	LSY-2
WBGene00044539	K09H11.9	M00615_2.00	LSY-2
WBGene00044753	F49H12.7	M00615_2.00	LSY-2
WBGene00045052	K12C11.6	M00615_2.00	LSY-2
WBGene00045053	K12C11.7	M00615_2.00	LSY-2
WBGene00045249	T07A9.15	M00615_2.00	LSY-2
WBGene00045302	fbxc-30	M00615_2.00	LSY-2
WBGene00050956	C14A6.13	M00615_2.00	LSY-2
WBGene00077497	K06A4.10	M00615_2.00	LSY-2
WBGene00077539	Y52B11A.12	M00615_2.00	LSY-2
WBGene00077728	T23G11.11	M00615_2.00	LSY-2
WBGene00086552	C17D12.9	M00615_2.00	LSY-2
WBGene00189953	R155.5	M00615_2.00	LSY-2
WBGene00194680	Y17D7C.6	M00615_2.00	LSY-2
WBGene00194682	F40D4.17	M00615_2.00	LSY-2
WBGene00194701	Y23H5B.12	M00615_2.00	LSY-2
WBGene00194704	T07H3.8	M00615_2.00	LSY-2
WBGene00195155	W04A8.9	M00615_2.00	LSY-2
WBGene00195230	F36D1.13	M00615_2.00	LSY-2
WBGene00195232	F36D1.15	M00615_2.00	LSY-2
WBGene00206355	C34C6.10	M00615_2.00	LSY-2
WBGene00219452	F21D9.11	M00615_2.00	LSY-2
WBGene00235329	F37B4.15	M00615_2.00	LSY-2
WBGene00255704	B0348.10	M00615_2.00	LSY-2
WBGene00000055	acr-16	M00617_2.00	KLF-3
WBGene00000185	arg-1	M00617_2.00	KLF-3
WBGene00000230	atp-3	M00617_2.00	KLF-3
WBGene00000296	cat-2	M00617_2.00	KLF-3
WBGene00000392	cdd-2	M00617_2.00	KLF-3
WBGene00001365	exc-4	M00617_2.00	KLF-3
WBGene00001404	fbp-1	M00617_2.00	KLF-3
WBGene00001485	fre-1	M00617_2.00	KLF-3
WBGene00001937	his-63	M00617_2.00	KLF-3
WBGene00001999	hrpa-1	M00617_2.00	KLF-3
WBGene00002063	ife-5	M00617_2.00	KLF-3
WBGene00002109	ins-26	M00617_2.00	KLF-3
WBGene00002113	ins-30	M00617_2.00	KLF-3
WBGene00002116	ins-33	M00617_2.00	KLF-3
WBGene00002203	kin-20	M00617_2.00	KLF-3
WBGene00002977	lev-10	M00617_2.00	KLF-3
WBGene00003061	lpd-5	M00617_2.00	KLF-3
WBGene00003156	mcm-4	M00617_2.00	KLF-3
WBGene00003164	mdt-6	M00617_2.00	KLF-3
WBGene00003755	nlp-17	M00617_2.00	KLF-3
WBGene00003920	par-5	M00617_2.00	KLF-3
WBGene00004301	ram-5	M00617_2.00	KLF-3
WBGene00004385	rnp-2	M00617_2.00	KLF-3
WBGene00005363	srh-147	M00617_2.00	KLF-3
WBGene00005365	srh-149	M00617_2.00	KLF-3
WBGene00005657	srr-6	M00617_2.00	KLF-3
WBGene00005919	srx-28	M00617_2.00	KLF-3
WBGene00006104	str-39	M00617_2.00	KLF-3
WBGene00006151	str-93	M00617_2.00	KLF-3
WBGene00006153	str-96	M00617_2.00	KLF-3
WBGene00006377	syp-3	M00617_2.00	KLF-3
WBGene00006550	tbx-31	M00617_2.00	KLF-3
WBGene00006551	tbx-32	M00617_2.00	KLF-3
WBGene00006679	twk-26	M00617_2.00	KLF-3
WBGene00006966	xtr-2	M00617_2.00	KLF-3
WBGene00007083	AH10.2	M00617_2.00	KLF-3
WBGene00007988	best-8	M00617_2.00	KLF-3
WBGene00007991	C37A5.7	M00617_2.00	KLF-3
WBGene00008160	glct-4	M00617_2.00	KLF-3
WBGene00008161	C47F8.5	M00617_2.00	KLF-3
WBGene00008187	C49A1.5	M00617_2.00	KLF-3
WBGene00008190	clec-114	M00617_2.00	KLF-3
WBGene00008217	C50B6.1	M00617_2.00	KLF-3
WBGene00008272	C53B4.2	M00617_2.00	KLF-3
WBGene00008700	clec-254	M00617_2.00	KLF-3
WBGene00008701	F11D11.6	M00617_2.00	KLF-3
WBGene00008782	sdz-14	M00617_2.00	KLF-3
WBGene00008834	F14H8.4	M00617_2.00	KLF-3
WBGene00008961	F19H6.6	M00617_2.00	KLF-3
WBGene00009035	gfat-2	M00617_2.00	KLF-3
WBGene00009563	F39H2.3	M00617_2.00	KLF-3
WBGene00009568	srbc-26	M00617_2.00	KLF-3
WBGene00009571	F40D4.12	M00617_2.00	KLF-3
WBGene00009572	F40D4.13	M00617_2.00	KLF-3
WBGene00009637	nspc-13	M00617_2.00	KLF-3
WBGene00009823	gadr-6	M00617_2.00	KLF-3
WBGene00009850	F48F7.5	M00617_2.00	KLF-3
WBGene00009862	fbxb-67	M00617_2.00	KLF-3
WBGene00009892	scl-11	M00617_2.00	KLF-3
WBGene00010059	F54E4.3	M00617_2.00	KLF-3
WBGene00010105	fbxb-62	M00617_2.00	KLF-3
WBGene00010106	fbxb-61	M00617_2.00	KLF-3
WBGene00010292	F59A1.6	M00617_2.00	KLF-3
WBGene00010298	F59A1.12	M00617_2.00	KLF-3
WBGene00010370	ctg-1	M00617_2.00	KLF-3
WBGene00010414	hpa-1	M00617_2.00	KLF-3
WBGene00010620	K07A12.1	M00617_2.00	KLF-3
WBGene00010697	uda-1	M00617_2.00	KLF-3
WBGene00010706	cyp-14A2	M00617_2.00	KLF-3
WBGene00010724	K09E9.1	M00617_2.00	KLF-3
WBGene00010725	erv-46	M00617_2.00	KLF-3
WBGene00011001	R04B5.1	M00617_2.00	KLF-3
WBGene00011129	R07H5.9	M00617_2.00	KLF-3
WBGene00011268	pde-12	M00617_2.00	KLF-3
WBGene00011909	T22A3.6	M00617_2.00	KLF-3
WBGene00012031	gpdh-3	M00617_2.00	KLF-3
WBGene00012125	T28D6.5	M00617_2.00	KLF-3
WBGene00012228	W03H9.2	M00617_2.00	KLF-3
WBGene00012231	W04A4.2	M00617_2.00	KLF-3
WBGene00012232	W04A4.3	M00617_2.00	KLF-3
WBGene00012238	W04A8.3	M00617_2.00	KLF-3
WBGene00012333	sre-43	M00617_2.00	KLF-3
WBGene00012401	irld-57	M00617_2.00	KLF-3
WBGene00012591	nspe-1	M00617_2.00	KLF-3
WBGene00012604	nspe-2	M00617_2.00	KLF-3
WBGene00012663	hex-3	M00617_2.00	KLF-3
WBGene00012720	Y39E4B.11	M00617_2.00	KLF-3
WBGene00012798	Y43F4A.3	M00617_2.00	KLF-3
WBGene00012837	Y43F8C.16	M00617_2.00	KLF-3
WBGene00012840	grsp-1	M00617_2.00	KLF-3
WBGene00012866	afmd-2	M00617_2.00	KLF-3
WBGene00013117	Y51H4A.23	M00617_2.00	KLF-3
WBGene00013154	Y53F4B.7	M00617_2.00	KLF-3
WBGene00013192	Y54E2A.7	M00617_2.00	KLF-3
WBGene00013197	ttm-5	M00617_2.00	KLF-3
WBGene00013198	Y54E5A.2	M00617_2.00	KLF-3
WBGene00013370	Y60A9.3	M00617_2.00	KLF-3
WBGene00013409	fbxb-56	M00617_2.00	KLF-3
WBGene00013411	Y64G10A.1	M00617_2.00	KLF-3
WBGene00013507	Y71A12B.10	M00617_2.00	KLF-3
WBGene00013509	Y71A12B.12	M00617_2.00	KLF-3
WBGene00013603	soem-1	M00617_2.00	KLF-3
WBGene00013635	Y105C5A.10	M00617_2.00	KLF-3
WBGene00013653	Y105C5B.14	M00617_2.00	KLF-3
WBGene00013654	Y105C5B.15	M00617_2.00	KLF-3
WBGene00013773	Y116A8A.2	M00617_2.00	KLF-3
WBGene00013815	Y116A8C.44	M00617_2.00	KLF-3
WBGene00013824	Y116F11B.8	M00617_2.00	KLF-3
WBGene00015014	bath-24	M00617_2.00	KLF-3
WBGene00015015	math-1	M00617_2.00	KLF-3
WBGene00015534	C06E4.5	M00617_2.00	KLF-3
WBGene00015748	C14A11.2	M00617_2.00	KLF-3
WBGene00015770	C14E2.1	M00617_2.00	KLF-3
WBGene00015774	C14E2.5	M00617_2.00	KLF-3
WBGene00016210	C29F5.1	M00617_2.00	KLF-3
WBGene00016557	ceh-84	M00617_2.00	KLF-3
WBGene00016639	C44B12.6	M00617_2.00	KLF-3
WBGene00016786	cyp-35A4	M00617_2.00	KLF-3
WBGene00016888	znf-598	M00617_2.00	KLF-3
WBGene00016993	CD4.8	M00617_2.00	KLF-3
WBGene00017186	F07B7.2	M00617_2.00	KLF-3
WBGene00017192	F07B7.14	M00617_2.00	KLF-3
WBGene00017225	fbxa-52	M00617_2.00	KLF-3
WBGene00017280	usp-39	M00617_2.00	KLF-3
WBGene00017378	F11C7.6	M00617_2.00	KLF-3
WBGene00017524	F16G10.9	M00617_2.00	KLF-3
WBGene00017532	ent-5	M00617_2.00	KLF-3
WBGene00017980	F32B5.7	M00617_2.00	KLF-3
WBGene00018114	srt-41	M00617_2.00	KLF-3
WBGene00018139	sre-24	M00617_2.00	KLF-3
WBGene00018208	F39G3.3	M00617_2.00	KLF-3
WBGene00018324	F42A6.2	M00617_2.00	KLF-3
WBGene00018398	sptl-2	M00617_2.00	KLF-3
WBGene00018443	btb-7	M00617_2.00	KLF-3
WBGene00018552	srt-19	M00617_2.00	KLF-3
WBGene00018622	nhr-190	M00617_2.00	KLF-3
WBGene00018636	oef-1	M00617_2.00	KLF-3
WBGene00018647	F49F1.7	M00617_2.00	KLF-3
WBGene00018930	F56B3.6	M00617_2.00	KLF-3
WBGene00018990	klf-1	M00617_2.00	KLF-3
WBGene00019132	bath-19	M00617_2.00	KLF-3
WBGene00019170	H06I04.6	M00617_2.00	KLF-3
WBGene00019182	H10E21.1	M00617_2.00	KLF-3
WBGene00019207	fgt-1	M00617_2.00	KLF-3
WBGene00019272	H42K12.3	M00617_2.00	KLF-3
WBGene00019312	K02E7.7	M00617_2.00	KLF-3
WBGene00019343	nep-18	M00617_2.00	KLF-3
WBGene00019365	rei-2	M00617_2.00	KLF-3
WBGene00019495	sdz-24	M00617_2.00	KLF-3
WBGene00019547	K09C4.1	M00617_2.00	KLF-3
WBGene00019574	K09E3.2	M00617_2.00	KLF-3
WBGene00019577	lido-6	M00617_2.00	KLF-3
WBGene00019668	fil-2	M00617_2.00	KLF-3
WBGene00019818	R02C2.7	M00617_2.00	KLF-3
WBGene00020004	R11E3.2	M00617_2.00	KLF-3
WBGene00020363	fbxa-3	M00617_2.00	KLF-3
WBGene00020496	spat-3	M00617_2.00	KLF-3
WBGene00020509	hex-1	M00617_2.00	KLF-3
WBGene00020555	nhr-219	M00617_2.00	KLF-3
WBGene00020563	T19C3.5	M00617_2.00	KLF-3
WBGene00020575	T19D7.7	M00617_2.00	KLF-3
WBGene00020798	T25D3.4	M00617_2.00	KLF-3
WBGene00020870	T28A11.3	M00617_2.00	KLF-3
WBGene00020871	T28A11.4	M00617_2.00	KLF-3
WBGene00020882	T28A11.20	M00617_2.00	KLF-3
WBGene00021107	W09B7.2	M00617_2.00	KLF-3
WBGene00021108	W09B7.3	M00617_2.00	KLF-3
WBGene00021117	clec-126	M00617_2.00	KLF-3
WBGene00021262	fbxa-74	M00617_2.00	KLF-3
WBGene00021362	fmil-1	M00617_2.00	KLF-3
WBGene00021390	fbxa-214	M00617_2.00	KLF-3
WBGene00021410	Y38C1BA.1	M00617_2.00	KLF-3
WBGene00021449	mltn-7	M00617_2.00	KLF-3
WBGene00021451	mltn-8	M00617_2.00	KLF-3
WBGene00021485	Y40A1A.3	M00617_2.00	KLF-3
WBGene00021510	frpr-19	M00617_2.00	KLF-3
WBGene00021554	Y45G5AL.1	M00617_2.00	KLF-3
WBGene00021637	Y47G6A.7	M00617_2.00	KLF-3
WBGene00021643	ccep-290	M00617_2.00	KLF-3
WBGene00021817	Y53G8B.1	M00617_2.00	KLF-3
WBGene00021820	nipa-1	M00617_2.00	KLF-3
WBGene00021853	Y54F10AM.11	M00617_2.00	KLF-3
WBGene00021918	Y55D5A.4	M00617_2.00	KLF-3
WBGene00021953	Y55H10A.2	M00617_2.00	KLF-3
WBGene00021959	Y57E12AL.6	M00617_2.00	KLF-3
WBGene00022042	icd-2	M00617_2.00	KLF-3
WBGene00022043	psf-3	M00617_2.00	KLF-3
WBGene00022250	Y73B6BL.29	M00617_2.00	KLF-3
WBGene00022315	Y81B9A.1	M00617_2.00	KLF-3
WBGene00022401	Y97E10AR.6	M00617_2.00	KLF-3
WBGene00022484	fbxa-77	M00617_2.00	KLF-3
WBGene00022498	hsd-2	M00617_2.00	KLF-3
WBGene00022581	ZC262.4	M00617_2.00	KLF-3
WBGene00022643	ZK6.8	M00617_2.00	KLF-3
WBGene00022706	ZK354.3	M00617_2.00	KLF-3
WBGene00022710	ZK354.9	M00617_2.00	KLF-3
WBGene00022712	ZK355.2	M00617_2.00	KLF-3
WBGene00044100	srbc-27	M00617_2.00	KLF-3
WBGene00044360	C33C12.11	M00617_2.00	KLF-3
WBGene00044675	fbxa-76	M00617_2.00	KLF-3
WBGene00045289	fbxa-169	M00617_2.00	KLF-3
WBGene00077559	R05D7.7	M00617_2.00	KLF-3
WBGene00077786	F53F8.7	M00617_2.00	KLF-3
WBGene00086560	ZK355.8	M00617_2.00	KLF-3
WBGene00194680	Y17D7C.6	M00617_2.00	KLF-3
WBGene00194682	F40D4.17	M00617_2.00	KLF-3
WBGene00206474	T22A3.12	M00617_2.00	KLF-3
WBGene00219205	R03D7.15	M00617_2.00	KLF-3
WBGene00219241	Y116A8A.150	M00617_2.00	KLF-3
WBGene00219275	Y39G10AR.32	M00617_2.00	KLF-3
WBGene00235289	Y73B6BL.289	M00617_2.00	KLF-3
WBGene00271830	W09G10.9	M00617_2.00	KLF-3
WBGene00000004	aat-3	M00621_2.00	REF-2
WBGene00000409	cdk-8	M00621_2.00	REF-2
WBGene00000460	ceh-39	M00621_2.00	REF-2
WBGene00000535	cpi-1	M00621_2.00	REF-2
WBGene00000758	col-185	M00621_2.00	REF-2
WBGene00000804	csc-1	M00621_2.00	REF-2
WBGene00000897	daf-1	M00621_2.00	REF-2
WBGene00000938	dcp-66	M00621_2.00	REF-2
WBGene00001338	ears-2	M00621_2.00	REF-2
WBGene00001485	fre-1	M00621_2.00	REF-2
WBGene00002060	ife-2	M00621_2.00	REF-2
WBGene00002063	ife-5	M00621_2.00	REF-2
WBGene00002203	kin-20	M00621_2.00	REF-2
WBGene00002245	lag-1	M00621_2.00	REF-2
WBGene00002977	lev-10	M00621_2.00	REF-2
WBGene00003010	lin-24	M00621_2.00	REF-2
WBGene00003061	lpd-5	M00621_2.00	REF-2
WBGene00003170	mec-6	M00621_2.00	REF-2
WBGene00003430	msp-32	M00621_2.00	REF-2
WBGene00003696	nhr-106	M00621_2.00	REF-2
WBGene00003763	nlp-25	M00621_2.00	REF-2
WBGene00003804	npp-18	M00621_2.00	REF-2
WBGene00004357	rho-1	M00621_2.00	REF-2
WBGene00004777	ser-2	M00621_2.00	REF-2
WBGene00004812	skr-6	M00621_2.00	REF-2
WBGene00004884	smg-6	M00621_2.00	REF-2
WBGene00005169	srg-11	M00621_2.00	REF-2
WBGene00005213	srg-56	M00621_2.00	REF-2
WBGene00005332	srh-113	M00621_2.00	REF-2
WBGene00005400	srh-185	M00621_2.00	REF-2
WBGene00005443	srh-236	M00621_2.00	REF-2
WBGene00005579	sri-67	M00621_2.00	REF-2
WBGene00005688	sru-25	M00621_2.00	REF-2
WBGene00005722	srv-11	M00621_2.00	REF-2
WBGene00005820	srw-73	M00621_2.00	REF-2
WBGene00005823	srw-76	M00621_2.00	REF-2
WBGene00005898	srx-7	M00621_2.00	REF-2
WBGene00005912	srx-21	M00621_2.00	REF-2
WBGene00006080	str-12	M00621_2.00	REF-2
WBGene00006129	str-67	M00621_2.00	REF-2
WBGene00006131	str-69	M00621_2.00	REF-2
WBGene00006150	str-92	M00621_2.00	REF-2
WBGene00006377	syp-3	M00621_2.00	REF-2
WBGene00006679	twk-26	M00621_2.00	REF-2
WBGene00007428	wdr-20	M00621_2.00	REF-2
WBGene00007486	C09G1.4	M00621_2.00	REF-2
WBGene00007620	ocrl-1	M00621_2.00	REF-2
WBGene00007877	nfki-1	M00621_2.00	REF-2
WBGene00007988	best-8	M00621_2.00	REF-2
WBGene00007991	C37A5.7	M00621_2.00	REF-2
WBGene00008272	C53B4.2	M00621_2.00	REF-2
WBGene00008700	clec-254	M00621_2.00	REF-2
WBGene00008701	F11D11.6	M00621_2.00	REF-2
WBGene00008702	clec-252	M00621_2.00	REF-2
WBGene00008703	clec-251	M00621_2.00	REF-2
WBGene00008860	romo-1	M00621_2.00	REF-2
WBGene00008932	F18A11.5	M00621_2.00	REF-2
WBGene00008953	F19C6.4	M00621_2.00	REF-2
WBGene00009033	F21H7.12	M00621_2.00	REF-2
WBGene00009286	zipt-1	M00621_2.00	REF-2
WBGene00009416	F35E2.9	M00621_2.00	REF-2
WBGene00009563	F39H2.3	M00621_2.00	REF-2
WBGene00009568	srbc-26	M00621_2.00	REF-2
WBGene00009571	F40D4.12	M00621_2.00	REF-2
WBGene00009572	F40D4.13	M00621_2.00	REF-2
WBGene00009615	oac-25	M00621_2.00	REF-2
WBGene00009850	F48F7.5	M00621_2.00	REF-2
WBGene00009892	scl-11	M00621_2.00	REF-2
WBGene00009893	F49E11.7	M00621_2.00	REF-2
WBGene00009916	F52A8.3	M00621_2.00	REF-2
WBGene00009944	mtcu-2	M00621_2.00	REF-2
WBGene00010059	F54E4.3	M00621_2.00	REF-2
WBGene00010105	fbxb-62	M00621_2.00	REF-2
WBGene00010106	fbxb-61	M00621_2.00	REF-2
WBGene00010215	nhr-193	M00621_2.00	REF-2
WBGene00010217	sre-31	M00621_2.00	REF-2
WBGene00010298	F59A1.12	M00621_2.00	REF-2
WBGene00010413	H25K10.4	M00621_2.00	REF-2
WBGene00010414	hpa-1	M00621_2.00	REF-2
WBGene00010528	K03D3.2	M00621_2.00	REF-2
WBGene00010620	K07A12.1	M00621_2.00	REF-2
WBGene00010697	uda-1	M00621_2.00	REF-2
WBGene00010917	M110.9	M00621_2.00	REF-2
WBGene00011129	R07H5.9	M00621_2.00	REF-2
WBGene00011234	R11A5.6	M00621_2.00	REF-2
WBGene00011268	pde-12	M00621_2.00	REF-2
WBGene00011752	fbxa-2	M00621_2.00	REF-2
WBGene00011803	T16G12.1	M00621_2.00	REF-2
WBGene00011909	T22A3.6	M00621_2.00	REF-2
WBGene00011942	T23D5.3	M00621_2.00	REF-2
WBGene00012238	W04A8.3	M00621_2.00	REF-2
WBGene00012333	sre-43	M00621_2.00	REF-2
WBGene00012412	Y7A5A.6	M00621_2.00	REF-2
WBGene00012574	fbxa-213	M00621_2.00	REF-2
WBGene00012798	Y43F4A.3	M00621_2.00	REF-2
WBGene00012802	set-25	M00621_2.00	REF-2
WBGene00012837	Y43F8C.16	M00621_2.00	REF-2
WBGene00012958	Y47H10A.2	M00621_2.00	REF-2
WBGene00013008	clec-146	M00621_2.00	REF-2
WBGene00013013	clec-145	M00621_2.00	REF-2
WBGene00013019	Y48G10A.2	M00621_2.00	REF-2
WBGene00013117	Y51H4A.23	M00621_2.00	REF-2
WBGene00013157	Y53F4B.10	M00621_2.00	REF-2
WBGene00013192	Y54E2A.7	M00621_2.00	REF-2
WBGene00013197	ttm-5	M00621_2.00	REF-2
WBGene00013198	Y54E5A.2	M00621_2.00	REF-2
WBGene00013233	sdz-33	M00621_2.00	REF-2
WBGene00013234	fbxb-24	M00621_2.00	REF-2
WBGene00013357	clec-260	M00621_2.00	REF-2
WBGene00013370	Y60A9.3	M00621_2.00	REF-2
WBGene00013411	Y64G10A.1	M00621_2.00	REF-2
WBGene00013424	Y66A7A.4	M00621_2.00	REF-2
WBGene00013507	Y71A12B.10	M00621_2.00	REF-2
WBGene00013653	Y105C5B.14	M00621_2.00	REF-2
WBGene00013654	Y105C5B.15	M00621_2.00	REF-2
WBGene00013815	Y116A8C.44	M00621_2.00	REF-2
WBGene00015014	bath-24	M00621_2.00	REF-2
WBGene00015015	math-1	M00621_2.00	REF-2
WBGene00015285	gmeb-1	M00621_2.00	REF-2
WBGene00015559	npr-17	M00621_2.00	REF-2
WBGene00015748	C14A11.2	M00621_2.00	REF-2
WBGene00015770	C14E2.1	M00621_2.00	REF-2
WBGene00015774	C14E2.5	M00621_2.00	REF-2
WBGene00016183	C28F5.1	M00621_2.00	REF-2
WBGene00016221	C29F9.6	M00621_2.00	REF-2
WBGene00016297	fbxc-15	M00621_2.00	REF-2
WBGene00016302	fbxc-7	M00621_2.00	REF-2
WBGene00016475	srab-9	M00621_2.00	REF-2
WBGene00016483	C36C5.14	M00621_2.00	REF-2
WBGene00016786	cyp-35A4	M00621_2.00	REF-2
WBGene00016857	srt-16	M00621_2.00	REF-2
WBGene00016985	C56G3.2	M00621_2.00	REF-2
WBGene00016993	CD4.8	M00621_2.00	REF-2
WBGene00017225	fbxa-52	M00621_2.00	REF-2
WBGene00017285	F09E5.7	M00621_2.00	REF-2
WBGene00017286	F09E5.8	M00621_2.00	REF-2
WBGene00017387	mpst-4	M00621_2.00	REF-2
WBGene00017706	F22E5.7	M00621_2.00	REF-2
WBGene00017901	igeg-1	M00621_2.00	REF-2
WBGene00017935	srbc-70	M00621_2.00	REF-2
WBGene00018013	phf-10	M00621_2.00	REF-2
WBGene00018139	sre-24	M00621_2.00	REF-2
WBGene00018231	F40E3.3	M00621_2.00	REF-2
WBGene00018398	sptl-2	M00621_2.00	REF-2
WBGene00018426	F44E7.4	M00621_2.00	REF-2
WBGene00018497	msrp-3	M00621_2.00	REF-2
WBGene00018713	F52G3.5	M00621_2.00	REF-2
WBGene00018990	klf-1	M00621_2.00	REF-2
WBGene00019048	F58E2.4	M00621_2.00	REF-2
WBGene00019070	F58H7.5	M00621_2.00	REF-2
WBGene00019207	fgt-1	M00621_2.00	REF-2
WBGene00019347	mbl-1	M00621_2.00	REF-2
WBGene00019387	K04F1.8	M00621_2.00	REF-2
WBGene00019412	fbxb-49	M00621_2.00	REF-2
WBGene00019419	K05F6.8	M00621_2.00	REF-2
WBGene00019594	K09H9.1	M00621_2.00	REF-2
WBGene00019600	rga-3	M00621_2.00	REF-2
WBGene00019668	fil-2	M00621_2.00	REF-2
WBGene00019743	nhr-203	M00621_2.00	REF-2
WBGene00019818	R02C2.7	M00621_2.00	REF-2
WBGene00020004	R11E3.2	M00621_2.00	REF-2
WBGene00020203	T04B8.1	M00621_2.00	REF-2
WBGene00020228	T05A8.2	M00621_2.00	REF-2
WBGene00020298	T07A9.10	M00621_2.00	REF-2
WBGene00020618	T20D4.12	M00621_2.00	REF-2
WBGene00020620	T20D4.15	M00621_2.00	REF-2
WBGene00020812	acdh-7	M00621_2.00	REF-2
WBGene00020832	T26C12.2	M00621_2.00	REF-2
WBGene00020834	T27A1.2	M00621_2.00	REF-2
WBGene00020933	W02D3.4	M00621_2.00	REF-2
WBGene00020961	sknr-1	M00621_2.00	REF-2
WBGene00020974	W03B1.5	M00621_2.00	REF-2
WBGene00020977	oac-52	M00621_2.00	REF-2
WBGene00021070	cpr-8	M00621_2.00	REF-2
WBGene00021072	W07B8.4	M00621_2.00	REF-2
WBGene00021117	clec-126	M00621_2.00	REF-2
WBGene00021141	clec-134	M00621_2.00	REF-2
WBGene00021167	cyp-32B1	M00621_2.00	REF-2
WBGene00021288	clec-123	M00621_2.00	REF-2
WBGene00021296	Y25C1A.13	M00621_2.00	REF-2
WBGene00021509	Y41D4A.7	M00621_2.00	REF-2
WBGene00021554	Y45G5AL.1	M00621_2.00	REF-2
WBGene00021576	fbxc-51	M00621_2.00	REF-2
WBGene00021578	Y46B2A.3	M00621_2.00	REF-2
WBGene00021590	Y46D2A.2	M00621_2.00	REF-2
WBGene00021706	srbc-39	M00621_2.00	REF-2
WBGene00021707	srbc-38	M00621_2.00	REF-2
WBGene00021884	Y54G2A.19	M00621_2.00	REF-2
WBGene00021898	Y54G2A.36	M00621_2.00	REF-2
WBGene00021953	Y55H10A.2	M00621_2.00	REF-2
WBGene00021959	Y57E12AL.6	M00621_2.00	REF-2
WBGene00022315	Y81B9A.1	M00621_2.00	REF-2
WBGene00022401	Y97E10AR.6	M00621_2.00	REF-2
WBGene00022443	Y110A2AL.6	M00621_2.00	REF-2
WBGene00022484	fbxa-77	M00621_2.00	REF-2
WBGene00022497	Y119D3B.21	M00621_2.00	REF-2
WBGene00022650	ZK84.2	M00621_2.00	REF-2
WBGene00022706	ZK354.3	M00621_2.00	REF-2
WBGene00022710	ZK354.9	M00621_2.00	REF-2
WBGene00023486	K08B4.7	M00621_2.00	REF-2
WBGene00023513	srz-71	M00621_2.00	REF-2
WBGene00044031	F49C5.9	M00621_2.00	REF-2
WBGene00044100	srbc-27	M00621_2.00	REF-2
WBGene00044142	H13N06.7	M00621_2.00	REF-2
WBGene00044162	F49C5.10	M00621_2.00	REF-2
WBGene00044539	K09H11.9	M00621_2.00	REF-2
WBGene00044563	T26C11.8	M00621_2.00	REF-2
WBGene00044675	fbxa-76	M00621_2.00	REF-2
WBGene00044696	F52E1.14	M00621_2.00	REF-2
WBGene00044705	T22F3.12	M00621_2.00	REF-2
WBGene00044771	tmem-218	M00621_2.00	REF-2
WBGene00077786	F53F8.7	M00621_2.00	REF-2
WBGene00194649	Y57G11C.1130	M00621_2.00	REF-2
WBGene00194682	F40D4.17	M00621_2.00	REF-2
WBGene00194744	Y38H6C.25	M00621_2.00	REF-2
WBGene00195169	Y50D4A.6	M00621_2.00	REF-2
WBGene00195211	C34F6.12	M00621_2.00	REF-2
WBGene00206474	T22A3.12	M00621_2.00	REF-2
WBGene00206527	T27A8.7	M00621_2.00	REF-2
WBGene00219205	R03D7.15	M00621_2.00	REF-2
WBGene00271830	W09G10.9	M00621_2.00	REF-2
WBGene00303036	C08B6.18	M00621_2.00	REF-2
WBGene00303103	W02D3.13	M00621_2.00	REF-2
WBGene00305066	Y55B1BR.8	M00621_2.00	REF-2
WBGene00305112	F22E5.23	M00621_2.00	REF-2
WBGene00000055	acr-16	M00622_2.00	EGRH-1
WBGene00000168	apx-1	M00622_2.00	EGRH-1
WBGene00000185	arg-1	M00622_2.00	EGRH-1
WBGene00000283	cah-5	M00622_2.00	EGRH-1
WBGene00000429	ceh-2	M00622_2.00	EGRH-1
WBGene00000552	cmd-1	M00622_2.00	EGRH-1
WBGene00000782	cpr-2	M00622_2.00	EGRH-1
WBGene00000864	cya-2	M00622_2.00	EGRH-1
WBGene00000938	dcp-66	M00622_2.00	EGRH-1
WBGene00001156	ech-7	M00622_2.00	EGRH-1
WBGene00001232	eif-3.I	M00622_2.00	EGRH-1
WBGene00001246	elo-8	M00622_2.00	EGRH-1
WBGene00001365	exc-4	M00622_2.00	EGRH-1
WBGene00001604	gln-3	M00622_2.00	EGRH-1
WBGene00001937	his-63	M00622_2.00	EGRH-1
WBGene00002062	ife-4	M00622_2.00	EGRH-1
WBGene00002109	ins-26	M00622_2.00	EGRH-1
WBGene00002113	ins-30	M00622_2.00	EGRH-1
WBGene00002116	ins-33	M00622_2.00	EGRH-1
WBGene00002203	kin-20	M00622_2.00	EGRH-1
WBGene00002977	lev-10	M00622_2.00	EGRH-1
WBGene00003061	lpd-5	M00622_2.00	EGRH-1
WBGene00003177	mec-15	M00622_2.00	EGRH-1
WBGene00003660	nhr-70	M00622_2.00	EGRH-1
WBGene00003670	nhr-80	M00622_2.00	EGRH-1
WBGene00003709	nhr-119	M00622_2.00	EGRH-1
WBGene00003755	nlp-17	M00622_2.00	EGRH-1
WBGene00004172	pqn-92	M00622_2.00	EGRH-1
WBGene00004225	ptr-11	M00622_2.00	EGRH-1
WBGene00004270	rab-6.2	M00622_2.00	EGRH-1
WBGene00004287	rac-2	M00622_2.00	EGRH-1
WBGene00004351	rgs-8.1	M00622_2.00	EGRH-1
WBGene00005293	srh-72	M00622_2.00	EGRH-1
WBGene00005363	srh-147	M00622_2.00	EGRH-1
WBGene00005386	srh-170	M00622_2.00	EGRH-1
WBGene00005657	srr-6	M00622_2.00	EGRH-1
WBGene00005807	srw-60	M00622_2.00	EGRH-1
WBGene00006151	str-93	M00622_2.00	EGRH-1
WBGene00006153	str-96	M00622_2.00	EGRH-1
WBGene00006377	syp-3	M00622_2.00	EGRH-1
WBGene00006550	tbx-31	M00622_2.00	EGRH-1
WBGene00006551	tbx-32	M00622_2.00	EGRH-1
WBGene00006634	tsp-8	M00622_2.00	EGRH-1
WBGene00006725	ubl-1	M00622_2.00	EGRH-1
WBGene00006902	vet-6	M00622_2.00	EGRH-1
WBGene00007068	cTel55X.1	M00622_2.00	EGRH-1
WBGene00007072	ugt-1	M00622_2.00	EGRH-1
WBGene00007212	BE10.4	M00622_2.00	EGRH-1
WBGene00007279	C03E10.1	M00622_2.00	EGRH-1
WBGene00007378	lido-17	M00622_2.00	EGRH-1
WBGene00007476	C09E9.1	M00622_2.00	EGRH-1
WBGene00007769	C27C7.7	M00622_2.00	EGRH-1
WBGene00008187	C49A1.5	M00622_2.00	EGRH-1
WBGene00008190	clec-114	M00622_2.00	EGRH-1
WBGene00008217	C50B6.1	M00622_2.00	EGRH-1
WBGene00008272	C53B4.2	M00622_2.00	EGRH-1
WBGene00008280	acc-2	M00622_2.00	EGRH-1
WBGene00008588	F08G12.5	M00622_2.00	EGRH-1
WBGene00008700	clec-254	M00622_2.00	EGRH-1
WBGene00008701	F11D11.6	M00622_2.00	EGRH-1
WBGene00008782	sdz-14	M00622_2.00	EGRH-1
WBGene00008783	F14B6.2	M00622_2.00	EGRH-1
WBGene00008880	F16B12.4	M00622_2.00	EGRH-1
WBGene00008882	F16B12.6	M00622_2.00	EGRH-1
WBGene00008961	F19H6.6	M00622_2.00	EGRH-1
WBGene00009017	F21D9.3	M00622_2.00	EGRH-1
WBGene00009035	gfat-2	M00622_2.00	EGRH-1
WBGene00009358	F33C8.4	M00622_2.00	EGRH-1
WBGene00009563	F39H2.3	M00622_2.00	EGRH-1
WBGene00009568	srbc-26	M00622_2.00	EGRH-1
WBGene00009571	F40D4.12	M00622_2.00	EGRH-1
WBGene00009572	F40D4.13	M00622_2.00	EGRH-1
WBGene00009637	nspc-13	M00622_2.00	EGRH-1
WBGene00009749	F46A8.6	M00622_2.00	EGRH-1
WBGene00009850	F48F7.5	M00622_2.00	EGRH-1
WBGene00009862	fbxb-67	M00622_2.00	EGRH-1
WBGene00009908	F49H6.5	M00622_2.00	EGRH-1
WBGene00009913	F49H6.12	M00622_2.00	EGRH-1
WBGene00010059	F54E4.3	M00622_2.00	EGRH-1
WBGene00010105	fbxb-62	M00622_2.00	EGRH-1
WBGene00010106	fbxb-61	M00622_2.00	EGRH-1
WBGene00010292	F59A1.6	M00622_2.00	EGRH-1
WBGene00010298	F59A1.12	M00622_2.00	EGRH-1
WBGene00010414	hpa-1	M00622_2.00	EGRH-1
WBGene00010576	clec-116	M00622_2.00	EGRH-1
WBGene00010620	K07A12.1	M00622_2.00	EGRH-1
WBGene00010662	K08E3.2	M00622_2.00	EGRH-1
WBGene00010697	uda-1	M00622_2.00	EGRH-1
WBGene00010724	K09E9.1	M00622_2.00	EGRH-1
WBGene00010725	erv-46	M00622_2.00	EGRH-1
WBGene00010726	K09E9.3	M00622_2.00	EGRH-1
WBGene00011129	R07H5.9	M00622_2.00	EGRH-1
WBGene00011268	pde-12	M00622_2.00	EGRH-1
WBGene00011434	T04D3.5	M00622_2.00	EGRH-1
WBGene00011651	nhr-217	M00622_2.00	EGRH-1
WBGene00011770	T14G8.2	M00622_2.00	EGRH-1
WBGene00011909	T22A3.6	M00622_2.00	EGRH-1
WBGene00011942	T23D5.3	M00622_2.00	EGRH-1
WBGene00012031	gpdh-3	M00622_2.00	EGRH-1
WBGene00012103	clec-12	M00622_2.00	EGRH-1
WBGene00012104	sygl-1	M00622_2.00	EGRH-1
WBGene00012231	W04A4.2	M00622_2.00	EGRH-1
WBGene00012232	W04A4.3	M00622_2.00	EGRH-1
WBGene00012238	W04A8.3	M00622_2.00	EGRH-1
WBGene00012239	W04A8.4	M00622_2.00	EGRH-1
WBGene00012240	W04A8.5	M00622_2.00	EGRH-1
WBGene00012333	sre-43	M00622_2.00	EGRH-1
WBGene00012336	W07G4.2	M00622_2.00	EGRH-1
WBGene00012401	irld-57	M00622_2.00	EGRH-1
WBGene00012455	Y17D7C.1	M00622_2.00	EGRH-1
WBGene00012521	Y32B12B.1	M00622_2.00	EGRH-1
WBGene00012522	Y32B12B.2	M00622_2.00	EGRH-1
WBGene00012816	scl-21	M00622_2.00	EGRH-1
WBGene00012866	afmd-2	M00622_2.00	EGRH-1
WBGene00013013	clec-145	M00622_2.00	EGRH-1
WBGene00013062	Y51A2A.6	M00622_2.00	EGRH-1
WBGene00013096	mcd-1	M00622_2.00	EGRH-1
WBGene00013154	Y53F4B.7	M00622_2.00	EGRH-1
WBGene00013157	Y53F4B.10	M00622_2.00	EGRH-1
WBGene00013192	Y54E2A.7	M00622_2.00	EGRH-1
WBGene00013197	ttm-5	M00622_2.00	EGRH-1
WBGene00013198	Y54E5A.2	M00622_2.00	EGRH-1
WBGene00013203	Y54E5A.8	M00622_2.00	EGRH-1
WBGene00013370	Y60A9.3	M00622_2.00	EGRH-1
WBGene00013411	Y64G10A.1	M00622_2.00	EGRH-1
WBGene00013620	fbxa-111	M00622_2.00	EGRH-1
WBGene00013622	clec-238	M00622_2.00	EGRH-1
WBGene00013635	Y105C5A.10	M00622_2.00	EGRH-1
WBGene00013653	Y105C5B.14	M00622_2.00	EGRH-1
WBGene00013654	Y105C5B.15	M00622_2.00	EGRH-1
WBGene00013815	Y116A8C.44	M00622_2.00	EGRH-1
WBGene00013824	Y116F11B.8	M00622_2.00	EGRH-1
WBGene00013944	ZK228.1	M00622_2.00	EGRH-1
WBGene00014761	F46A8.11	M00622_2.00	EGRH-1
WBGene00015320	C02B8.1	M00622_2.00	EGRH-1
WBGene00015429	sor-3	M00622_2.00	EGRH-1
WBGene00015534	C06E4.5	M00622_2.00	EGRH-1
WBGene00015611	C08F1.8	M00622_2.00	EGRH-1
WBGene00015748	C14A11.2	M00622_2.00	EGRH-1
WBGene00015789	syx-6	M00622_2.00	EGRH-1
WBGene00015879	C17B7.5	M00622_2.00	EGRH-1
WBGene00015888	C17C3.2	M00622_2.00	EGRH-1
WBGene00016109	C25G6.4	M00622_2.00	EGRH-1
WBGene00016183	C28F5.1	M00622_2.00	EGRH-1
WBGene00016459	C35E7.7	M00622_2.00	EGRH-1
WBGene00016481	C36C5.12	M00622_2.00	EGRH-1
WBGene00016483	C36C5.14	M00622_2.00	EGRH-1
WBGene00016489	fubl-3	M00622_2.00	EGRH-1
WBGene00016557	ceh-84	M00622_2.00	EGRH-1
WBGene00016786	cyp-35A4	M00622_2.00	EGRH-1
WBGene00016855	C50H11.8	M00622_2.00	EGRH-1
WBGene00016992	zhit-1	M00622_2.00	EGRH-1
WBGene00016993	CD4.8	M00622_2.00	EGRH-1
WBGene00017157	tyra-2	M00622_2.00	EGRH-1
WBGene00017225	fbxa-52	M00622_2.00	EGRH-1
WBGene00017524	F16G10.9	M00622_2.00	EGRH-1
WBGene00017638	F20D6.9	M00622_2.00	EGRH-1
WBGene00017706	F22E5.7	M00622_2.00	EGRH-1
WBGene00017928	tut-1	M00622_2.00	EGRH-1
WBGene00018099	ztf-28	M00622_2.00	EGRH-1
WBGene00018139	sre-24	M00622_2.00	EGRH-1
WBGene00018231	F40E3.3	M00622_2.00	EGRH-1
WBGene00018330	elks-1	M00622_2.00	EGRH-1
WBGene00018398	sptl-2	M00622_2.00	EGRH-1
WBGene00018444	fbxb-48	M00622_2.00	EGRH-1
WBGene00018504	F46F5.13	M00622_2.00	EGRH-1
WBGene00018552	srt-19	M00622_2.00	EGRH-1
WBGene00018559	srt-37	M00622_2.00	EGRH-1
WBGene00018578	F47G3.3	M00622_2.00	EGRH-1
WBGene00018713	F52G3.5	M00622_2.00	EGRH-1
WBGene00018938	F56C3.1	M00622_2.00	EGRH-1
WBGene00018945	F56C3.8	M00622_2.00	EGRH-1
WBGene00019048	F58E2.4	M00622_2.00	EGRH-1
WBGene00019109	F59E11.2	M00622_2.00	EGRH-1
WBGene00019170	H06I04.6	M00622_2.00	EGRH-1
WBGene00019182	H10E21.1	M00622_2.00	EGRH-1
WBGene00019189	H11L12.1	M00622_2.00	EGRH-1
WBGene00019207	fgt-1	M00622_2.00	EGRH-1
WBGene00019216	H20J04.1	M00622_2.00	EGRH-1
WBGene00019272	H42K12.3	M00622_2.00	EGRH-1
WBGene00019335	K02F6.1	M00622_2.00	EGRH-1
WBGene00019347	mbl-1	M00622_2.00	EGRH-1
WBGene00019365	rei-2	M00622_2.00	EGRH-1
WBGene00019408	K05F1.6	M00622_2.00	EGRH-1
WBGene00019541	K08F11.1	M00622_2.00	EGRH-1
WBGene00019740	srt-31	M00622_2.00	EGRH-1
WBGene00019745	srbc-57	M00622_2.00	EGRH-1
WBGene00019818	R02C2.7	M00622_2.00	EGRH-1
WBGene00019994	cdh-1	M00622_2.00	EGRH-1
WBGene00020496	spat-3	M00622_2.00	EGRH-1
WBGene00020509	hex-1	M00622_2.00	EGRH-1
WBGene00020555	nhr-219	M00622_2.00	EGRH-1
WBGene00020875	T28A11.13	M00622_2.00	EGRH-1
WBGene00020952	kel-8	M00622_2.00	EGRH-1
WBGene00021025	cutl-13	M00622_2.00	EGRH-1
WBGene00021262	fbxa-74	M00622_2.00	EGRH-1
WBGene00021288	clec-123	M00622_2.00	EGRH-1
WBGene00021289	Y25C1A.2	M00622_2.00	EGRH-1
WBGene00021296	Y25C1A.13	M00622_2.00	EGRH-1
WBGene00021362	fmil-1	M00622_2.00	EGRH-1
WBGene00021390	fbxa-214	M00622_2.00	EGRH-1
WBGene00021410	Y38C1BA.1	M00622_2.00	EGRH-1
WBGene00021485	Y40A1A.3	M00622_2.00	EGRH-1
WBGene00021505	Y41D4A.3	M00622_2.00	EGRH-1
WBGene00021510	frpr-19	M00622_2.00	EGRH-1
WBGene00021511	Y41D4B.1	M00622_2.00	EGRH-1
WBGene00021679	Y48G1C.6	M00622_2.00	EGRH-1
WBGene00021706	srbc-39	M00622_2.00	EGRH-1
WBGene00021707	srbc-38	M00622_2.00	EGRH-1
WBGene00021752	xpd-1	M00622_2.00	EGRH-1
WBGene00021755	hpo-38	M00622_2.00	EGRH-1
WBGene00021801	Y53G8AL.3	M00622_2.00	EGRH-1
WBGene00021857	iffb-1	M00622_2.00	EGRH-1
WBGene00021869	vrp-1	M00622_2.00	EGRH-1
WBGene00021884	Y54G2A.19	M00622_2.00	EGRH-1
WBGene00021893	ndnf-1	M00622_2.00	EGRH-1
WBGene00021898	Y54G2A.36	M00622_2.00	EGRH-1
WBGene00021918	Y55D5A.4	M00622_2.00	EGRH-1
WBGene00021959	Y57E12AL.6	M00622_2.00	EGRH-1
WBGene00021988	rgs-8.2	M00622_2.00	EGRH-1
WBGene00022067	ivph-3	M00622_2.00	EGRH-1
WBGene00022069	eel-1	M00622_2.00	EGRH-1
WBGene00022103	cdh-12	M00622_2.00	EGRH-1
WBGene00022125	Y71F9B.1	M00622_2.00	EGRH-1
WBGene00022181	pho-9	M00622_2.00	EGRH-1
WBGene00022236	Y73B6BL.12	M00622_2.00	EGRH-1
WBGene00022250	Y73B6BL.29	M00622_2.00	EGRH-1
WBGene00022281	abtm-1	M00622_2.00	EGRH-1
WBGene00022329	fbxa-79	M00622_2.00	EGRH-1
WBGene00022401	Y97E10AR.6	M00622_2.00	EGRH-1
WBGene00022484	fbxa-77	M00622_2.00	EGRH-1
WBGene00022644	dod-19	M00622_2.00	EGRH-1
WBGene00022645	ZK6.11	M00622_2.00	EGRH-1
WBGene00022706	ZK354.3	M00622_2.00	EGRH-1
WBGene00022710	ZK354.9	M00622_2.00	EGRH-1
WBGene00022712	ZK355.2	M00622_2.00	EGRH-1
WBGene00023451	mlc-7	M00622_2.00	EGRH-1
WBGene00044031	F49C5.9	M00622_2.00	EGRH-1
WBGene00044062	snb-6	M00622_2.00	EGRH-1
WBGene00044162	F49C5.10	M00622_2.00	EGRH-1
WBGene00044675	fbxa-76	M00622_2.00	EGRH-1
WBGene00077559	R05D7.7	M00622_2.00	EGRH-1
WBGene00077786	F53F8.7	M00622_2.00	EGRH-1
WBGene00086560	ZK355.8	M00622_2.00	EGRH-1
WBGene00194663	F38B2.6	M00622_2.00	EGRH-1
WBGene00194682	F40D4.17	M00622_2.00	EGRH-1
WBGene00194912	ZK856.18	M00622_2.00	EGRH-1
WBGene00194931	Y105C5A.1273	M00622_2.00	EGRH-1
WBGene00195155	W04A8.9	M00622_2.00	EGRH-1
WBGene00195169	Y50D4A.6	M00622_2.00	EGRH-1
WBGene00206474	T22A3.12	M00622_2.00	EGRH-1
WBGene00219205	R03D7.15	M00622_2.00	EGRH-1
WBGene00219239	K05F6.14	M00622_2.00	EGRH-1
WBGene00219319	H25P06.5	M00622_2.00	EGRH-1
WBGene00219425	Y54G2A.73	M00622_2.00	EGRH-1
WBGene00235289	Y73B6BL.289	M00622_2.00	EGRH-1
WBGene00271830	W09G10.9	M00622_2.00	EGRH-1
WBGene00305112	F22E5.23	M00622_2.00	EGRH-1
WBGene00000040	aco-1	M00626_2.00	LSL-1
WBGene00000180	arc-1	M00626_2.00	LSL-1
WBGene00000254	bli-4	M00626_2.00	LSL-1
WBGene00000274	btf-1	M00626_2.00	LSL-1
WBGene00000392	cdd-2	M00626_2.00	LSL-1
WBGene00000415	ced-1	M00626_2.00	LSL-1
WBGene00000480	cgp-1	M00626_2.00	LSL-1
WBGene00000496	chs-1	M00626_2.00	LSL-1
WBGene00000645	col-69	M00626_2.00	LSL-1
WBGene00000685	col-111	M00626_2.00	LSL-1
WBGene00000735	col-162	M00626_2.00	LSL-1
WBGene00000782	cpr-2	M00626_2.00	LSL-1
WBGene00000913	daf-18	M00626_2.00	LSL-1
WBGene00001044	dnj-26	M00626_2.00	LSL-1
WBGene00001156	ech-7	M00626_2.00	LSL-1
WBGene00001232	eif-3.I	M00626_2.00	LSL-1
WBGene00001246	elo-8	M00626_2.00	LSL-1
WBGene00001536	gcy-9	M00626_2.00	LSL-1
WBGene00001603	gln-2	M00626_2.00	LSL-1
WBGene00001647	gna-2	M00626_2.00	LSL-1
WBGene00001722	grl-13	M00626_2.00	LSL-1
WBGene00001765	gst-17	M00626_2.00	LSL-1
WBGene00001766	gst-18	M00626_2.00	LSL-1
WBGene00001773	gst-25	M00626_2.00	LSL-1
WBGene00001820	ham-1	M00626_2.00	LSL-1
WBGene00001999	hrpa-1	M00626_2.00	LSL-1
WBGene00002038	hum-5	M00626_2.00	LSL-1
WBGene00002061	ife-3	M00626_2.00	LSL-1
WBGene00002227	klp-17	M00626_2.00	LSL-1
WBGene00003025	lin-40	M00626_2.00	LSL-1
WBGene00003031	lin-46	M00626_2.00	LSL-1
WBGene00003155	mcm-3	M00626_2.00	LSL-1
WBGene00003235	mif-2	M00626_2.00	LSL-1
WBGene00003237	mif-4	M00626_2.00	LSL-1
WBGene00003616	nhr-17	M00626_2.00	LSL-1
WBGene00003634	nhr-44	M00626_2.00	LSL-1
WBGene00003704	nhr-114	M00626_2.00	LSL-1
WBGene00004092	ppt-1	M00626_2.00	LSL-1
WBGene00004172	pqn-92	M00626_2.00	LSL-1
WBGene00004351	rgs-8.1	M00626_2.00	LSL-1
WBGene00004385	rnp-2	M00626_2.00	LSL-1
WBGene00004896	smu-2	M00626_2.00	LSL-1
WBGene00004963	spe-9	M00626_2.00	LSL-1
WBGene00004976	spe-41	M00626_2.00	LSL-1
WBGene00005344	srh-127	M00626_2.00	LSL-1
WBGene00005389	srh-173	M00626_2.00	LSL-1
WBGene00005533	sri-21	M00626_2.00	LSL-1
WBGene00005552	sri-40	M00626_2.00	LSL-1
WBGene00005687	sru-24	M00626_2.00	LSL-1
WBGene00005725	srv-14	M00626_2.00	LSL-1
WBGene00005757	srw-10	M00626_2.00	LSL-1
WBGene00005767	srw-20	M00626_2.00	LSL-1
WBGene00006140	str-81	M00626_2.00	LSL-1
WBGene00006169	str-118	M00626_2.00	LSL-1
WBGene00006554	tbx-35	M00626_2.00	LSL-1
WBGene00006615	trp-2	M00626_2.00	LSL-1
WBGene00007505	pezo-1	M00626_2.00	LSL-1
WBGene00007769	C27C7.7	M00626_2.00	LSL-1
WBGene00007796	C28D4.10	M00626_2.00	LSL-1
WBGene00007841	C31C9.7	M00626_2.00	LSL-1
WBGene00007851	clec-245	M00626_2.00	LSL-1
WBGene00007910	C34B4.5	M00626_2.00	LSL-1
WBGene00008138	C47D12.4	M00626_2.00	LSL-1
WBGene00008187	C49A1.5	M00626_2.00	LSL-1
WBGene00008190	clec-114	M00626_2.00	LSL-1
WBGene00008232	C50F4.4	M00626_2.00	LSL-1
WBGene00008500	F01D5.10	M00626_2.00	LSL-1
WBGene00008511	F01G10.9	M00626_2.00	LSL-1
WBGene00008800	F14E5.2	M00626_2.00	LSL-1
WBGene00008838	F15A4.2	M00626_2.00	LSL-1
WBGene00008891	clec-42	M00626_2.00	LSL-1
WBGene00008894	F16H6.4	M00626_2.00	LSL-1
WBGene00008955	F19D8.2	M00626_2.00	LSL-1
WBGene00009018	F21D9.4	M00626_2.00	LSL-1
WBGene00009127	clsp-1	M00626_2.00	LSL-1
WBGene00009463	F36D1.4	M00626_2.00	LSL-1
WBGene00009507	mus-101	M00626_2.00	LSL-1
WBGene00009510	F37D6.4	M00626_2.00	LSL-1
WBGene00009512	bigr-1	M00626_2.00	LSL-1
WBGene00009571	F40D4.12	M00626_2.00	LSL-1
WBGene00009572	F40D4.13	M00626_2.00	LSL-1
WBGene00009695	clp-8	M00626_2.00	LSL-1
WBGene00009822	clec-113	M00626_2.00	LSL-1
WBGene00009827	hmg-6	M00626_2.00	LSL-1
WBGene00009892	scl-11	M00626_2.00	LSL-1
WBGene00009916	F52A8.3	M00626_2.00	LSL-1
WBGene00009949	F53A2.1	M00626_2.00	LSL-1
WBGene00009956	F53B2.5	M00626_2.00	LSL-1
WBGene00010250	F58D12.3	M00626_2.00	LSL-1
WBGene00010542	K03H1.7	M00626_2.00	LSL-1
WBGene00010663	toca-2	M00626_2.00	LSL-1
WBGene00010989	R03D7.2	M00626_2.00	LSL-1
WBGene00011109	R07E5.1	M00626_2.00	LSL-1
WBGene00011110	prdx-3	M00626_2.00	LSL-1
WBGene00011121	R07E5.17	M00626_2.00	LSL-1
WBGene00011234	R11A5.6	M00626_2.00	LSL-1
WBGene00011306	R186.3	M00626_2.00	LSL-1
WBGene00011309	R186.8	M00626_2.00	LSL-1
WBGene00011434	T04D3.5	M00626_2.00	LSL-1
WBGene00012159	VY10G11R.1	M00626_2.00	LSL-1
WBGene00012182	osta-3	M00626_2.00	LSL-1
WBGene00012187	rpb-11	M00626_2.00	LSL-1
WBGene00012188	W01G7.4	M00626_2.00	LSL-1
WBGene00012240	W04A8.5	M00626_2.00	LSL-1
WBGene00012247	W04E12.2	M00626_2.00	LSL-1
WBGene00012249	W04E12.4	M00626_2.00	LSL-1
WBGene00012296	spe-46	M00626_2.00	LSL-1
WBGene00012328	W07G1.1	M00626_2.00	LSL-1
WBGene00012348	pptr-1	M00626_2.00	LSL-1
WBGene00012395	Y6D1A.1	M00626_2.00	LSL-1
WBGene00012521	Y32B12B.1	M00626_2.00	LSL-1
WBGene00012522	Y32B12B.2	M00626_2.00	LSL-1
WBGene00012605	Y38F1A.1	M00626_2.00	LSL-1
WBGene00012713	bckd-1A	M00626_2.00	LSL-1
WBGene00012720	Y39E4B.11	M00626_2.00	LSL-1
WBGene00012743	Y40H7A.3	M00626_2.00	LSL-1
WBGene00012850	Y44A6C.1	M00626_2.00	LSL-1
WBGene00012911	acl-7	M00626_2.00	LSL-1
WBGene00012943	bed-2	M00626_2.00	LSL-1
WBGene00013013	clec-145	M00626_2.00	LSL-1
WBGene00013148	Y53F4A.2	M00626_2.00	LSL-1
WBGene00013160	Y53F4B.13	M00626_2.00	LSL-1
WBGene00013190	Y54E2A.5	M00626_2.00	LSL-1
WBGene00013203	Y54E5A.8	M00626_2.00	LSL-1
WBGene00013207	zipt-2.3	M00626_2.00	LSL-1
WBGene00013242	Y56A3A.30	M00626_2.00	LSL-1
WBGene00013292	Y57G11A.4	M00626_2.00	LSL-1
WBGene00013424	Y66A7A.4	M00626_2.00	LSL-1
WBGene00013526	Y73F8A.20	M00626_2.00	LSL-1
WBGene00013555	fbxa-89	M00626_2.00	LSL-1
WBGene00013620	fbxa-111	M00626_2.00	LSL-1
WBGene00013622	clec-238	M00626_2.00	LSL-1
WBGene00013717	madf-10	M00626_2.00	LSL-1
WBGene00013938	ZK218.4	M00626_2.00	LSL-1
WBGene00014193	nhr-247	M00626_2.00	LSL-1
WBGene00015035	otpl-1	M00626_2.00	LSL-1
WBGene00015073	B0238.9	M00626_2.00	LSL-1
WBGene00015095	B0261.7	M00626_2.00	LSL-1
WBGene00015096	B0261.8	M00626_2.00	LSL-1
WBGene00015254	B0554.1	M00626_2.00	LSL-1
WBGene00015285	gmeb-1	M00626_2.00	LSL-1
WBGene00015330	C02B10.5	M00626_2.00	LSL-1
WBGene00015557	hrpk-2	M00626_2.00	LSL-1
WBGene00015752	C14B9.2	M00626_2.00	LSL-1
WBGene00015982	bgnt-1.4	M00626_2.00	LSL-1
WBGene00015984	C18G1.6	M00626_2.00	LSL-1
WBGene00016013	ugt-66	M00626_2.00	LSL-1
WBGene00016109	C25G6.4	M00626_2.00	LSL-1
WBGene00016183	C28F5.1	M00626_2.00	LSL-1
WBGene00016310	txt-18	M00626_2.00	LSL-1
WBGene00016315	C32D5.7	M00626_2.00	LSL-1
WBGene00016489	fubl-3	M00626_2.00	LSL-1
WBGene00016855	C50H11.8	M00626_2.00	LSL-1
WBGene00016888	znf-598	M00626_2.00	LSL-1
WBGene00016891	C53A3.1	M00626_2.00	LSL-1
WBGene00016901	C53C11.4	M00626_2.00	LSL-1
WBGene00017119	timm-17B.1	M00626_2.00	LSL-1
WBGene00017482	set-9	M00626_2.00	LSL-1
WBGene00017532	ent-5	M00626_2.00	LSL-1
WBGene00017722	F22F7.4	M00626_2.00	LSL-1
WBGene00017738	tipn-1	M00626_2.00	LSL-1
WBGene00017787	nhr-141	M00626_2.00	LSL-1
WBGene00017920	jmjd-1.2	M00626_2.00	LSL-1
WBGene00017957	F31F4.1	M00626_2.00	LSL-1
WBGene00018021	F34D6.1	M00626_2.00	LSL-1
WBGene00018023	set-11	M00626_2.00	LSL-1
WBGene00018111	F36H9.2	M00626_2.00	LSL-1
WBGene00018121	F36H12.5	M00626_2.00	LSL-1
WBGene00018324	F42A6.2	M00626_2.00	LSL-1
WBGene00018348	F42C5.6	M00626_2.00	LSL-1
WBGene00018636	oef-1	M00626_2.00	LSL-1
WBGene00018647	F49F1.7	M00626_2.00	LSL-1
WBGene00019216	H20J04.1	M00626_2.00	LSL-1
WBGene00019236	H23N18.5	M00626_2.00	LSL-1
WBGene00019279	K01A2.4	M00626_2.00	LSL-1
WBGene00019586	K09F6.3	M00626_2.00	LSL-1
WBGene00019674	K12C11.3	M00626_2.00	LSL-1
WBGene00019767	rpa-2	M00626_2.00	LSL-1
WBGene00019777	M57.1	M00626_2.00	LSL-1
WBGene00019915	tbc-10	M00626_2.00	LSL-1
WBGene00019923	fbxc-29	M00626_2.00	LSL-1
WBGene00019952	fbxb-74	M00626_2.00	LSL-1
WBGene00019955	R08C7.12	M00626_2.00	LSL-1
WBGene00019956	fbxb-75	M00626_2.00	LSL-1
WBGene00019972	R09A1.2	M00626_2.00	LSL-1
WBGene00020015	nhr-210	M00626_2.00	LSL-1
WBGene00020260	T05E7.4	M00626_2.00	LSL-1
WBGene00020297	nog-1	M00626_2.00	LSL-1
WBGene00020327	clec-21	M00626_2.00	LSL-1
WBGene00020543	fbxb-83	M00626_2.00	LSL-1
WBGene00020544	fbxb-84	M00626_2.00	LSL-1
WBGene00020548	T17A3.12	M00626_2.00	LSL-1
WBGene00020555	nhr-219	M00626_2.00	LSL-1
WBGene00020752	srbc-68	M00626_2.00	LSL-1
WBGene00020762	zer-1	M00626_2.00	LSL-1
WBGene00020803	T25E4.1	M00626_2.00	LSL-1
WBGene00020828	T26C11.2	M00626_2.00	LSL-1
WBGene00020851	nhr-227	M00626_2.00	LSL-1
WBGene00020929	W02C12.2	M00626_2.00	LSL-1
WBGene00020952	kel-8	M00626_2.00	LSL-1
WBGene00020972	trpl-2	M00626_2.00	LSL-1
WBGene00021039	W05F2.7	M00626_2.00	LSL-1
WBGene00021112	W09C3.4	M00626_2.00	LSL-1
WBGene00021215	Y18H1A.11	M00626_2.00	LSL-1
WBGene00021284	Y24D9A.6	M00626_2.00	LSL-1
WBGene00021288	clec-123	M00626_2.00	LSL-1
WBGene00021367	Y37E11AM.3	M00626_2.00	LSL-1
WBGene00021458	Y39G10AL.1	M00626_2.00	LSL-1
WBGene00021505	Y41D4A.3	M00626_2.00	LSL-1
WBGene00021511	Y41D4B.1	M00626_2.00	LSL-1
WBGene00021551	edc-4	M00626_2.00	LSL-1
WBGene00021629	scpl-3	M00626_2.00	LSL-1
WBGene00021708	srbc-37	M00626_2.00	LSL-1
WBGene00021709	ugt-29	M00626_2.00	LSL-1
WBGene00021720	Y49F6B.8	M00626_2.00	LSL-1
WBGene00021741	Y50D4B.2	M00626_2.00	LSL-1
WBGene00021752	xpd-1	M00626_2.00	LSL-1
WBGene00021848	nhr-239	M00626_2.00	LSL-1
WBGene00021880	Y54G2A.15	M00626_2.00	LSL-1
WBGene00021884	Y54G2A.19	M00626_2.00	LSL-1
WBGene00021892	Y54G2A.28	M00626_2.00	LSL-1
WBGene00021898	Y54G2A.36	M00626_2.00	LSL-1
WBGene00021988	rgs-8.2	M00626_2.00	LSL-1
WBGene00022006	mpst-5	M00626_2.00	LSL-1
WBGene00022007	mpst-6	M00626_2.00	LSL-1
WBGene00022103	cdh-12	M00626_2.00	LSL-1
WBGene00022233	ipla-6	M00626_2.00	LSL-1
WBGene00022281	abtm-1	M00626_2.00	LSL-1
WBGene00022326	fbxa-14	M00626_2.00	LSL-1
WBGene00022329	fbxa-79	M00626_2.00	LSL-1
WBGene00022453	ncap-1	M00626_2.00	LSL-1
WBGene00022497	Y119D3B.21	M00626_2.00	LSL-1
WBGene00022531	morc-1	M00626_2.00	LSL-1
WBGene00022581	ZC262.4	M00626_2.00	LSL-1
WBGene00022582	ZC262.5	M00626_2.00	LSL-1
WBGene00022610	ltah-1.2	M00626_2.00	LSL-1
WBGene00022644	dod-19	M00626_2.00	LSL-1
WBGene00022645	ZK6.11	M00626_2.00	LSL-1
WBGene00022669	ZK177.1	M00626_2.00	LSL-1
WBGene00023520	oig-5	M00626_2.00	LSL-1
WBGene00043948	ZC262.7	M00626_2.00	LSL-1
WBGene00044031	F49C5.9	M00626_2.00	LSL-1
WBGene00044072	ham-3	M00626_2.00	LSL-1
WBGene00044162	F49C5.10	M00626_2.00	LSL-1
WBGene00044246	F36D1.10	M00626_2.00	LSL-1
WBGene00044284	spp-21	M00626_2.00	LSL-1
WBGene00044389	C27D6.12	M00626_2.00	LSL-1
WBGene00044402	Y82E9BL.18	M00626_2.00	LSL-1
WBGene00044435	Y20F4.8	M00626_2.00	LSL-1
WBGene00044495	Y54G2A.40	M00626_2.00	LSL-1
WBGene00044753	F49H12.7	M00626_2.00	LSL-1
WBGene00045052	K12C11.6	M00626_2.00	LSL-1
WBGene00045053	K12C11.7	M00626_2.00	LSL-1
WBGene00045249	T07A9.15	M00626_2.00	LSL-1
WBGene00045302	fbxc-30	M00626_2.00	LSL-1
WBGene00077497	K06A4.10	M00626_2.00	LSL-1
WBGene00077539	Y52B11A.12	M00626_2.00	LSL-1
WBGene00077728	T23G11.11	M00626_2.00	LSL-1
WBGene00086552	C17D12.9	M00626_2.00	LSL-1
WBGene00189953	R155.5	M00626_2.00	LSL-1
WBGene00194680	Y17D7C.6	M00626_2.00	LSL-1
WBGene00194682	F40D4.17	M00626_2.00	LSL-1
WBGene00194701	Y23H5B.12	M00626_2.00	LSL-1
WBGene00194704	T07H3.8	M00626_2.00	LSL-1
WBGene00195155	W04A8.9	M00626_2.00	LSL-1
WBGene00195230	F36D1.13	M00626_2.00	LSL-1
WBGene00195232	F36D1.15	M00626_2.00	LSL-1
WBGene00206355	C34C6.10	M00626_2.00	LSL-1
WBGene00219452	F21D9.11	M00626_2.00	LSL-1
WBGene00235329	F37B4.15	M00626_2.00	LSL-1
WBGene00255704	B0348.10	M00626_2.00	LSL-1
WBGene00000004	aat-3	M00629_2.00	ZTF-27
WBGene00000296	cat-2	M00629_2.00	ZTF-27
WBGene00000429	ceh-2	M00629_2.00	ZTF-27
WBGene00000758	col-185	M00629_2.00	ZTF-27
WBGene00000864	cya-2	M00629_2.00	ZTF-27
WBGene00000913	daf-18	M00629_2.00	ZTF-27
WBGene00000938	dcp-66	M00629_2.00	ZTF-27
WBGene00001604	gln-3	M00629_2.00	ZTF-27
WBGene00001773	gst-25	M00629_2.00	ZTF-27
WBGene00001780	gst-32	M00629_2.00	ZTF-27
WBGene00001787	gst-39	M00629_2.00	ZTF-27
WBGene00001828	hch-1	M00629_2.00	ZTF-27
WBGene00001943	his-69	M00629_2.00	ZTF-27
WBGene00001944	his-70	M00629_2.00	ZTF-27
WBGene00002062	ife-4	M00629_2.00	ZTF-27
WBGene00002203	kin-20	M00629_2.00	ZTF-27
WBGene00002977	lev-10	M00629_2.00	ZTF-27
WBGene00003155	mcm-3	M00629_2.00	ZTF-27
WBGene00003156	mcm-4	M00629_2.00	ZTF-27
WBGene00003164	mdt-6	M00629_2.00	ZTF-27
WBGene00003177	mec-15	M00629_2.00	ZTF-27
WBGene00003534	nas-15	M00629_2.00	ZTF-27
WBGene00003660	nhr-70	M00629_2.00	ZTF-27
WBGene00003670	nhr-80	M00629_2.00	ZTF-27
WBGene00003702	nhr-112	M00629_2.00	ZTF-27
WBGene00003764	nlp-26	M00629_2.00	ZTF-27
WBGene00004270	rab-6.2	M00629_2.00	ZTF-27
WBGene00004351	rgs-8.1	M00629_2.00	ZTF-27
WBGene00004385	rnp-2	M00629_2.00	ZTF-27
WBGene00004994	spp-9	M00629_2.00	ZTF-27
WBGene00005038	sra-12	M00629_2.00	ZTF-27
WBGene00005293	srh-72	M00629_2.00	ZTF-27
WBGene00005363	srh-147	M00629_2.00	ZTF-27
WBGene00005370	srh-154	M00629_2.00	ZTF-27
WBGene00005386	srh-170	M00629_2.00	ZTF-27
WBGene00005496	srh-292	M00629_2.00	ZTF-27
WBGene00005883	srw-136	M00629_2.00	ZTF-27
WBGene00005919	srx-28	M00629_2.00	ZTF-27
WBGene00006131	str-69	M00629_2.00	ZTF-27
WBGene00006150	str-92	M00629_2.00	ZTF-27
WBGene00006170	str-119	M00629_2.00	ZTF-27
WBGene00006171	str-120	M00629_2.00	ZTF-27
WBGene00006377	syp-3	M00629_2.00	ZTF-27
WBGene00006379	sys-1	M00629_2.00	ZTF-27
WBGene00006583	tnc-2	M00629_2.00	ZTF-27
WBGene00006634	tsp-8	M00629_2.00	ZTF-27
WBGene00006902	vet-6	M00629_2.00	ZTF-27
WBGene00006966	xtr-2	M00629_2.00	ZTF-27
WBGene00007068	cTel55X.1	M00629_2.00	ZTF-27
WBGene00007351	C05G5.5	M00629_2.00	ZTF-27
WBGene00007378	lido-17	M00629_2.00	ZTF-27
WBGene00007877	nfki-1	M00629_2.00	ZTF-27
WBGene00007905	C33G3.5	M00629_2.00	ZTF-27
WBGene00007988	best-8	M00629_2.00	ZTF-27
WBGene00007991	C37A5.7	M00629_2.00	ZTF-27
WBGene00008187	C49A1.5	M00629_2.00	ZTF-27
WBGene00008190	clec-114	M00629_2.00	ZTF-27
WBGene00008217	C50B6.1	M00629_2.00	ZTF-27
WBGene00008280	acc-2	M00629_2.00	ZTF-27
WBGene00008354	gcsh-1	M00629_2.00	ZTF-27
WBGene00008784	F14B6.3	M00629_2.00	ZTF-27
WBGene00008880	F16B12.4	M00629_2.00	ZTF-27
WBGene00008882	F16B12.6	M00629_2.00	ZTF-27
WBGene00008889	F16D3.6	M00629_2.00	ZTF-27
WBGene00008932	F18A11.5	M00629_2.00	ZTF-27
WBGene00008953	F19C6.4	M00629_2.00	ZTF-27
WBGene00008961	F19H6.6	M00629_2.00	ZTF-27
WBGene00009017	F21D9.3	M00629_2.00	ZTF-27
WBGene00009286	zipt-1	M00629_2.00	ZTF-27
WBGene00009358	F33C8.4	M00629_2.00	ZTF-27
WBGene00009563	F39H2.3	M00629_2.00	ZTF-27
WBGene00009573	F40E10.5	M00629_2.00	ZTF-27
WBGene00009637	nspc-13	M00629_2.00	ZTF-27
WBGene00009749	F46A8.6	M00629_2.00	ZTF-27
WBGene00009750	F46A8.7	M00629_2.00	ZTF-27
WBGene00009823	gadr-6	M00629_2.00	ZTF-27
WBGene00009892	scl-11	M00629_2.00	ZTF-27
WBGene00009908	F49H6.5	M00629_2.00	ZTF-27
WBGene00009913	F49H6.12	M00629_2.00	ZTF-27
WBGene00010009	F53H4.4	M00629_2.00	ZTF-27
WBGene00010103	F55C9.6	M00629_2.00	ZTF-27
WBGene00010105	fbxb-62	M00629_2.00	ZTF-27
WBGene00010106	fbxb-61	M00629_2.00	ZTF-27
WBGene00010165	F56H6.4	M00629_2.00	ZTF-27
WBGene00010247	F58D5.8	M00629_2.00	ZTF-27
WBGene00010298	F59A1.12	M00629_2.00	ZTF-27
WBGene00010414	hpa-1	M00629_2.00	ZTF-27
WBGene00010620	K07A12.1	M00629_2.00	ZTF-27
WBGene00010697	uda-1	M00629_2.00	ZTF-27
WBGene00010724	K09E9.1	M00629_2.00	ZTF-27
WBGene00010725	erv-46	M00629_2.00	ZTF-27
WBGene00010955	M199.7	M00629_2.00	ZTF-27
WBGene00011268	pde-12	M00629_2.00	ZTF-27
WBGene00011770	T14G8.2	M00629_2.00	ZTF-27
WBGene00011793	T16A9.3	M00629_2.00	ZTF-27
WBGene00011942	T23D5.3	M00629_2.00	ZTF-27
WBGene00011960	oac-48	M00629_2.00	ZTF-27
WBGene00012231	W04A4.2	M00629_2.00	ZTF-27
WBGene00012232	W04A4.3	M00629_2.00	ZTF-27
WBGene00012238	W04A8.3	M00629_2.00	ZTF-27
WBGene00012336	W07G4.2	M00629_2.00	ZTF-27
WBGene00012798	Y43F4A.3	M00629_2.00	ZTF-27
WBGene00012822	Y43F8B.12	M00629_2.00	ZTF-27
WBGene00012840	grsp-1	M00629_2.00	ZTF-27
WBGene00012852	Y44A6D.1	M00629_2.00	ZTF-27
WBGene00013062	Y51A2A.6	M00629_2.00	ZTF-27
WBGene00013117	Y51H4A.23	M00629_2.00	ZTF-27
WBGene00013192	Y54E2A.7	M00629_2.00	ZTF-27
WBGene00013197	ttm-5	M00629_2.00	ZTF-27
WBGene00013198	Y54E5A.2	M00629_2.00	ZTF-27
WBGene00013232	faah-4	M00629_2.00	ZTF-27
WBGene00013234	fbxb-24	M00629_2.00	ZTF-27
WBGene00013409	fbxb-56	M00629_2.00	ZTF-27
WBGene00013462	micu-1	M00629_2.00	ZTF-27
WBGene00013653	Y105C5B.14	M00629_2.00	ZTF-27
WBGene00013654	Y105C5B.15	M00629_2.00	ZTF-27
WBGene00013815	Y116A8C.44	M00629_2.00	ZTF-27
WBGene00013938	ZK218.4	M00629_2.00	ZTF-27
WBGene00013954	ZK262.9	M00629_2.00	ZTF-27
WBGene00014062	ZK673.6	M00629_2.00	ZTF-27
WBGene00014761	F46A8.11	M00629_2.00	ZTF-27
WBGene00014871	Y37H9A.5	M00629_2.00	ZTF-27
WBGene00015014	bath-24	M00629_2.00	ZTF-27
WBGene00015015	math-1	M00629_2.00	ZTF-27
WBGene00015285	gmeb-1	M00629_2.00	ZTF-27
WBGene00015587	lido-2	M00629_2.00	ZTF-27
WBGene00015770	C14E2.1	M00629_2.00	ZTF-27
WBGene00015774	C14E2.5	M00629_2.00	ZTF-27
WBGene00015775	C14E2.6	M00629_2.00	ZTF-27
WBGene00015835	math-6	M00629_2.00	ZTF-27
WBGene00015836	math-7	M00629_2.00	ZTF-27
WBGene00015879	C17B7.5	M00629_2.00	ZTF-27
WBGene00016183	C28F5.1	M00629_2.00	ZTF-27
WBGene00016210	C29F5.1	M00629_2.00	ZTF-27
WBGene00016310	txt-18	M00629_2.00	ZTF-27
WBGene00016315	C32D5.7	M00629_2.00	ZTF-27
WBGene00016346	fbxa-120	M00629_2.00	ZTF-27
WBGene00016481	C36C5.12	M00629_2.00	ZTF-27
WBGene00016483	C36C5.14	M00629_2.00	ZTF-27
WBGene00016489	fubl-3	M00629_2.00	ZTF-27
WBGene00016985	C56G3.2	M00629_2.00	ZTF-27
WBGene00016992	zhit-1	M00629_2.00	ZTF-27
WBGene00017225	fbxa-52	M00629_2.00	ZTF-27
WBGene00017295	F09E10.5	M00629_2.00	ZTF-27
WBGene00017412	F13A2.3	M00629_2.00	ZTF-27
WBGene00017532	ent-5	M00629_2.00	ZTF-27
WBGene00017873	F28A10.5	M00629_2.00	ZTF-27
WBGene00017928	tut-1	M00629_2.00	ZTF-27
WBGene00017935	srbc-70	M00629_2.00	ZTF-27
WBGene00017980	F32B5.7	M00629_2.00	ZTF-27
WBGene00018099	ztf-28	M00629_2.00	ZTF-27
WBGene00018184	F38E9.1	M00629_2.00	ZTF-27
WBGene00018208	F39G3.3	M00629_2.00	ZTF-27
WBGene00018232	F40E3.5	M00629_2.00	ZTF-27
WBGene00018265	nhr-182	M00629_2.00	ZTF-27
WBGene00018330	elks-1	M00629_2.00	ZTF-27
WBGene00018398	sptl-2	M00629_2.00	ZTF-27
WBGene00018502	F46F5.11	M00629_2.00	ZTF-27
WBGene00018504	F46F5.13	M00629_2.00	ZTF-27
WBGene00018552	srt-19	M00629_2.00	ZTF-27
WBGene00018578	F47G3.3	M00629_2.00	ZTF-27
WBGene00018647	F49F1.7	M00629_2.00	ZTF-27
WBGene00018713	F52G3.5	M00629_2.00	ZTF-27
WBGene00018938	F56C3.1	M00629_2.00	ZTF-27
WBGene00018945	F56C3.8	M00629_2.00	ZTF-27
WBGene00019048	F58E2.4	M00629_2.00	ZTF-27
WBGene00019109	F59E11.2	M00629_2.00	ZTF-27
WBGene00019182	H10E21.1	M00629_2.00	ZTF-27
WBGene00019189	H11L12.1	M00629_2.00	ZTF-27
WBGene00019272	H42K12.3	M00629_2.00	ZTF-27
WBGene00019335	K02F6.1	M00629_2.00	ZTF-27
WBGene00019347	mbl-1	M00629_2.00	ZTF-27
WBGene00019365	rei-2	M00629_2.00	ZTF-27
WBGene00019495	sdz-24	M00629_2.00	ZTF-27
WBGene00019527	K08D9.6	M00629_2.00	ZTF-27
WBGene00019574	K09E3.2	M00629_2.00	ZTF-27
WBGene00019577	lido-6	M00629_2.00	ZTF-27
WBGene00019594	K09H9.1	M00629_2.00	ZTF-27
WBGene00019740	srt-31	M00629_2.00	ZTF-27
WBGene00019743	nhr-203	M00629_2.00	ZTF-27
WBGene00019745	srbc-57	M00629_2.00	ZTF-27
WBGene00019818	R02C2.7	M00629_2.00	ZTF-27
WBGene00019962	cysl-3	M00629_2.00	ZTF-27
WBGene00020004	R11E3.2	M00629_2.00	ZTF-27
WBGene00020496	spat-3	M00629_2.00	ZTF-27
WBGene00020546	zig-13	M00629_2.00	ZTF-27
WBGene00020555	nhr-219	M00629_2.00	ZTF-27
WBGene00020973	W03B1.3	M00629_2.00	ZTF-27
WBGene00020976	oac-51	M00629_2.00	ZTF-27
WBGene00021025	cutl-13	M00629_2.00	ZTF-27
WBGene00021270	pid-3	M00629_2.00	ZTF-27
WBGene00021288	clec-123	M00629_2.00	ZTF-27
WBGene00021296	Y25C1A.13	M00629_2.00	ZTF-27
WBGene00021415	nsy-4	M00629_2.00	ZTF-27
WBGene00021485	Y40A1A.3	M00629_2.00	ZTF-27
WBGene00021526	Y41G9A.2	M00629_2.00	ZTF-27
WBGene00021554	Y45G5AL.1	M00629_2.00	ZTF-27
WBGene00021569	Y45G12C.6	M00629_2.00	ZTF-27
WBGene00021573	Y45G12C.10	M00629_2.00	ZTF-27
WBGene00021801	Y53G8AL.3	M00629_2.00	ZTF-27
WBGene00021853	Y54F10AM.11	M00629_2.00	ZTF-27
WBGene00021857	iffb-1	M00629_2.00	ZTF-27
WBGene00021893	ndnf-1	M00629_2.00	ZTF-27
WBGene00021918	Y55D5A.4	M00629_2.00	ZTF-27
WBGene00021953	Y55H10A.2	M00629_2.00	ZTF-27
WBGene00021959	Y57E12AL.6	M00629_2.00	ZTF-27
WBGene00021988	rgs-8.2	M00629_2.00	ZTF-27
WBGene00022042	icd-2	M00629_2.00	ZTF-27
WBGene00022043	psf-3	M00629_2.00	ZTF-27
WBGene00022047	Y66H1A.5	M00629_2.00	ZTF-27
WBGene00022067	ivph-3	M00629_2.00	ZTF-27
WBGene00022069	eel-1	M00629_2.00	ZTF-27
WBGene00022125	Y71F9B.1	M00629_2.00	ZTF-27
WBGene00022157	Y71G12B.22	M00629_2.00	ZTF-27
WBGene00022162	Y71G12B.27	M00629_2.00	ZTF-27
WBGene00022181	pho-9	M00629_2.00	ZTF-27
WBGene00022315	Y81B9A.1	M00629_2.00	ZTF-27
WBGene00022401	Y97E10AR.6	M00629_2.00	ZTF-27
WBGene00022439	Y110A2AL.2	M00629_2.00	ZTF-27
WBGene00022440	Y110A2AL.3	M00629_2.00	ZTF-27
WBGene00022706	ZK354.3	M00629_2.00	ZTF-27
WBGene00022710	ZK354.9	M00629_2.00	ZTF-27
WBGene00022791	ZK686.1	M00629_2.00	ZTF-27
WBGene00022793	ZK686.3	M00629_2.00	ZTF-27
WBGene00022794	snu-23	M00629_2.00	ZTF-27
WBGene00022852	ZK1127.5	M00629_2.00	ZTF-27
WBGene00043702	Y54G2A.7	M00629_2.00	ZTF-27
WBGene00044062	snb-6	M00629_2.00	ZTF-27
WBGene00044074	mltn-5	M00629_2.00	ZTF-27
WBGene00044100	srbc-27	M00629_2.00	ZTF-27
WBGene00044142	H13N06.7	M00629_2.00	ZTF-27
WBGene00044360	C33C12.11	M00629_2.00	ZTF-27
WBGene00044435	Y20F4.8	M00629_2.00	ZTF-27
WBGene00044470	C09G12.17	M00629_2.00	ZTF-27
WBGene00044743	crb-3	M00629_2.00	ZTF-27
WBGene00077663	F55C9.14	M00629_2.00	ZTF-27
WBGene00194663	F38B2.6	M00629_2.00	ZTF-27
WBGene00194931	Y105C5A.1273	M00629_2.00	ZTF-27
WBGene00195169	Y50D4A.6	M00629_2.00	ZTF-27
WBGene00206495	F20E11.18	M00629_2.00	ZTF-27
WBGene00206504	K10G4.15	M00629_2.00	ZTF-27
WBGene00219205	R03D7.15	M00629_2.00	ZTF-27
WBGene00219212	K10G4.16	M00629_2.00	ZTF-27
WBGene00219239	K05F6.14	M00629_2.00	ZTF-27
WBGene00219275	Y39G10AR.32	M00629_2.00	ZTF-27
WBGene00219300	W10G6.6	M00629_2.00	ZTF-27
WBGene00235094	K08D9.9	M00629_2.00	ZTF-27
WBGene00235289	Y73B6BL.289	M00629_2.00	ZTF-27
WBGene00235328	T06E4.21	M00629_2.00	ZTF-27
WBGene00268194	F36H9.10	M00629_2.00	ZTF-27
WBGene00000004	aat-3	M00633_2.00	Y53H1A.2
WBGene00000055	acr-16	M00633_2.00	Y53H1A.2
WBGene00000185	arg-1	M00633_2.00	Y53H1A.2
WBGene00000221	atf-4	M00633_2.00	Y53H1A.2
WBGene00000254	bli-4	M00633_2.00	Y53H1A.2
WBGene00000296	cat-2	M00633_2.00	Y53H1A.2
WBGene00000409	cdk-8	M00633_2.00	Y53H1A.2
WBGene00000429	ceh-2	M00633_2.00	Y53H1A.2
WBGene00000491	che-12	M00633_2.00	Y53H1A.2
WBGene00000535	cpi-1	M00633_2.00	Y53H1A.2
WBGene00000552	cmd-1	M00633_2.00	Y53H1A.2
WBGene00000662	col-87	M00633_2.00	Y53H1A.2
WBGene00000864	cya-2	M00633_2.00	Y53H1A.2
WBGene00001156	ech-7	M00633_2.00	Y53H1A.2
WBGene00001365	exc-4	M00633_2.00	Y53H1A.2
WBGene00001604	gln-3	M00633_2.00	Y53H1A.2
WBGene00001671	gpa-9	M00633_2.00	Y53H1A.2
WBGene00001773	gst-25	M00633_2.00	Y53H1A.2
WBGene00001943	his-69	M00633_2.00	Y53H1A.2
WBGene00001944	his-70	M00633_2.00	Y53H1A.2
WBGene00001976	hmg-11	M00633_2.00	Y53H1A.2
WBGene00002062	ife-4	M00633_2.00	Y53H1A.2
WBGene00002188	kgb-2	M00633_2.00	Y53H1A.2
WBGene00002203	kin-20	M00633_2.00	Y53H1A.2
WBGene00002223	klp-12	M00633_2.00	Y53H1A.2
WBGene00002245	lag-1	M00633_2.00	Y53H1A.2
WBGene00002282	let-4	M00633_2.00	Y53H1A.2
WBGene00002977	lev-10	M00633_2.00	Y53H1A.2
WBGene00003061	lpd-5	M00633_2.00	Y53H1A.2
WBGene00003153	mca-3	M00633_2.00	Y53H1A.2
WBGene00003170	mec-6	M00633_2.00	Y53H1A.2
WBGene00003177	mec-15	M00633_2.00	Y53H1A.2
WBGene00003473	mtl-1	M00633_2.00	Y53H1A.2
WBGene00003660	nhr-70	M00633_2.00	Y53H1A.2
WBGene00003696	nhr-106	M00633_2.00	Y53H1A.2
WBGene00003804	npp-18	M00633_2.00	Y53H1A.2
WBGene00004266	rab-1	M00633_2.00	Y53H1A.2
WBGene00004287	rac-2	M00633_2.00	Y53H1A.2
WBGene00004301	ram-5	M00633_2.00	Y53H1A.2
WBGene00004338	rfc-2	M00633_2.00	Y53H1A.2
WBGene00004351	rgs-8.1	M00633_2.00	Y53H1A.2
WBGene00004385	rnp-2	M00633_2.00	Y53H1A.2
WBGene00004446	rpl-32	M00633_2.00	Y53H1A.2
WBGene00004777	ser-2	M00633_2.00	Y53H1A.2
WBGene00004812	skr-6	M00633_2.00	Y53H1A.2
WBGene00004896	smu-2	M00633_2.00	Y53H1A.2
WBGene00004963	spe-9	M00633_2.00	Y53H1A.2
WBGene00005169	srg-11	M00633_2.00	Y53H1A.2
WBGene00005332	srh-113	M00633_2.00	Y53H1A.2
WBGene00005355	srh-138	M00633_2.00	Y53H1A.2
WBGene00005363	srh-147	M00633_2.00	Y53H1A.2
WBGene00005386	srh-170	M00633_2.00	Y53H1A.2
WBGene00005400	srh-185	M00633_2.00	Y53H1A.2
WBGene00005443	srh-236	M00633_2.00	Y53H1A.2
WBGene00005504	srh-300	M00633_2.00	Y53H1A.2
WBGene00005505	srh-301	M00633_2.00	Y53H1A.2
WBGene00005550	sri-38	M00633_2.00	Y53H1A.2
WBGene00005566	sri-54	M00633_2.00	Y53H1A.2
WBGene00005579	sri-67	M00633_2.00	Y53H1A.2
WBGene00005657	srr-6	M00633_2.00	Y53H1A.2
WBGene00005708	sru-45	M00633_2.00	Y53H1A.2
WBGene00005782	srw-35	M00633_2.00	Y53H1A.2
WBGene00005785	srw-38	M00633_2.00	Y53H1A.2
WBGene00005820	srw-73	M00633_2.00	Y53H1A.2
WBGene00005823	srw-76	M00633_2.00	Y53H1A.2
WBGene00005883	srw-136	M00633_2.00	Y53H1A.2
WBGene00005914	srx-23	M00633_2.00	Y53H1A.2
WBGene00005919	srx-28	M00633_2.00	Y53H1A.2
WBGene00006080	str-12	M00633_2.00	Y53H1A.2
WBGene00006131	str-69	M00633_2.00	Y53H1A.2
WBGene00006150	str-92	M00633_2.00	Y53H1A.2
WBGene00006324	sup-17	M00633_2.00	Y53H1A.2
WBGene00006377	syp-3	M00633_2.00	Y53H1A.2
WBGene00006399	tag-4	M00633_2.00	Y53H1A.2
WBGene00006550	tbx-31	M00633_2.00	Y53H1A.2
WBGene00006551	tbx-32	M00633_2.00	Y53H1A.2
WBGene00006634	tsp-8	M00633_2.00	Y53H1A.2
WBGene00006817	unc-85	M00633_2.00	Y53H1A.2
WBGene00006966	xtr-2	M00633_2.00	Y53H1A.2
WBGene00007239	C01G10.14	M00633_2.00	Y53H1A.2
WBGene00007297	C04F12.1	M00633_2.00	Y53H1A.2
WBGene00007378	lido-17	M00633_2.00	Y53H1A.2
WBGene00007486	C09G1.4	M00633_2.00	Y53H1A.2
WBGene00007818	C30F2.4	M00633_2.00	Y53H1A.2
WBGene00007910	C34B4.5	M00633_2.00	Y53H1A.2
WBGene00008215	C49F8.3	M00633_2.00	Y53H1A.2
WBGene00008272	C53B4.2	M00633_2.00	Y53H1A.2
WBGene00008280	acc-2	M00633_2.00	Y53H1A.2
WBGene00008700	clec-254	M00633_2.00	Y53H1A.2
WBGene00008701	F11D11.6	M00633_2.00	Y53H1A.2
WBGene00008702	clec-252	M00633_2.00	Y53H1A.2
WBGene00008703	clec-251	M00633_2.00	Y53H1A.2
WBGene00008782	sdz-14	M00633_2.00	Y53H1A.2
WBGene00008783	F14B6.2	M00633_2.00	Y53H1A.2
WBGene00008784	F14B6.3	M00633_2.00	Y53H1A.2
WBGene00008880	F16B12.4	M00633_2.00	Y53H1A.2
WBGene00008882	F16B12.6	M00633_2.00	Y53H1A.2
WBGene00008958	F19H6.3	M00633_2.00	Y53H1A.2
WBGene00008961	F19H6.6	M00633_2.00	Y53H1A.2
WBGene00009303	lips-8	M00633_2.00	Y53H1A.2
WBGene00009358	F33C8.4	M00633_2.00	Y53H1A.2
[truncated: 3,221 more rows]
