# Supplementary material for: Caenorhabditis elegans transposable elements harbor diverse transcription factor DNA-binding sites
Source: G3 (Bethesda). 2022 Jan 17;12(3):jkac009. doi: 10.1093/g3journal/jkac009 (PMC8896005; doi:10.1093/g3journal/jkac009)
Supplement: jkac009_Table_S6 [file jkac009_table_s6.xlsx]

## Sheet: Table.S6
TF.motifs.ChIP	CELE1.perc.bound	CELE11.perc.bound	CELE12A.perc.bound	CELE12B.perc.bound	CELE14A.perc.bound	CELE14B.perc.bound	CELE2.perc.bound	CELE4.perc.bound	CELE42.perc.bound	CELE45.perc.bound	CELE46A.perc.bound	CELE46B.perc.bound	CELE6.perc.bound	CELE7.perc.bound	CELETC2.perc.bound	CEMUDR1.perc.bound	CEMUDR2.perc.bound	CER1.perc.bound	CER10-I_CE.perc.bound	CER10-LTR_CE.perc.bound	CER11-I_CE.perc.bound	CER12-1-LTR_CE.perc.bound	CER12-I_CE.perc.bound	CER12-LTR_CE.perc.bound	CER13-I_CE.perc.bound	CER13-LTR_CE.perc.bound	CER15-1-I_CE.perc.bound	CER15-1-LTR_CE.perc.bound	CER15-I_CE.perc.bound	CER15-LTR_CE.perc.bound	CER16-1-LTR_CE.perc.bound	CER16-2-I_CE.perc.bound	CER16-2-LTR_CE.perc.bound	CER16-I_CE.perc.bound	CER16-LTR_CE.perc.bound	CER17-I_CE.perc.bound	CER17-LTR_CE.perc.bound	CER2-1-LTR_CE.perc.bound	CER2-I_CE.perc.bound	CER2-LTR_CE.perc.bound	CER3-1-LTR_CE.perc.bound	CER3-I_CE.perc.bound	CER3-LTR_CE.perc.bound	CER4-I_CE.perc.bound	CER4-LTR_CE.perc.bound	CER5-I_CE.perc.bound	CER5-LTR_CE.perc.bound	CER6-I_CE.perc.bound	CER6-LTR_CE.perc.bound
B0310.2:M00638_2.00	0	0	0	0	0	0.0407997	0	0	0.311526	0	0	0	0	0	0	0	0	0	0	0	0	0	0	0	0	0	0	0	0	0	0	0	0	0	0	0	0	0	0	0	0	0	0	0	0	0	0	0	0
F10B5.3:M00623_2.00	0.117028	0	0	0	0	0	0	0	0	0	0	0	0	0	0	0	0	0	0	0	0	0	0	0	0	0	0	0	0	0	0	0	0	0	0	0	0	0	0	0	0	0	0	0	0	0	0	0	0
F52B5.7:M00625_2.00	0	0	0	0	0.160256	0.0407997	0	0.361011	0.103842	0	0	0	0	0	0	0	0	0	0	0	0	0	0	0	0	0	0	0	0	0	0	0	0	0	0	0	0	0	0	0	0	0	0	0	0	0	0	0	0
M03D4.4:M00643_2.00	0	0	0	0	0	0	0	0	0	0	0	0	0	0	0	0	0	0	0	0	0	0	0	0	0	0	0	0	0	0	0	0	0	0	0	0	0	0	0	0	0	0	0	0	0	0	0	0	0
atf-7:M00595_2.00	0.117028	0	0	0	0.480769	1.06079	0	0	0	0	0	0	0	0	0	0	0	0	0	0	0	0	0	0	0	0	0	0	0	0	0	0	0	0	0	0	0	0	0	0	0	0	0	0	0	0	0	0	0
athp-1:M02543_2.00	0	0	0	0	0	0	0	0	0	0	0	0	0	0	0	0	0	0	0	0	0	0	0	0	0	0	0	0	0	0	0	0	0	0	0	0	0	0	0	0	0	0	0	0	0	0	0	0	0
bed-3:M00587_2.00	0	0	0	0	0	0	0.0949968	0	0	0	0	0	0	0	0	0	0	0	0	0	0	0	0	0	0	0	0	0	0	0	0	0	0	0	0	0	0	0	0	14.2857	0	0	0	0	0	0	0	0	0
blmp-1:M08103_2.00	0.0585138	0	0	0	0	0	0.0633312	0	0	0	0	0.0880282	0	0	0	0	0	0	0	8.33333	0	0	0	0	0	0	0	0	0	0	0	0	0	0	0	0	0	0	0	0	0	0	0	0	0	0	0	0	0
blmp-1:M08195_2.00	0	0	0	0	0	0	0	0	0	0	0	0	0	0	0	0	0	0	0	0	0	0	0	0	0	0	0	0	0	0	0	0	0	0	0	0	0	0	0	0	0	0	0	0	0	0	0	0	0
cebp-1:M00604_2.00	1.34582	0	0	0	0.641026	0.244798	0.0949968	0.120337	0.103842	0	0.0475737	0	0	0	0	0	0	0	0	0	0	0	6.66667	0	0	0	0	0	0	0	0	0	0	0	0	0	0	0	0	0	0	10	0	0	0	0	0	0	0
ceh-18:M00681_2.00	0	0	0	0	0	0	0	0	0	0.215983	0	0	0	0	0	0	0	0	0	0	0	0	0	0	0	0	0	0	0	0	0	0	0	0	0	0	0	0	0	0	0	0	0	0	0	0	0	0	0
ceh-19:M02180_2.00	0	0	0	0	0	0	0	0	0	0	0	0	0	0	0	0	0	0	0	0	0	0	0	0	0	0	0	0	0	0	0	0	0	0	0	0	0	0	0	0	0	0	0	0	0	0	0	0	0
ceh-22:M00376_2.00	0	0	0	0	0	0	0	0	0	0	0	0	0	0	0	0	0	0	0	0	0	0	0	0	0	0	0	0	0	0	0	0	0	0	0	0	0	0	0	0	0	0	0	0	0	0	0	0	0
ceh-24:M02181_2.00	0	0	0	0	0	0	0	0	0	0	0	0	0	0	0	0	0	0	0	0	0	0	0	0	0	0	0	0	0	0	0	0	0	0	0	0	0	0	0	0	0	0	0	0	0	0	0	0	0
ceh-28:M08210_2.00	0.46811	0.130548	0	0	0.160256	0.122399	0.918303	0	0.415369	0	0	0.0880282	0	0.23015	0	0	0	4.7619	0	0	0	0	0	0	0	0	0	0	0	0	0	0	0	20	0	0	0	0	0	0	0	0	0	0	0	0	0	0	0
ceh-34:M00672_2.00	0	0	0	0	0	0	0	0	0	0	0	0	0	0	0	0	0	0	0	0	0	0	0	0	0	0	0	0	0	0	0	0	0	0	0	0	0	0	0	0	0	0	0	0	0	0	0	0	0
ceh-36:M00673_2.00	0.117028	0	0	0	0.160256	0	0	0.120337	0	0.431965	0.0475737	0	0	0	0	0	0	0	0	0	0	0	0	0	0	0	0	0	0	0	0	0	0	0	0	0	0	12.5	0	0	0	0	0	0	0	0	0	0	0
ceh-48:M01905_2.00	0.117028	0	0	0	0.160256	0	0.0949968	0	0.415369	0	0	0	0	0.115075	0	0	0	4.7619	0	0	0	0	0	0	0	0	0	0	0	0	0	0	0	0	0	0	0	0	0	0	0	0	0	0	0	0	0	0	0
ceh-62:M02187_2.00	0	0	0	0	0	0	0	0	0	0	0	0	0	0	0	0	0	0	0	0	0	0	0	0	0	0	0	0	0	0	0	0	0	0	0	0	0	0	0	0	0	0	0	0	0	0	0	0	0
ceh-90:M00677_2.00	0	0	0	0	0	0	0	0	0	0	0	0.0880282	0	0	0	0	0	0	0	0	0	0	0	0	0	0	0	0	0	0	0	0	0	0	0	0	0	0	0	0	0	0	0	0	0	0	0	0	0
ces-1:M00608_2.00	0	0	0	0	0	0	0	0	0	0	0	0	0	0	0	0	0	0	0	0	0	0	0	0	0	0	0	0	0	0	0	0	0	0	0	0	0	0	0	0	0	0	0	0	0	0	0	0	0
ces-1:M09518_2.00	0	0	0	0	0	0	0	0.120337	0	0	0	0.792254	0	0	0	0	0	0	0	0	0	0	0	0	0	0	0	0	0	0	0	0	0	0	0	0	0	0	0	0	0	0	0	0	0	0	0	0	0
che-1:M00609_2.00	0	0	0	0	0	0	0	0	0	0	0	0	0	0	0	0	0	0	0	0	0	0	0	0	0	0	0	0	0	0	0	0	0	0	0	0	0	0	0	0	0	0	0	0	0	0	0	0	0
che-1:M08451_2.00	0	0	0	0	0	0	0	0	0	0	0	0	0	0	0	0	0	0	0	0	0	0	0	0	0	0	0	0	0	0	0	0	0	0	0	0	0	0	0	0	0	0	0	0	0	0	0	0	0
crh-2:M00603_2.00	0	0	0	0	0.160256	0.163199	0	0	0	0	0	0	0	0	0	0.235849	0	0	0	0	0	0	0	0	0	0	0	0	0	0	0	0	0	0	0	0	0	0	0	0	0	0	0	0	0	0	0	0	0
daf-12:M00685_2.00	0.0585138	0	0	0	0	0	0	0	0	0	0	0	0	0	0	0	0	0	0	0	0	0	0	0	0	0	0	0	0	0	0	0	0	0	0	0	0	0	0	0	0	0	0	0	0	0	0	0	0
daf-12:M08159_2.00	0	0	0	0	0	0	0	0	0	0	0	0	0	0	0	0	0	0	0	0	0	0	0	0	0	0	0	0	0	0	0	0	0	0	0	0	0	0	0	0	0	0	0	0	0	0	0	0	0
daf-16:M01989_2.00	0	0	0	0	0	0	0.0316656	0	0	0	0	0	0	0	0	0.471698	0	0	0	0	0	0	0	0	0	0	0	0	0	0	0	0	0	0	0	0	0	0	0	0	0	0	0	0	0	0	0	0	0
daf-16:M10574_2.00	0	0	0	0	0	0	0.0316656	0	0	0	0	0	0	0	0	0.471698	0	0	0	0	0	0	0	0	0	0	0	0	0	0	0	0	0	0	0	0	0	0	0	0	0	0	0	0	0	0	0	0	0
die-1:M00610_2.00	0	0	0	0	0	0	0	0	0	0	0	0	0	0	0	0	0	0	0	0	0	0	0	0	0	0	0	0	0	0	0	0	0	0	0	0	0	0	0	0	0	0	0	0	0	0	0	0	0
dmd-4:M00656_2.00	0	0	0	0	0	0	0	0	0	0	0	0	0	0	0	0	0	0	0	0	0	0	0	0	0	0	0	0	0	0	0	0	0	0	0	0	0	0	0	0	0	0	0	0	0	0	0	0	0
dpl-1:M09525_2.00	0.234055	0	0	0	0	0.0815993	0	0.842359	0.103842	0	0	3.60915	0	0	0	1.17925	0	0	0	0	0	0	0	0	0	0	2.73973	9.09091	0	0	0	5.55556	0	0	7.69231	0	0	0	0	0	0	0	0	0	0	0	0	0	0
efl-1:M08110_2.00	0.117028	0	0	0	0	0.0815993	0.0949968	0.842359	0.103842	0	0	8.97887	0	0	0	0.943396	0	0	0	0	0	0	0	7.14286	0	0	0	9.09091	0	0	0	0	0	0	0	0	0	0	0	0	4.7619	0	16.6667	0	0	0	0	0	0
efl-1:M08197_2.00	0.175541	0	0	0	0.160256	0.0815993	0.0633312	0.962696	0.207684	0	0	8.71479	0	0	0	0.235849	0	0	0	0	0	0	0	7.14286	0	0	0	9.09091	0	0	0	0	0	0	7.69231	0	0	0	0	0	4.7619	0	16.6667	0	0	0	0	0	0
efl-1:M09526_2.00	0.0585138	0	0	0	0	0.122399	0	1.56438	0	0	0	18.9261	0	0	0	0	0	0	0	0	0	0	0	7.14286	0	0	1.36986	0	6.25	0	16.6667	0	0	0	23.0769	0	0	0	0	0	0	0	0	0	0	0	0	0	0
egl-13:M00710_2.00	0	0	0	0	0	0	0	0	0	0	0	0	0	0	0	0	0	0	0	0	0	0	0	0	0	0	0	0	0	0	0	0	0	0	0	0	0	0	0	0	0	0	0	0	0	0	0	0	0
egl-27:M08205_2.00	0	0	0	0	0	0	0	0	0	0	0	0	0	0	0	0	0	0	0	0	0	0	0	0	0	0	0	0	0	0	0	0	0	0	0	0	0	0	0	0	0	0	0	0	0	0	0	0	0
egl-5:M09581_2.00	0	0	0	0	0	0	0	0	0	0	0	0	0	0	0	0	0	0	0	0	0	0	0	0	0	0	0	0	0	0	0	0	0	0	0	0	0	0	0	0	0	0	0	0	0	0	0	0	0
elt-1:M08206_2.00	0	0	0	0	0	0	0	0	0	0	0	0	0	0	0	0	0	0	0	0	0	0	0	0	0	0	0	0	0	0	0	0	0	0	0	0	0	0	0	0	0	0	0	0	0	0	0	0	0
elt-1:M08207_2.00	0	0	0	0	0	0	0	0	0	0	0	0	0	0	0	0	0	0	0	0	0	0	0	0	0	0	0	0	0	0	0	0	0	0	0	0	0	0	0	0	0	0	0	0	0	0	0	0	0
elt-3:M08128_2.00	0	0	0	0	0	0	0	0	0	0	0	0	0	0	0	0	0	0	0	0	0	0	0	0	0	0	0	0	0	0	0	0	0	0	0	0	0	0	0	0	0	0	0	0	0	0	0	0	0
elt-3:M09557_2.00	0	0	0	0	0	0	0	0	0	0	0	0	0	0	0	0	0	0	0	0	0	0	0	0	0	0	0	0	0	0	0	0	0	0	0	0	0	0	0	0	0	0	0	0	0	0	0	0	0
eor-1:M01865_2.00	0	0	0	0	0	0	0	0	0	0	0	0	0	0	0	0	0	0	0	0	0	0	0	0	0	0	0	0	0	0	0	0	0	0	0	0	0	0	0	0	0	0	0	0	0	0	0	0	0
eor-1:M08102_2.00	0	0	0	0	0.160256	0	0.0633312	0.120337	0	0	0	0	0	0	0	0	0	0	0	0	0	0	0	0	0	0	0	0	0	0	0	0	0	0	0	0	0	0	0	0	0	0	0	0	0	0	0	0	0
eyg-1:M00680_2.00	0	0	0	0	0	0	0	0	0	0	0	0	0	0	0	0	0	4.7619	0	0	0	0	0	0	0	0	0	0	0	0	0	0	0	0	0	0	0	0	0	0	0	0	0	0	0	0	0	0	0
fos-1:M01144_2.00	0	0	0	0	0	0	0	0	0	0	0	0	0	0	0	0	0	0	0	0	0	0	0	0	0	0	0	0	0	0	0	0	0	0	0	0	0	0	0	0	0	0	0	0	0	0	0	0	0
ham-2:M00612_2.00	0	0	0	0	0	0	0	0	0	0.215983	0	0	0	0	0	0	0	0	0	0	0	0	0	0	0	0	0	0	0	0	0	0	0	0	0	0	0	12.5	0	0	0	0	0	0	0	4.54545	0	11.1111	0
hlh-1:M00743_2.00	0	0	0	0	0.320513	0.326397	0	0	0	0	0	0	0	0	0	0.235849	0	0	0	0	0	0	0	0	0	0	0	0	0	0	0	0	0	0	0	0	0	0	0	0	0	0	0	0	0	0	0	0	0
hlh-1:M00744_2.00	0	0	0	0	0	0.0407997	0	0	0	0	0	0	0	0	0	0	0	0	0	0	0	0	0	0	0	0	0	0	0	0	0	0	0	0	0	0	0	0	0	0	0	0	0	0	0	0	0	0	0
hlh-1:M00745_2.00	0	0	0	0	0	0	0	0	0	0	0	0	0	0	0	0	0	0	0	0	0	0	0	0	0	0	0	0	0	0	0	0	0	0	0	0	0	0	0	0	0	0	0	0	0	0	0	0	0
hlh-1:M00746_2.00	0	0	0	0	0	0.0407997	0	0	0	0	0	0	0	0	0	0	0	0	0	0	0	0	0	0	0	0	0	0	0	0	0	0	0	0	0	0	0	0	0	0	0	0	0	0	0	0	0	0	0
hlh-1:M00929_2.00	0	0	0	0	0	0	0	0	0	0	0	0	0	0	0	0	0	0	0	0	0	0	0	0	0	0	0	0	0	0	0	0	0	0	0	0	0	0	0	0	0	0	0	0	0	0	0	0	0
hlh-1:M08063_2.00	0	0	0	0	0	0.0407997	0.0316656	0	0	0	0	0	0	0	0	0	0	0	0	0	0	0	0	0	0	0	0	0	0	0	0	0	0	0	0	0	0	0	0	0	0	0	0	0	0	0	0	0	0
hlh-1:M09481_2.00	0	0	0	0	0	0.0407997	0.0316656	0	0	0	0	0	0	0	0	0	0	0	0	0	0	0	0	0	0	0	0	0	0	0	0	0	0	0	0	0	0	0	0	0	0	0	0	0	0	0	0	0	0
hlh-11:M00931_2.00	0	0	0	0	0	0	0	0	0	0	0	0	0	0	0	0	0	0	0	0	0	0	0	0	0	0	0	0	0	0	0	0	0	0	0	0	0	0	0	0	0	0	0	0	0	0	0	0	0
hlh-12:M00588_2.00	0	0	0	0	0	0	0	0	0	0	0	0	0	0	0	0	0	0	0	0	0	0	0	0	0	0	0	0	0	0	0	0	0	0	0	0	0	0	0	0	0	0	0	0	0	0	0	0	0
hlh-30:M00937_2.00	0.0585138	0	0	0	1.76282	2.73358	0.0316656	0	0.207684	0.215983	0	0	0	0	0	0	0	0	0	0	0	0	0	0	0	0	0	0	0	0	0	0	0	0	0	0	0	0	0	0	4.7619	0	0	0	0	0	5.55556	0	0
hsf-1:M00682_2.00	0.117028	0	0	0	0.641026	0.0407997	0.0316656	0	0.103842	0	0	0.0880282	0.694444	0	0	1.17925	0	0	0	0	0	0	0	0	0	0	0	0	0	0	0	0	0	0	0	0	0	0	0	0	0	0	0	0	0	0	0	0	0
jun-1:M00599_2.00	0.0585138	0	0	0	0	0	0	0	0	0	0	0	0	0	0	0	0	0	0	0	0	0	0	0	0	0	0	0	0	0	0	0	0	0	0	0	0	0	0	0	0	0	0	0	0	0	0	0	0
lin-14:M02724_2.00	0	0	0	0	0	0	0	0	0	0	0	0	0	0	0	0	0	0	0	0	0	0	0	0	0	0	0	0	0	0	0	0	0	0	0	0	0	0	0	0	0	0	0	0	0	0	0	0	0
lin-15B:M09654_2.00	0	0	0	0	0	0	0.0316656	0.842359	1.14226	0	0	3.87324	0	0	0	0.471698	0	0	0	0	0	10	0	7.14286	0	0	2.73973	0	0	0	0	0	0	0	7.69231	0	0	0	0	0	0	0	0	0	0	0	0	0	0
lin-31:M00665_2.00	0	0	0	0	0	0	0	0	0	0	0	0	0	0	0	0	0	0	0	0	0	0	0	0	0	0	0	0	0	0	0	0	0	0	0	0	0	0	0	0	0	0	0	0	0	0	0	0	0
lsl-1:M00626_2.00	22.9374	0.130548	0	0	0.160256	0.0815993	5.19316	0	0.103842	0	0	0.0880282	0.694444	0	0	0	0	0	0	0	0	0	6.66667	0	0	0	0	27.2727	0	0	0	22.2222	0	0	0	0	0	37.5	5.88235	14.2857	0	0	0	0	0	0	0	0	0
lsy-2:M00615_2.00	7.37273	0.130548	0.25641	0	0	0.0407997	3.29322	0	0.103842	0	0	0.0880282	0	0.115075	0	0.707547	0	0	0	0	0	0	0	0	0	0	0	72.7273	0	0	0	16.6667	0	0	0	0	0	25	5.88235	0	0	0	0	0	0	0	0	0	0
lsy-27:M00624_2.00	0	0	0	0	0	0	0.0316656	0	0	0	0	0	0	0	0	0	0	0	0	0	0	0	0	0	0	0	0	0	0	0	0	0	0	0	0	0	0	0	0	0	0	0	0	0	0	0	0	0	0
mdl-1:M08183_2.00	0	0	0	0	0.160256	0.285598	0	0	0	0.215983	0	0	0	0	0	0	0	0	0	0	0	0	0	0	0	0	0	0	0	0	0	0	0	0	0	0	0	0	0	0	0	0	0	0	0	0	0	0	0
mxl-3:M00935_2.00	0	0	0	0	0.641026	0.693594	0	0	0.103842	0	0	0	0	0	0	0.235849	0	0	0	0	0	0	0	0	0	0	0	0	0	0	0	0	0	0	0	0	0	0	0	0	0	0	0	0	0	0	0	0	0
nhr-232:M00700_2.00	0	0	0	0	0	0	0	0	0	0	0	0	0	0	0	0	0	0	0	0	0	0	0	0	0	0	0	0	0	0	0	0	0	0	0	0	0	0	0	0	0	0	0	0	0	0	0	0	0
nhr-25:M08226_2.00	0	0	0	0	0	0	0.0316656	0	0	0	0	0	0	0	0	0	0	0	0	0	0	0	0	0	0	0	0	0	0	0	0	0	0	0	0	0	0	0	0	0	0	0	0	0	0	0	0	0	0
nhr-6:M01298_2.00	0	0	0	0	0	0	0.0316656	0	0	0	0	0	0	0	0	0	0	0	0	0	0	0	0	0	0	0	0	0	0	0	0	0	0	0	0	0	0	0	0	0	0	0	0	0	0	0	0	0	0
nhr-84:M02414_2.00	0	0	0	0	0	0	0	0	0	0	0	0	0	0	0	0	0	0	0	0	0	0	0	0	0	0	0	0	0	0	0	0	0	0	0	0	0	0	0	0	0	0	0	0	0	0	0	0	0
odd-2:M00618_2.00	0.0585138	0	0	0	0	0	0	0	0	0	0	0	0	0	0	0	0	0	0	0	0	0	0	0	0	0	0	0	0	0	0	0	0	0	0	0	0	0	0	0	0	0	0	0	0	0	0	0	0
pag-3:M00619_2.00	0	0	0	0	0	0	0	0	0	0	0	0	0	0	0	0	0	0	0	0	0	0	0	0	0	0	0	0	0	0	0	0	0	0	0	0	0	0	0	0	0	0	0	0	0	0	0	0	0
pat-9:M00620_2.00	0	0	0	0	0	0	0	0	0	0	0	0	0	0	0	0	0	0	0	0	0	0	0	0	0	0	0	0	0	0	0	0	0	0	0	0	0	0	0	0	0	0	0	0	0	0	0	0	0
pha-2:M02184_2.00	0	0	0	0	0	0	0	0	0.103842	0.215983	0	0	0	0	0	0	0	0	0	0	0	0	0	0	0	0	0	0	0	0	0	0	0	0	0	0	0	0	0	0	0	0	0	0	0	0	0	0	0
pha-4:M08123_2.00	0	0.130548	0	0	0.160256	0	0	0	0.103842	0	0	0	0	0	0	0.235849	0	0	0	0	0	0	0	0	0	0	0	0	0	0	0	5.55556	0	0	0	0	0	0	0	0	0	0	0	0	0	0	0	0	0
pha-4:M08201_2.00	0	0.130548	0	0	0	0	0	0	0	0	0	0	0	0.115075	0	0	0	0	0	0	0	0	0	0	0	0	0	0	0	0	0	0	0	0	0	0	0	0	0	0	0	0	0	0	0	0	0	0	0
pha-4:M09548_2.00	0.117028	0.130548	0	0	0	0	0.0316656	0	0.103842	0	0	0	0	0	0	0.235849	0	0	0	0	0	0	0	0	0	0	0	0	0	0	0	11.1111	0	0	0	0	0	12.5	0	0	0	0	0	0	0	0	0	0	0
pop-1:M00712_2.00	0	0	0	0	0	0	0	0	0	0	0	0	0	0	0	0	0	0	0	0	0	0	0	0	0	0	0	0	0	0	0	0	0	0	7.69231	0	0	0	0	0	0	0	0	0	0	0	0	0	0
pros-1:M00708_2.00	0	0	0	0	0	0	0	0	0	0	0	0	0	0	0	0	0	0	0	0	0	0	0	0	0	0	0	0	0	0	0	0	0	0	0	0	0	0	0	0	0	0	0	0	0	0	0	0	0
ref-2:M00621_2.00	0.0585138	0	0	0	0.160256	0.0407997	0	0	0	0	0	0	0	0	0	0	0	0	0	0	0	0	0	0	0	0	0	0	0	0	0	0	0	0	0	0	0	0	0	0	0	0	0	0	0	0	0	0	0
sem-2:M02488_2.00	0	0	0	0	0	0.0407997	0.0316656	0	0.311526	0.215983	0	0	0	0	0	0	0	0	0	0	0	0	0	0	0	0	0	0	0	0	0	0	0	0	0	0	0	0	0	0	0	0	0	0	0	0	0	0	0
skn-1:M00596_2.00	0	0	0	0	0	0	0	0	0	0	0	0	0	0	0	0	0	0	0	0	0	0	0	0	0	0	0	0	0	0	0	0	0	0	0	0	0	0	0	0	0	0	0	0	0	0	0	0	0
skn-1:M08079_2.00	0	0	0	0	0	0	0	0.120337	0	0	0	0	0	0	0	0	0	0	0	0	0	0	0	0	0	0	0	0	0	0	0	0	0	0	0	0	0	0	0	0	0	0	0	0	0	0	0	0	0
skn-1:M10053_2.00	0	0	0	0	0	0	0	0	0	0	0	0	0	0	0	0	0	0	0	0	0	0	0	0	0	0	0	0	0	0	0	0	0	0	0	0	0	0	0	0	0	0	0	0	0	0	0	0	0
skn-1:M10054_2.00	0	0	0	0	0	0	0	0	0	0	0	0	0	0	0	0	0	0	0	0	0	0	0	0	0	0	0	0	0	0	0	0	0	0	0	0	0	0	0	0	0	0	0	0	0	0	0	0	0
snpc-4:M08151_2.00	0	0.130548	0	0	0.961538	0.0815993	0.0633312	0	0	3.88769	0	0	0	0	0	0	0	0	0	0	0	0	0	7.14286	0	0	0	9.09091	0	0	16.6667	0	0	20	0	0	0	0	0	0	9.52381	10	16.6667	0	0	0	0	0	0
snpc-4:M08216_2.00	0.117028	0.130548	0.512821	0	0	0	0.189994	0.481348	0	0	0.0475737	0.176056	0	0	0.600601	0	0	0	0	0	0	0	0	0	0	0	0	0	6.25	0	0	0	0	0	0	0	0	0	0	0	4.7619	0	0	0	0	0	0	0	0
snpc-4:M09602_2.00	0	0.130548	0	0	0.641026	0.0815993	0.0949968	0.120337	1.34995	0.431965	0.0475737	0	0	0.115075	0.3003	0.235849	0	0	12.5	0	0	0	0	0	7.14286	0	0	18.1818	0	0	0	5.55556	0	0	0	0	0	0	5.88235	0	4.7619	0	0	0	0	0	0	0	0
syd-9:M00646_2.00	0	0	0	0	0	0	0.0316656	0	0	0	0	0	0	0	0	0	0	0	0	0	0	0	0	0	0	0	0	9.09091	0	0	0	0	0	0	0	0	0	0	0	0	0	0	0	0	0	0	0	0	0
unc-120:M00684_2.00	0	0	0	0	0	0	0	0	0	0	0	0	0	0	0	0	0	0	0	0	0	0	0	0	0	0	0	0	0	0	0	0	0	0	0	0	0	0	0	0	0	0	0	0	0	0	0	0	0
unc-62:M02185_2.00	0	0	0	0	0	0	0	0	0	0	0	0	0	0	0	0	0	0	0	0	0	0	0	0	0	0	0	0	0	0	0	0	0	0	0	0	0	0	0	0	0	0	0	0	0	0	0	0	0
unc-86:M02244_2.00	0	0	0	0	0	0	0	0	0	0	0	0	0	0	0	0	0	0	0	0	0	0	0	0	0	0	0	0	0	0	0	0	0	0	0	0	0	0	0	0	0	0	0	0	0	0	0	0	0
xbp-1:M00597_2.00	0	0	0	0	0	0.0407997	0	0	0	0	0	0	0	0	0	0	0	0	0	0	0	0	0	0	0	0	0	0	0	0	0	0	0	0	0	0	0	0	0	0	0	0	0	0	0	0	0	0	0
zip-8:M01831_2.00	13.1071	0.261097	0	0	4.64744	3.05998	0.348322	0	0.207684	0	0.0951475	0.264085	0	0.460299	0	0	0	0	25	0	0	0	0	0	7.14286	0	0	0	6.25	0	0	11.1111	0	0	0	0	0	0	5.88235	0	0	0	0	0	0	0	0	0	0
ztf-11:M00650_2.00	0	0	0	0	0	0	0	0	0	0	0	0	0	0	0	0	0	0	0	0	0	0	0	0	0	0	0	0	0	0	0	0	0	0	0	0	0	0	0	0	0	0	0	0	0	0	0	0	0
ztf-16:M00644_2.00	0	0	0	0	0	0	0	0	0	0	0	0	0	0	0	0	0	0	0	0	0	0	0	0	0	0	0	0	0	0	0	0	0	0	0	0	0	0	0	0	0	0	0	0	0	0	0	0	0
ztf-3:M00640_2.00	0	0	0	0	0	0	0.0316656	0	0	0	0	0	0	0	0	0	0	0	0	0	0	0	0	0	0	0	0	0	0	0	0	0	0	0	0	0	0	0	0	0	0	0	0	0	0	0	0	0	0
[truncated: 106 more columns]
