# Supplementary material for: Caenorhabditis elegans transposable elements harbor diverse transcription factor DNA-binding sites
Source: G3 (Bethesda). 2022 Jan 17;12(3):jkac009. doi: 10.1093/g3journal/jkac009 (PMC8896005; doi:10.1093/g3journal/jkac009)
Supplement: jkac009_Table_S7 [file jkac009_table_s7.xlsx]

## Sheet: Table.S7
CIS-BP.motif	TF	n.ChIP.TE.peaks	n.ATAC.TE.peaks	n.overlap.TE.peaks	overlap.p.val
M00587_2.00	BED-3	10	197	2	9.3711e-05
M00595_2.00	ATF-7	51	175	8	1.6805e-22
M00596_2.00	SKN-1	9	204	5	2.3266e-16
M00597_2.00	XBP-1	4	135	4	1.2825e-12
M00603_2.00	CRH-2	17	362	11	5.1428e-24
M00604_2.00	CEBP-1	90	66	22	3.0673e-65
M00608_2.00	CES-1	8	46	1	2.2229e-05
M00612_2.00	HAM-2	130	290	25	3.9142e-65
M00615_2.00	LSY-2	910	972	334	0
M00620_2.00	PAT-9	8	79	4	7.1974e-18
M00621_2.00	REF-2	45	591	22	6.5371e-56
M00623_2.00	F10B5.3	9	126	3	1.2175e-08
M00624_2.00	LSY-27	4	268	1	2.2774e-05
M00625_2.00	F52B5.7	11	123	3	2.1526e-13
M00626_2.00	LSL-1	856	926	171	1.0552e-248
M00638_2.00	B0310.2	10	403	4	6.2736e-18
M00640_2.00	ZTF-3	4	239	1	2.5498e-05
M00643_2.00	M03D4.4	3	64	3	7.0201e-14
M00646_2.00	SYD-9	3	265	2	0.000141
M00650_2.00	ZTF-11	2	114	1	2.3973e-05
M00672_2.00	CEH-34	6	167	4	1.5967e-12
M00673_2.00	CEH-36	32	67	7	4.0168e-19
M00681_2.00	CEH-18	1	33	1	2.2229e-05
M00682_2.00	HSF-1	739	115	32	2.1998e-61
M00700_2.00	NHR-232	2	142	2	1.1704e-09
M00708_2.00	PROS-1	4	183	1	2.5825e-05
M00712_2.00	POP-1	10	163	3	0.0002115
M00743_2.00	HLH-1	4	180	4	7.0314e-18
M00744_2.00	HLH-1	3	107	3	6.754e-14
M00745_2.00	HLH-1	2	104	2	9.8829e-10
M00746_2.00	HLH-1	3	104	3	1.2725e-08
M00929_2.00	HLH-1	2	65	2	1.0623e-09
M00931_2.00	HLH-11	2	31	2	1.0623e-09
M00935_2.00	MXL-3	29	256	9	3.1679e-26
M00937_2.00	HLH-30	102	71	18	1.1504e-30
M01298_2.00	NHR-6	5	54	3	1.3935e-08
M01831_2.00	ZIP-8	949	63	34	1.0622e-79
M01865_2.00	EOR-1	3	335	2	1.108e-09
M01989_2.00	DAF-16	17	102	7	3.61e-29
M02181_2.00	CEH-24	7	277	6	1.2648e-25
M02184_2.00	PHA-2	18	381	14	1.614e-54
M02488_2.00	SEM-2	13	289	5	2.7146e-16
M08063_2.00	HLH-1	4	119	3	7.0879e-14
M08102_2.00	EOR-1	8	591	5	2.6067e-16
M08103_2.00	BLMP-1	20	180	2	1.8091e-09
M08110_2.00	EFL-1	479	434	17	5.153e-40
M08123_2.00	PHA-4	12	68	7	8.4565e-24
M08151_2.00	SNPC-4	832	680	416	0
M08183_2.00	MDL-1	25	218	17	1.0428e-52
M08197_2.00	EFL-1	484	513	19	2.1803e-46
M08201_2.00	PHA-4	3	52	1	3.1819e-05
M08205_2.00	EGL-27	4	47	1	2.4082e-05
M08210_2.00	CEH-28	153	22	1	4.435e-05
M08216_2.00	SNPC-4	79	42	9	1.0654e-25
M09481_2.00	HLH-1	4	95	3	6.6886e-14
M09518_2.00	CES-1	28	20	2	8.8916e-05
M09525_2.00	DPL-1	138	392	39	2.3981e-112
M09526_2.00	EFL-1	396	246	25	9.4777e-80
M09548_2.00	PHA-4	43	218	24	1.6291e-70
M09602_2.00	SNPC-4	800	684	370	0
M09654_2.00	LIN-15B	154	302	29	1.3738e-86
M10574_2.00	DAF-16	12	58	5	1.1461e-21
