# Supplementary material for: Caenorhabditis elegans transposable elements harbor diverse transcription factor DNA-binding sites
Source: G3 (Bethesda). 2022 Jan 17;12(3):jkac009. doi: 10.1093/g3journal/jkac009 (PMC8896005; doi:10.1093/g3journal/jkac009)
Supplement: jkac009_Table_S8 [file jkac009_table_s8.xlsx]

## Sheet: Table.S8
WB.ID	gene.name	CIS-BP.motif	TF
WBGene00006700	uba-2	M00595_2.00	ATF-7
WBGene00006958	wve-1	M00595_2.00	ATF-7
WBGene00008610	F09C3.2	M00595_2.00	ATF-7
WBGene00009528	F38A6.4	M00595_2.00	ATF-7
WBGene00012713	bckd-1A	M00595_2.00	ATF-7
WBGene00013154	Y53F4B.7	M00595_2.00	ATF-7
WBGene00013172	Y53F4B.26	M00595_2.00	ATF-7
WBGene00015293	C01C4.3	M00595_2.00	ATF-7
WBGene00015357	C02F12.8	M00595_2.00	ATF-7
WBGene00015755	C14B9.10	M00595_2.00	ATF-7
WBGene00016557	ceh-84	M00595_2.00	ATF-7
WBGene00016930	madf-6	M00595_2.00	ATF-7
WBGene00017524	F16G10.9	M00595_2.00	ATF-7
WBGene00018019	F33H12.1	M00595_2.00	ATF-7
WBGene00021335	spp-23	M00595_2.00	ATF-7
WBGene00022389	pde-6	M00595_2.00	ATF-7
WBGene00022791	ZK686.1	M00595_2.00	ATF-7
WBGene00022793	ZK686.3	M00595_2.00	ATF-7
WBGene00022794	snu-23	M00595_2.00	ATF-7
WBGene00044211	Y60A3A.25	M00595_2.00	ATF-7
WBGene00236808	C54G6.8	M00595_2.00	ATF-7
WBGene00304783	C31E10.11	M00595_2.00	ATF-7
WBGene00000776	cpl-1	M00604_2.00	CEBP-1
WBGene00000892	cyn-16	M00604_2.00	CEBP-1
WBGene00001338	ears-2	M00604_2.00	CEBP-1
WBGene00003159	mcm-7	M00604_2.00	CEBP-1
WBGene00003170	mec-6	M00604_2.00	CEBP-1
WBGene00003630	nhr-40	M00604_2.00	CEBP-1
WBGene00003804	npp-18	M00604_2.00	CEBP-1
WBGene00004077	pop-1	M00604_2.00	CEBP-1
WBGene00004282	rab-30	M00604_2.00	CEBP-1
WBGene00004681	rsd-2	M00604_2.00	CEBP-1
WBGene00004765	sel-8	M00604_2.00	CEBP-1
WBGene00004891	smr-1	M00604_2.00	CEBP-1
WBGene00006702	ubc-3	M00604_2.00	CEBP-1
WBGene00006817	unc-85	M00604_2.00	CEBP-1
WBGene00008138	C47D12.4	M00604_2.00	CEBP-1
WBGene00009021	F21D9.8	M00604_2.00	CEBP-1
WBGene00009944	mtcu-2	M00604_2.00	CEBP-1
WBGene00010099	fbxb-117	M00604_2.00	CEBP-1
WBGene00010988	metr-1	M00604_2.00	CEBP-1
WBGene00011561	ttr-15	M00604_2.00	CEBP-1
WBGene00011625	vps-39	M00604_2.00	CEBP-1
WBGene00011826	T18D3.9	M00604_2.00	CEBP-1
WBGene00011939	prmt-9	M00604_2.00	CEBP-1
WBGene00011940	T23B5.3	M00604_2.00	CEBP-1
WBGene00012489	Y19D2B.1	M00604_2.00	CEBP-1
WBGene00012553	cox-5A	M00604_2.00	CEBP-1
WBGene00012702	ztf-20	M00604_2.00	CEBP-1
WBGene00013019	Y48G10A.2	M00604_2.00	CEBP-1
WBGene00013440	nrps-1	M00604_2.00	CEBP-1
WBGene00013773	Y116A8A.2	M00604_2.00	CEBP-1
WBGene00015791	C15C7.5	M00604_2.00	CEBP-1
WBGene00016800	C50C3.2	M00604_2.00	CEBP-1
WBGene00017097	E02C12.12	M00604_2.00	CEBP-1
WBGene00017285	F09E5.7	M00604_2.00	CEBP-1
WBGene00017286	F09E5.8	M00604_2.00	CEBP-1
WBGene00017291	F09E5.14	M00604_2.00	CEBP-1
WBGene00017312	pitr-5	M00604_2.00	CEBP-1
WBGene00018426	F44E7.4	M00604_2.00	CEBP-1
WBGene00019745	srbc-57	M00604_2.00	CEBP-1
WBGene00019773	M04G7.2	M00604_2.00	CEBP-1
WBGene00019914	clec-150	M00604_2.00	CEBP-1
WBGene00019916	R06B10.7	M00604_2.00	CEBP-1
WBGene00020194	T03G6.1	M00604_2.00	CEBP-1
WBGene00020933	W02D3.4	M00604_2.00	CEBP-1
WBGene00021285	Y24D9A.7	M00604_2.00	CEBP-1
WBGene00022046	Y66H1A.4	M00604_2.00	CEBP-1
WBGene00022060	dmd-9	M00604_2.00	CEBP-1
WBGene00022141	chaf-2	M00604_2.00	CEBP-1
WBGene00022487	fbxa-21	M00604_2.00	CEBP-1
WBGene00044737	ttr-45	M00604_2.00	CEBP-1
WBGene00219241	Y116A8A.150	M00604_2.00	CEBP-1
WBGene00219295	C34C12.12	M00604_2.00	CEBP-1
WBGene00303074	T03G6.7	M00604_2.00	CEBP-1
WBGene00303103	W02D3.13	M00604_2.00	CEBP-1
WBGene00000004	aat-3	M00612_2.00	HAM-2
WBGene00000750	col-177	M00612_2.00	HAM-2
WBGene00001431	fkb-6	M00612_2.00	HAM-2
WBGene00003170	mec-6	M00612_2.00	HAM-2
WBGene00003804	npp-18	M00612_2.00	HAM-2
WBGene00006817	unc-85	M00612_2.00	HAM-2
WBGene00008961	F19H6.6	M00612_2.00	HAM-2
WBGene00009863	F49B2.3	M00612_2.00	HAM-2
WBGene00009944	mtcu-2	M00612_2.00	HAM-2
WBGene00011434	T04D3.5	M00612_2.00	HAM-2
WBGene00011625	vps-39	M00612_2.00	HAM-2
WBGene00012240	W04A8.5	M00612_2.00	HAM-2
WBGene00013019	Y48G10A.2	M00612_2.00	HAM-2
WBGene00013215	Y54G11A.4	M00612_2.00	HAM-2
WBGene00013279	Y57A10B.7	M00612_2.00	HAM-2
WBGene00013822	Y116F11B.6	M00612_2.00	HAM-2
WBGene00013823	Y116F11B.7	M00612_2.00	HAM-2
WBGene00015492	lnp-1	M00612_2.00	HAM-2
WBGene00015493	C05E11.2	M00612_2.00	HAM-2
WBGene00015496	C05E11.7	M00612_2.00	HAM-2
WBGene00016457	C35E7.5	M00612_2.00	HAM-2
WBGene00016785	C49G7.7	M00612_2.00	HAM-2
WBGene00017285	F09E5.7	M00612_2.00	HAM-2
WBGene00017286	F09E5.8	M00612_2.00	HAM-2
WBGene00017291	F09E5.14	M00612_2.00	HAM-2
WBGene00017736	F23C8.7	M00612_2.00	HAM-2
WBGene00018375	F43C9.1	M00612_2.00	HAM-2
WBGene00018426	F44E7.4	M00612_2.00	HAM-2
WBGene00020011	R11G1.2	M00612_2.00	HAM-2
WBGene00020933	W02D3.4	M00612_2.00	HAM-2
WBGene00021698	frl-1	M00612_2.00	HAM-2
WBGene00044066	fbxb-66	M00612_2.00	HAM-2
WBGene00044116	srxa-13	M00612_2.00	HAM-2
WBGene00044424	F54D12.10	M00612_2.00	HAM-2
WBGene00044558	F56C3.10	M00612_2.00	HAM-2
WBGene00195155	W04A8.9	M00612_2.00	HAM-2
WBGene00219295	C34C12.12	M00612_2.00	HAM-2
WBGene00269425	C49G7.13	M00612_2.00	HAM-2
WBGene00303103	W02D3.13	M00612_2.00	HAM-2
WBGene00000006	aat-5	M00615_2.00	LSY-2
WBGene00000084	aex-1	M00615_2.00	LSY-2
WBGene00000274	btf-1	M00615_2.00	LSY-2
WBGene00000369	ccf-1	M00615_2.00	LSY-2
WBGene00000392	cdd-2	M00615_2.00	LSY-2
WBGene00000487	che-6	M00615_2.00	LSY-2
WBGene00000496	chs-1	M00615_2.00	LSY-2
WBGene00000506	cic-1	M00615_2.00	LSY-2
WBGene00000566	cnt-2	M00615_2.00	LSY-2
WBGene00000659	col-84	M00615_2.00	LSY-2
WBGene00000735	col-162	M00615_2.00	LSY-2
WBGene00000782	cpr-2	M00615_2.00	LSY-2
WBGene00000812	csk-1	M00615_2.00	LSY-2
WBGene00000831	ctl-2	M00615_2.00	LSY-2
WBGene00000834	cua-1	M00615_2.00	LSY-2
WBGene00000868	cyb-3	M00615_2.00	LSY-2
WBGene00001156	ech-7	M00615_2.00	LSY-2
WBGene00001232	eif-3.I	M00615_2.00	LSY-2
WBGene00001246	elo-8	M00615_2.00	LSY-2
WBGene00001334	ero-1	M00615_2.00	LSY-2
WBGene00001365	exc-4	M00615_2.00	LSY-2
WBGene00001404	fbp-1	M00615_2.00	LSY-2
WBGene00001451	flp-8	M00615_2.00	LSY-2
WBGene00001501	ftn-2	M00615_2.00	LSY-2
WBGene00002077	imb-3	M00615_2.00	LSY-2
WBGene00002235	kqt-3	M00615_2.00	LSY-2
WBGene00003038	lin-56	M00615_2.00	LSY-2
WBGene00003159	mcm-7	M00615_2.00	LSY-2
WBGene00003237	mif-4	M00615_2.00	LSY-2
WBGene00003378	mml-1	M00615_2.00	LSY-2
WBGene00003594	nft-1	M00615_2.00	LSY-2
WBGene00003755	nlp-17	M00615_2.00	LSY-2
WBGene00004027	pie-1	M00615_2.00	LSY-2
WBGene00004088	ppk-2	M00615_2.00	LSY-2
WBGene00004128	pqn-41	M00615_2.00	LSY-2
WBGene00004172	pqn-92	M00615_2.00	LSY-2
WBGene00004239	puf-3	M00615_2.00	LSY-2
WBGene00004266	rab-1	M00615_2.00	LSY-2
WBGene00004465	rpn-9	M00615_2.00	LSY-2
WBGene00004804	skn-1	M00615_2.00	LSY-2
WBGene00004886	smi-1	M00615_2.00	LSY-2
WBGene00004891	smr-1	M00615_2.00	LSY-2
WBGene00004894	sms-3	M00615_2.00	LSY-2
WBGene00004923	snt-3	M00615_2.00	LSY-2
WBGene00004963	spe-9	M00615_2.00	LSY-2
WBGene00004976	spe-41	M00615_2.00	LSY-2
WBGene00005017	sqt-2	M00615_2.00	LSY-2
WBGene00005552	sri-40	M00615_2.00	LSY-2
WBGene00006169	str-118	M00615_2.00	LSY-2
WBGene00006373	syx-5	M00615_2.00	LSY-2
WBGene00006537	tbb-2	M00615_2.00	LSY-2
WBGene00006751	unc-11	M00615_2.00	LSY-2
WBGene00006763	unc-26	M00615_2.00	LSY-2
WBGene00007007	mak-2	M00615_2.00	LSY-2
WBGene00007270	rei-1	M00615_2.00	LSY-2
WBGene00007332	C05C10.5	M00615_2.00	LSY-2
WBGene00007647	C17E4.10	M00615_2.00	LSY-2
WBGene00007672	fbxa-136	M00615_2.00	LSY-2
WBGene00007752	wdfy-3	M00615_2.00	LSY-2
WBGene00007769	C27C7.7	M00615_2.00	LSY-2
WBGene00007851	clec-245	M00615_2.00	LSY-2
WBGene00007910	C34B4.5	M00615_2.00	LSY-2
WBGene00008053	cdc-48.2	M00615_2.00	LSY-2
WBGene00008232	C50F4.4	M00615_2.00	LSY-2
WBGene00008346	C56A3.8	M00615_2.00	LSY-2
WBGene00008405	ttll-12	M00615_2.00	LSY-2
WBGene00008511	F01G10.9	M00615_2.00	LSY-2
WBGene00008838	F15A4.2	M00615_2.00	LSY-2
WBGene00008891	clec-42	M00615_2.00	LSY-2
WBGene00009127	clsp-1	M00615_2.00	LSY-2
WBGene00009164	hrdl-1	M00615_2.00	LSY-2
WBGene00009284	F31C3.2	M00615_2.00	LSY-2
WBGene00009292	F31D4.5	M00615_2.00	LSY-2
WBGene00009440	idhg-1	M00615_2.00	LSY-2
WBGene00009695	clp-8	M00615_2.00	LSY-2
WBGene00009744	hpo-35	M00615_2.00	LSY-2
WBGene00009822	clec-113	M00615_2.00	LSY-2
WBGene00009827	hmg-6	M00615_2.00	LSY-2
WBGene00009937	lsl-1	M00615_2.00	LSY-2
WBGene00009949	F53A2.1	M00615_2.00	LSY-2
WBGene00010039	F54C8.6	M00615_2.00	LSY-2
WBGene00010248	F58D5.9	M00615_2.00	LSY-2
WBGene00010786	K12D12.4	M00615_2.00	LSY-2
WBGene00010806	M01E5.3	M00615_2.00	LSY-2
WBGene00010919	M117.3	M00615_2.00	LSY-2
WBGene00010989	R03D7.2	M00615_2.00	LSY-2
WBGene00011234	R11A5.6	M00615_2.00	LSY-2
WBGene00011304	mnk-1	M00615_2.00	LSY-2
WBGene00011368	tftc-5	M00615_2.00	LSY-2
WBGene00012159	VY10G11R.1	M00615_2.00	LSY-2
WBGene00012233	clpr-1	M00615_2.00	LSY-2
WBGene00012240	W04A8.5	M00615_2.00	LSY-2
WBGene00012281	W05E10.2	M00615_2.00	LSY-2
WBGene00012328	W07G1.1	M00615_2.00	LSY-2
WBGene00012395	Y6D1A.1	M00615_2.00	LSY-2
WBGene00012521	Y32B12B.1	M00615_2.00	LSY-2
WBGene00012522	Y32B12B.2	M00615_2.00	LSY-2
WBGene00012743	Y40H7A.3	M00615_2.00	LSY-2
WBGene00012828	Y43F8C.6	M00615_2.00	LSY-2
WBGene00012860	acdh-11	M00615_2.00	LSY-2
WBGene00012863	Y45F3A.8	M00615_2.00	LSY-2
WBGene00012864	Y45F3A.9	M00615_2.00	LSY-2
WBGene00012866	afmd-2	M00615_2.00	LSY-2
WBGene00012908	Y46G5A.18	M00615_2.00	LSY-2
WBGene00012909	spds-1	M00615_2.00	LSY-2
WBGene00012942	Y47D3B.6	M00615_2.00	LSY-2
WBGene00012943	bed-2	M00615_2.00	LSY-2
WBGene00012999	rpoa-1	M00615_2.00	LSY-2
WBGene00013013	clec-145	M00615_2.00	LSY-2
WBGene00013038	ani-1	M00615_2.00	LSY-2
WBGene00013040	Y49E10.21	M00615_2.00	LSY-2
WBGene00013148	Y53F4A.2	M00615_2.00	LSY-2
WBGene00013160	Y53F4B.13	M00615_2.00	LSY-2
WBGene00013190	Y54E2A.5	M00615_2.00	LSY-2
WBGene00013203	Y54E5A.8	M00615_2.00	LSY-2
WBGene00013258	polg-1	M00615_2.00	LSY-2
WBGene00013353	Y59A8B.21	M00615_2.00	LSY-2
WBGene00013526	Y73F8A.20	M00615_2.00	LSY-2
WBGene00013538	ari-1.4	M00615_2.00	LSY-2
WBGene00013555	fbxa-89	M00615_2.00	LSY-2
WBGene00013691	Y105E8B.6	M00615_2.00	LSY-2
WBGene00013878	atfs-1	M00615_2.00	LSY-2
WBGene00014027	tpk-1	M00615_2.00	LSY-2
WBGene00014028	trxr-2	M00615_2.00	LSY-2
WBGene00015073	B0238.9	M00615_2.00	LSY-2
WBGene00015743	soap-1	M00615_2.00	LSY-2
WBGene00015752	C14B9.2	M00615_2.00	LSY-2
WBGene00015755	C14B9.10	M00615_2.00	LSY-2
WBGene00015830	fbxb-98	M00615_2.00	LSY-2
WBGene00016158	ari-1.1	M00615_2.00	LSY-2
WBGene00016412	mrps-26	M00615_2.00	LSY-2
WBGene00016489	fubl-3	M00615_2.00	LSY-2
WBGene00016606	exoc-7	M00615_2.00	LSY-2
WBGene00016855	C50H11.8	M00615_2.00	LSY-2
WBGene00016901	C53C11.4	M00615_2.00	LSY-2
WBGene00017025	D1037.1	M00615_2.00	LSY-2
WBGene00017062	glrx-3	M00615_2.00	LSY-2
WBGene00017151	EGAP9.3	M00615_2.00	LSY-2
WBGene00017384	F11G11.4	M00615_2.00	LSY-2
WBGene00017385	F11G11.5	M00615_2.00	LSY-2
WBGene00017482	set-9	M00615_2.00	LSY-2
WBGene00017532	ent-5	M00615_2.00	LSY-2
WBGene00017732	F23C8.3	M00615_2.00	LSY-2
WBGene00017748	F23F1.7	M00615_2.00	LSY-2
WBGene00017787	nhr-141	M00615_2.00	LSY-2
WBGene00018348	F42C5.6	M00615_2.00	LSY-2
WBGene00018636	oef-1	M00615_2.00	LSY-2
WBGene00018765	mpc-2	M00615_2.00	LSY-2
WBGene00018975	F56E10.1	M00615_2.00	LSY-2
WBGene00019029	F58B6.1	M00615_2.00	LSY-2
WBGene00019171	fipr-29	M00615_2.00	LSY-2
WBGene00019200	H14E04.3	M00615_2.00	LSY-2
WBGene00019600	rga-3	M00615_2.00	LSY-2
WBGene00019674	K12C11.3	M00615_2.00	LSY-2
WBGene00019767	rpa-2	M00615_2.00	LSY-2
WBGene00019831	R02F2.1	M00615_2.00	LSY-2
WBGene00019893	sgt-1	M00615_2.00	LSY-2
WBGene00019945	R08C7.1	M00615_2.00	LSY-2
WBGene00019956	fbxb-75	M00615_2.00	LSY-2
WBGene00020297	nog-1	M00615_2.00	LSY-2
WBGene00020762	zer-1	M00615_2.00	LSY-2
WBGene00020828	T26C11.2	M00615_2.00	LSY-2
WBGene00020972	trpl-2	M00615_2.00	LSY-2
WBGene00021021	mrpl-30	M00615_2.00	LSY-2
WBGene00021087	W08E12.6	M00615_2.00	LSY-2
WBGene00021088	W08E12.7	M00615_2.00	LSY-2
WBGene00021198	npp-26	M00615_2.00	LSY-2
WBGene00021199	Y17G9B.2	M00615_2.00	LSY-2
WBGene00021215	Y18H1A.11	M00615_2.00	LSY-2
WBGene00021245	Y22D7AL.6	M00615_2.00	LSY-2
WBGene00021284	Y24D9A.6	M00615_2.00	LSY-2
WBGene00021420	trap-3	M00615_2.00	LSY-2
WBGene00021421	Y38F2AR.3	M00615_2.00	LSY-2
WBGene00021441	Y39A3CL.3	M00615_2.00	LSY-2
WBGene00021488	srab-23	M00615_2.00	LSY-2
WBGene00021505	Y41D4A.3	M00615_2.00	LSY-2
WBGene00021511	Y41D4B.1	M00615_2.00	LSY-2
WBGene00021554	Y45G5AL.1	M00615_2.00	LSY-2
WBGene00021596	spsb-2	M00615_2.00	LSY-2
WBGene00021702	Y48G9A.9	M00615_2.00	LSY-2
WBGene00021752	xpd-1	M00615_2.00	LSY-2
WBGene00021848	nhr-239	M00615_2.00	LSY-2
WBGene00021884	Y54G2A.19	M00615_2.00	LSY-2
WBGene00021898	Y54G2A.36	M00615_2.00	LSY-2
WBGene00021923	Y55F3AM.5	M00615_2.00	LSY-2
WBGene00021935	mrpl-46	M00615_2.00	LSY-2
WBGene00022006	mpst-5	M00615_2.00	LSY-2
WBGene00022007	mpst-6	M00615_2.00	LSY-2
WBGene00022054	Y67D2.4	M00615_2.00	LSY-2
WBGene00022056	ddx-35	M00615_2.00	LSY-2
WBGene00022077	vamp-7	M00615_2.00	LSY-2
WBGene00022078	epg-9	M00615_2.00	LSY-2
WBGene00022099	Y69A2AR.28	M00615_2.00	LSY-2
WBGene00022103	cdh-12	M00615_2.00	LSY-2
WBGene00022104	acsd-1	M00615_2.00	LSY-2
WBGene00022185	Y71H2AM.20	M00615_2.00	LSY-2
WBGene00022188	Y71H2AR.1	M00615_2.00	LSY-2
WBGene00022190	josd-1	M00615_2.00	LSY-2
WBGene00022251	blos-2	M00615_2.00	LSY-2
WBGene00022281	abtm-1	M00615_2.00	LSY-2
WBGene00022326	fbxa-14	M00615_2.00	LSY-2
WBGene00022329	fbxa-79	M00615_2.00	LSY-2
WBGene00022376	Y94H6A.3	M00615_2.00	LSY-2
WBGene00022377	gpx-4	M00615_2.00	LSY-2
WBGene00022423	nhr-41	M00615_2.00	LSY-2
WBGene00022453	ncap-1	M00615_2.00	LSY-2
WBGene00022490	Y119D3B.13	M00615_2.00	LSY-2
WBGene00022554	duxl-1	M00615_2.00	LSY-2
WBGene00022563	ZC204.13	M00615_2.00	LSY-2
WBGene00022596	ZC395.4	M00615_2.00	LSY-2
WBGene00022678	sar-1	M00615_2.00	LSY-2
WBGene00022718	ZK370.4	M00615_2.00	LSY-2
WBGene00044212	Y68A4A.13	M00615_2.00	LSY-2
WBGene00044246	F36D1.10	M00615_2.00	LSY-2
WBGene00044284	spp-21	M00615_2.00	LSY-2
WBGene00044359	C16C4.17	M00615_2.00	LSY-2
WBGene00044389	C27D6.12	M00615_2.00	LSY-2
WBGene00044402	Y82E9BL.18	M00615_2.00	LSY-2
WBGene00044423	F53F10.8	M00615_2.00	LSY-2
WBGene00044435	Y20F4.8	M00615_2.00	LSY-2
WBGene00044468	Y69A2AL.2	M00615_2.00	LSY-2
WBGene00044539	K09H11.9	M00615_2.00	LSY-2
WBGene00044609	tbcc-1	M00615_2.00	LSY-2
WBGene00044753	F49H12.7	M00615_2.00	LSY-2
WBGene00044799	ZK686.6	M00615_2.00	LSY-2
WBGene00045052	K12C11.6	M00615_2.00	LSY-2
WBGene00045053	K12C11.7	M00615_2.00	LSY-2
WBGene00045249	T07A9.15	M00615_2.00	LSY-2
WBGene00077520	C37A5.11	M00615_2.00	LSY-2
WBGene00077698	lurp-4	M00615_2.00	LSY-2
WBGene00086552	C17D12.9	M00615_2.00	LSY-2
WBGene00185088	Y55F3BL.4	M00615_2.00	LSY-2
WBGene00189950	C39B5.14	M00615_2.00	LSY-2
WBGene00189953	R155.5	M00615_2.00	LSY-2
WBGene00194701	Y23H5B.12	M00615_2.00	LSY-2
WBGene00194998	C16C4.18	M00615_2.00	LSY-2
WBGene00195093	Y59E9AL.36	M00615_2.00	LSY-2
WBGene00195155	W04A8.9	M00615_2.00	LSY-2
WBGene00195227	Y71A12B.23	M00615_2.00	LSY-2
WBGene00195230	F36D1.13	M00615_2.00	LSY-2
WBGene00195232	F36D1.15	M00615_2.00	LSY-2
WBGene00235283	Y55F3BL.6	M00615_2.00	LSY-2
WBGene00303042	C26H9A.4	M00615_2.00	LSY-2
WBGene00303089	Y46G5A.47	M00615_2.00	LSY-2
WBGene00000630	col-53	M00621_2.00	REF-2
WBGene00001338	ears-2	M00621_2.00	REF-2
WBGene00003170	mec-6	M00621_2.00	REF-2
WBGene00003804	npp-18	M00621_2.00	REF-2
WBGene00005386	srh-170	M00621_2.00	REF-2
WBGene00006817	unc-85	M00621_2.00	REF-2
WBGene00008932	F18A11.5	M00621_2.00	REF-2
WBGene00009944	mtcu-2	M00621_2.00	REF-2
WBGene00011625	vps-39	M00621_2.00	REF-2
WBGene00012524	Y32B12B.4	M00621_2.00	REF-2
WBGene00012802	set-25	M00621_2.00	REF-2
WBGene00013019	Y48G10A.2	M00621_2.00	REF-2
WBGene00016786	cyp-35A4	M00621_2.00	REF-2
WBGene00017285	F09E5.7	M00621_2.00	REF-2
WBGene00017286	F09E5.8	M00621_2.00	REF-2
WBGene00017291	F09E5.14	M00621_2.00	REF-2
WBGene00018231	F40E3.3	M00621_2.00	REF-2
WBGene00018426	F44E7.4	M00621_2.00	REF-2
WBGene00020298	T07A9.10	M00621_2.00	REF-2
WBGene00020933	W02D3.4	M00621_2.00	REF-2
WBGene00021884	Y54G2A.19	M00621_2.00	REF-2
WBGene00021898	Y54G2A.36	M00621_2.00	REF-2
WBGene00022498	hsd-2	M00621_2.00	REF-2
WBGene00044616	M01A12.4	M00621_2.00	REF-2
WBGene00219295	C34C12.12	M00621_2.00	REF-2
WBGene00303103	W02D3.13	M00621_2.00	REF-2
WBGene00000012	abf-1	M00626_2.00	LSL-1
WBGene00000093	agt-1	M00626_2.00	LSL-1
WBGene00000168	apx-1	M00626_2.00	LSL-1
WBGene00000197	aars-2	M00626_2.00	LSL-1
WBGene00000254	bli-4	M00626_2.00	LSL-1
WBGene00000267	bre-2	M00626_2.00	LSL-1
WBGene00000272	bro-1	M00626_2.00	LSL-1
WBGene00000417	ced-3	M00626_2.00	LSL-1
WBGene00000493	che-14	M00626_2.00	LSL-1
WBGene00000496	chs-1	M00626_2.00	LSL-1
WBGene00000527	cle-1	M00626_2.00	LSL-1
WBGene00000535	cpi-1	M00626_2.00	LSL-1
WBGene00000622	col-45	M00626_2.00	LSL-1
WBGene00000639	col-63	M00626_2.00	LSL-1
WBGene00000659	col-84	M00626_2.00	LSL-1
WBGene00000794	crn-1	M00626_2.00	LSL-1
WBGene00000830	ctl-1	M00626_2.00	LSL-1
WBGene00000831	ctl-2	M00626_2.00	LSL-1
WBGene00000834	cua-1	M00626_2.00	LSL-1
WBGene00000868	cyb-3	M00626_2.00	LSL-1
WBGene00000913	daf-18	M00626_2.00	LSL-1
WBGene00000914	daf-19	M00626_2.00	LSL-1
WBGene00000967	dhs-3	M00626_2.00	LSL-1
WBGene00001030	dnj-12	M00626_2.00	LSL-1
WBGene00001136	eat-5	M00626_2.00	LSL-1
WBGene00001232	eif-3.I	M00626_2.00	LSL-1
WBGene00001334	ero-1	M00626_2.00	LSL-1
WBGene00001365	exc-4	M00626_2.00	LSL-1
WBGene00001404	fbp-1	M00626_2.00	LSL-1
WBGene00001481	fog-1	M00626_2.00	LSL-1
WBGene00001501	ftn-2	M00626_2.00	LSL-1
WBGene00001526	gck-1	M00626_2.00	LSL-1
WBGene00001603	gln-2	M00626_2.00	LSL-1
WBGene00001647	gna-2	M00626_2.00	LSL-1
WBGene00001686	gpd-4	M00626_2.00	LSL-1
WBGene00001713	grl-4	M00626_2.00	LSL-1
WBGene00001736	grl-27	M00626_2.00	LSL-1
WBGene00001816	haf-6	M00626_2.00	LSL-1
WBGene00001855	hil-4	M00626_2.00	LSL-1
WBGene00001859	hil-8	M00626_2.00	LSL-1
WBGene00002034	htp-3	M00626_2.00	LSL-1
WBGene00002141	inx-19	M00626_2.00	LSL-1
WBGene00002143	inx-21	M00626_2.00	LSL-1
WBGene00002219	klp-7	M00626_2.00	LSL-1
WBGene00002235	kqt-3	M00626_2.00	LSL-1
WBGene00002245	lag-1	M00626_2.00	LSL-1
WBGene00003025	lin-40	M00626_2.00	LSL-1
WBGene00003153	mca-3	M00626_2.00	LSL-1
WBGene00003154	mcm-2	M00626_2.00	LSL-1
WBGene00003156	mcm-4	M00626_2.00	LSL-1
WBGene00003157	mcm-5	M00626_2.00	LSL-1
WBGene00003235	mif-2	M00626_2.00	LSL-1
WBGene00003378	mml-1	M00626_2.00	LSL-1
WBGene00003479	mtm-9	M00626_2.00	LSL-1
WBGene00003614	nhr-15	M00626_2.00	LSL-1
WBGene00003755	nlp-17	M00626_2.00	LSL-1
WBGene00003826	ntl-3	M00626_2.00	LSL-1
WBGene00004027	pie-1	M00626_2.00	LSL-1
WBGene00004043	plk-2	M00626_2.00	LSL-1
WBGene00004077	pop-1	M00626_2.00	LSL-1
WBGene00004128	pqn-41	M00626_2.00	LSL-1
WBGene00004147	larp-5	M00626_2.00	LSL-1
WBGene00004272	rab-8	M00626_2.00	LSL-1
WBGene00004309	rap-3	M00626_2.00	LSL-1
WBGene00004385	rnp-2	M00626_2.00	LSL-1
WBGene00004410	rla-2	M00626_2.00	LSL-1
WBGene00004505	rpt-5	M00626_2.00	LSL-1
WBGene00004894	sms-3	M00626_2.00	LSL-1
WBGene00004923	snt-3	M00626_2.00	LSL-1
WBGene00004976	spe-41	M00626_2.00	LSL-1
WBGene00005552	sri-40	M00626_2.00	LSL-1
WBGene00005662	sars-2	M00626_2.00	LSL-1
WBGene00005984	srx-93	M00626_2.00	LSL-1
WBGene00006390	taf-8	M00626_2.00	LSL-1
WBGene00006620	svh-1	M00626_2.00	LSL-1
WBGene00006740	ulp-5	M00626_2.00	LSL-1
WBGene00006958	wve-1	M00626_2.00	LSL-1
WBGene00006985	zig-8	M00626_2.00	LSL-1
WBGene00007042	pbrm-1	M00626_2.00	LSL-1
WBGene00007202	B0564.2	M00626_2.00	LSL-1
WBGene00007271	C03C10.5	M00626_2.00	LSL-1
WBGene00007672	fbxa-136	M00626_2.00	LSL-1
WBGene00007769	C27C7.7	M00626_2.00	LSL-1
WBGene00007910	C34B4.5	M00626_2.00	LSL-1
WBGene00007971	rpb-3	M00626_2.00	LSL-1
WBGene00008079	C44B9.2	M00626_2.00	LSL-1
WBGene00008138	C47D12.4	M00626_2.00	LSL-1
WBGene00008177	C48D1.1	M00626_2.00	LSL-1
WBGene00008232	C50F4.4	M00626_2.00	LSL-1
WBGene00008390	D1086.3	M00626_2.00	LSL-1
WBGene00008392	D1086.5	M00626_2.00	LSL-1
WBGene00008395	D1086.8	M00626_2.00	LSL-1
WBGene00008399	D2005.4	M00626_2.00	LSL-1
WBGene00008511	F01G10.9	M00626_2.00	LSL-1
WBGene00008620	F09C6.10	M00626_2.00	LSL-1
WBGene00008800	F14E5.2	M00626_2.00	LSL-1
WBGene00008838	F15A4.2	M00626_2.00	LSL-1
WBGene00008930	F18A11.3	M00626_2.00	LSL-1
WBGene00008995	prde-1	M00626_2.00	LSL-1
WBGene00008996	glb-14	M00626_2.00	LSL-1
WBGene00009127	clsp-1	M00626_2.00	LSL-1
WBGene00009284	F31C3.2	M00626_2.00	LSL-1
WBGene00009292	F31D4.5	M00626_2.00	LSL-1
WBGene00009369	F33H2.6	M00626_2.00	LSL-1
WBGene00009440	idhg-1	M00626_2.00	LSL-1
WBGene00009507	mus-101	M00626_2.00	LSL-1
WBGene00009510	F37D6.4	M00626_2.00	LSL-1
WBGene00009549	F38H4.5	M00626_2.00	LSL-1
WBGene00009701	egg-3	M00626_2.00	LSL-1
WBGene00009744	hpo-35	M00626_2.00	LSL-1
WBGene00009925	F52B11.2	M00626_2.00	LSL-1
WBGene00009949	F53A2.1	M00626_2.00	LSL-1
WBGene00010039	F54C8.6	M00626_2.00	LSL-1
WBGene00010140	F56A8.4	M00626_2.00	LSL-1
WBGene00010141	F56A8.5	M00626_2.00	LSL-1
WBGene00010229	F58A4.6	M00626_2.00	LSL-1
WBGene00010248	F58D5.9	M00626_2.00	LSL-1
WBGene00010323	dhhc-12	M00626_2.00	LSL-1
WBGene00010542	K03H1.7	M00626_2.00	LSL-1
WBGene00010580	K05C4.3	M00626_2.00	LSL-1
WBGene00010581	K05C4.4	M00626_2.00	LSL-1
WBGene00010666	K08E4.2	M00626_2.00	LSL-1
WBGene00010667	K08E4.3	M00626_2.00	LSL-1
WBGene00010772	K11D9.3	M00626_2.00	LSL-1
WBGene00010786	K12D12.4	M00626_2.00	LSL-1
WBGene00010810	M01F1.4	M00626_2.00	LSL-1
WBGene00010838	M03C11.1	M00626_2.00	LSL-1
WBGene00010840	M03C11.3	M00626_2.00	LSL-1
WBGene00010919	M117.3	M00626_2.00	LSL-1
WBGene00010989	R03D7.2	M00626_2.00	LSL-1
WBGene00011029	abhd-11.2	M00626_2.00	LSL-1
WBGene00011059	R06C1.4	M00626_2.00	LSL-1
WBGene00011191	R10D12.10	M00626_2.00	LSL-1
WBGene00011194	R10D12.13	M00626_2.00	LSL-1
WBGene00011202	R10E4.6	M00626_2.00	LSL-1
WBGene00011203	R10E4.7	M00626_2.00	LSL-1
WBGene00011252	R11H6.4	M00626_2.00	LSL-1
WBGene00011304	mnk-1	M00626_2.00	LSL-1
WBGene00011344	T01G9.2	M00626_2.00	LSL-1
WBGene00011604	T08A11.1	M00626_2.00	LSL-1
WBGene00011737	sqst-1	M00626_2.00	LSL-1
WBGene00011741	T12G3.6	M00626_2.00	LSL-1
WBGene00011803	T16G12.1	M00626_2.00	LSL-1
WBGene00011807	T16G12.6	M00626_2.00	LSL-1
WBGene00011965	T23G7.2	M00626_2.00	LSL-1
WBGene00012240	W04A8.5	M00626_2.00	LSL-1
WBGene00012281	W05E10.2	M00626_2.00	LSL-1
WBGene00012395	Y6D1A.1	M00626_2.00	LSL-1
WBGene00012461	glb-29	M00626_2.00	LSL-1
WBGene00012481	Y18D10A.11	M00626_2.00	LSL-1
WBGene00012524	Y32B12B.4	M00626_2.00	LSL-1
WBGene00012527	set-22	M00626_2.00	LSL-1
WBGene00012529	Y32F6A.4	M00626_2.00	LSL-1
WBGene00012713	bckd-1A	M00626_2.00	LSL-1
WBGene00012720	Y39E4B.11	M00626_2.00	LSL-1
WBGene00012767	fcd-2	M00626_2.00	LSL-1
WBGene00012806	Y43F4B.9	M00626_2.00	LSL-1
WBGene00012807	Y43F4B.10	M00626_2.00	LSL-1
WBGene00012828	Y43F8C.6	M00626_2.00	LSL-1
WBGene00012863	Y45F3A.8	M00626_2.00	LSL-1
WBGene00012864	Y45F3A.9	M00626_2.00	LSL-1
WBGene00012866	afmd-2	M00626_2.00	LSL-1
WBGene00012906	Y46G5A.15	M00626_2.00	LSL-1
WBGene00012908	Y46G5A.18	M00626_2.00	LSL-1
WBGene00012909	spds-1	M00626_2.00	LSL-1
WBGene00012922	Y47D3A.1	M00626_2.00	LSL-1
WBGene00012936	pola-1	M00626_2.00	LSL-1
WBGene00012942	Y47D3B.6	M00626_2.00	LSL-1
WBGene00012999	rpoa-1	M00626_2.00	LSL-1
WBGene00013038	ani-1	M00626_2.00	LSL-1
WBGene00013040	Y49E10.21	M00626_2.00	LSL-1
WBGene00013041	pstk-1	M00626_2.00	LSL-1
WBGene00013148	Y53F4A.2	M00626_2.00	LSL-1
WBGene00013160	Y53F4B.13	M00626_2.00	LSL-1
WBGene00013242	Y56A3A.30	M00626_2.00	LSL-1
WBGene00013256	Y57A10A.13	M00626_2.00	LSL-1
WBGene00013307	Y57G11C.9	M00626_2.00	LSL-1
WBGene00013325	Y57G11C.36	M00626_2.00	LSL-1
WBGene00013334	nlp-56	M00626_2.00	LSL-1
WBGene00013353	Y59A8B.21	M00626_2.00	LSL-1
WBGene00013376	Y62E10A.6	M00626_2.00	LSL-1
WBGene00013419	Y65A5A.2	M00626_2.00	LSL-1
WBGene00013526	Y73F8A.20	M00626_2.00	LSL-1
WBGene00013538	ari-1.4	M00626_2.00	LSL-1
WBGene00013611	Y102A5C.2	M00626_2.00	LSL-1
WBGene00013691	Y105E8B.6	M00626_2.00	LSL-1
WBGene00013878	atfs-1	M00626_2.00	LSL-1
WBGene00013924	rad-23	M00626_2.00	LSL-1
WBGene00014027	tpk-1	M00626_2.00	LSL-1
WBGene00014248	ZK1307.7	M00626_2.00	LSL-1
WBGene00014258	ZK1320.9	M00626_2.00	LSL-1
WBGene00014965	Y106G6D.5	M00626_2.00	LSL-1
WBGene00015014	bath-24	M00626_2.00	LSL-1
WBGene00015018	srz-85	M00626_2.00	LSL-1
WBGene00015073	B0238.9	M00626_2.00	LSL-1
WBGene00015095	B0261.7	M00626_2.00	LSL-1
WBGene00015096	B0261.8	M00626_2.00	LSL-1
WBGene00015449	ugt-63	M00626_2.00	LSL-1
WBGene00015450	C04F5.8	M00626_2.00	LSL-1
WBGene00015557	hrpk-2	M00626_2.00	LSL-1
WBGene00015743	soap-1	M00626_2.00	LSL-1
WBGene00015752	C14B9.2	M00626_2.00	LSL-1
WBGene00015982	bgnt-1.4	M00626_2.00	LSL-1
WBGene00016013	ugt-66	M00626_2.00	LSL-1
WBGene00016059	hir-1	M00626_2.00	LSL-1
WBGene00016124	dnc-4	M00626_2.00	LSL-1
WBGene00016403	grsp-3	M00626_2.00	LSL-1
WBGene00016538	C39F7.1	M00626_2.00	LSL-1
WBGene00016606	exoc-7	M00626_2.00	LSL-1
WBGene00016855	C50H11.8	M00626_2.00	LSL-1
WBGene00016901	C53C11.4	M00626_2.00	LSL-1
WBGene00016955	perm-5	M00626_2.00	LSL-1
WBGene00017001	D1007.3	M00626_2.00	LSL-1
WBGene00017025	D1037.1	M00626_2.00	LSL-1
WBGene00017062	glrx-3	M00626_2.00	LSL-1
WBGene00017088	akir-1	M00626_2.00	LSL-1
WBGene00017151	EGAP9.3	M00626_2.00	LSL-1
WBGene00017482	set-9	M00626_2.00	LSL-1
WBGene00017537	F17A9.5	M00626_2.00	LSL-1
WBGene00017603	clec-212	M00626_2.00	LSL-1
WBGene00017634	F20D6.2	M00626_2.00	LSL-1
WBGene00017707	F22E5.8	M00626_2.00	LSL-1
WBGene00017724	F22F7.7	M00626_2.00	LSL-1
WBGene00017732	F23C8.3	M00626_2.00	LSL-1
WBGene00017741	F23C8.13	M00626_2.00	LSL-1
WBGene00017743	F23F1.2	M00626_2.00	LSL-1
WBGene00017744	fbxc-54	M00626_2.00	LSL-1
WBGene00017745	F23F1.4	M00626_2.00	LSL-1
WBGene00017746	F23F1.5	M00626_2.00	LSL-1
WBGene00017748	F23F1.7	M00626_2.00	LSL-1
WBGene00017770	F25B4.7	M00626_2.00	LSL-1
WBGene00017787	nhr-141	M00626_2.00	LSL-1
WBGene00018010	F33E11.2	M00626_2.00	LSL-1
WBGene00018013	phf-10	M00626_2.00	LSL-1
WBGene00018136	F37A4.6	M00626_2.00	LSL-1
WBGene00018318	F41H10.5	M00626_2.00	LSL-1
WBGene00018323	F42A6.1	M00626_2.00	LSL-1
WBGene00018430	nhr-142	M00626_2.00	LSL-1
WBGene00018765	mpc-2	M00626_2.00	LSL-1
WBGene00018811	pmt-2	M00626_2.00	LSL-1
WBGene00018975	F56E10.1	M00626_2.00	LSL-1
WBGene00018999	F57B9.8	M00626_2.00	LSL-1
WBGene00019097	F59B1.2	M00626_2.00	LSL-1
WBGene00019200	H14E04.3	M00626_2.00	LSL-1
WBGene00019217	athp-2	M00626_2.00	LSL-1
WBGene00019244	H25P19.1	M00626_2.00	LSL-1
WBGene00019323	teg-4	M00626_2.00	LSL-1
WBGene00019324	K02F2.5	M00626_2.00	LSL-1
WBGene00019361	clik-3	M00626_2.00	LSL-1
WBGene00019362	cdk-2	M00626_2.00	LSL-1
WBGene00019597	K09H9.5	M00626_2.00	LSL-1
WBGene00019673	K12C11.1	M00626_2.00	LSL-1
WBGene00019674	K12C11.3	M00626_2.00	LSL-1
WBGene00019697	M01B12.4	M00626_2.00	LSL-1
WBGene00019767	rpa-2	M00626_2.00	LSL-1
WBGene00019777	M57.1	M00626_2.00	LSL-1
WBGene00019819	aass-1	M00626_2.00	LSL-1
WBGene00019945	R08C7.1	M00626_2.00	LSL-1
WBGene00019956	fbxb-75	M00626_2.00	LSL-1
WBGene00019972	R09A1.2	M00626_2.00	LSL-1
WBGene00019982	srbc-58	M00626_2.00	LSL-1
WBGene00019983	sti-1	M00626_2.00	LSL-1
WBGene00020090	R119.5	M00626_2.00	LSL-1
WBGene00020101	lmtr-5	M00626_2.00	LSL-1
WBGene00020184	uba-5	M00626_2.00	LSL-1
WBGene00020192	T03F1.11	M00626_2.00	LSL-1
WBGene00020267	T05H4.4	M00626_2.00	LSL-1
WBGene00020285	T06A10.2	M00626_2.00	LSL-1
WBGene00020297	nog-1	M00626_2.00	LSL-1
WBGene00020392	knl-3	M00626_2.00	LSL-1
WBGene00020516	T15B7.1	M00626_2.00	LSL-1
WBGene00020625	mrrf-1	M00626_2.00	LSL-1
WBGene00020696	pygl-1	M00626_2.00	LSL-1
WBGene00020828	T26C11.2	M00626_2.00	LSL-1
WBGene00020940	W02D7.4	M00626_2.00	LSL-1
WBGene00020972	trpl-2	M00626_2.00	LSL-1
WBGene00021036	W05F2.4	M00626_2.00	LSL-1
WBGene00021038	W05F2.6	M00626_2.00	LSL-1
WBGene00021039	W05F2.7	M00626_2.00	LSL-1
WBGene00021087	W08E12.6	M00626_2.00	LSL-1
WBGene00021088	W08E12.7	M00626_2.00	LSL-1
WBGene00021111	W09C3.3	M00626_2.00	LSL-1
WBGene00021112	W09C3.4	M00626_2.00	LSL-1
WBGene00021198	npp-26	M00626_2.00	LSL-1
WBGene00021199	Y17G9B.2	M00626_2.00	LSL-1
WBGene00021215	Y18H1A.11	M00626_2.00	LSL-1
WBGene00021245	Y22D7AL.6	M00626_2.00	LSL-1
WBGene00021269	Y23H5A.2	M00626_2.00	LSL-1
WBGene00021270	pid-3	M00626_2.00	LSL-1
WBGene00021344	rev-3	M00626_2.00	LSL-1
WBGene00021345	Y37B11A.3	M00626_2.00	LSL-1
WBGene00021377	Y37E11B.5	M00626_2.00	LSL-1
WBGene00021378	Y37E11B.6	M00626_2.00	LSL-1
WBGene00021379	Y37E11B.7	M00626_2.00	LSL-1
WBGene00021420	trap-3	M00626_2.00	LSL-1
WBGene00021421	Y38F2AR.3	M00626_2.00	LSL-1
WBGene00021441	Y39A3CL.3	M00626_2.00	LSL-1
WBGene00021458	Y39G10AL.1	M00626_2.00	LSL-1
WBGene00021547	Y44E3A.1	M00626_2.00	LSL-1
WBGene00021549	cdap-2	M00626_2.00	LSL-1
WBGene00021551	edc-4	M00626_2.00	LSL-1
WBGene00021554	Y45G5AL.1	M00626_2.00	LSL-1
WBGene00021596	spsb-2	M00626_2.00	LSL-1
WBGene00021630	Y47D9A.3	M00626_2.00	LSL-1
WBGene00021646	Y47G6A.21	M00626_2.00	LSL-1
WBGene00021649	Y47G6A.25	M00626_2.00	LSL-1
WBGene00021650	Y47G6A.26	M00626_2.00	LSL-1
WBGene00021667	snpc-3.2	M00626_2.00	LSL-1
WBGene00021733	otub-2	M00626_2.00	LSL-1
WBGene00021735	Y50D4A.1	M00626_2.00	LSL-1
WBGene00021739	Y50D4A.5	M00626_2.00	LSL-1
WBGene00021752	xpd-1	M00626_2.00	LSL-1
WBGene00021827	dnc-6	M00626_2.00	LSL-1
WBGene00021838	Y54E10BL.3	M00626_2.00	LSL-1
WBGene00021839	nduf-5	M00626_2.00	LSL-1
WBGene00021846	ztf-23	M00626_2.00	LSL-1
WBGene00021855	Y54F10AR.2	M00626_2.00	LSL-1
WBGene00021884	Y54G2A.19	M00626_2.00	LSL-1
WBGene00021898	Y54G2A.36	M00626_2.00	LSL-1
WBGene00021899	Y54H5A.1	M00626_2.00	LSL-1
WBGene00021900	Y54H5A.2	M00626_2.00	LSL-1
WBGene00021923	Y55F3AM.5	M00626_2.00	LSL-1
WBGene00021935	mrpl-46	M00626_2.00	LSL-1
WBGene00021938	Y55F3BR.1	M00626_2.00	LSL-1
WBGene00022006	mpst-5	M00626_2.00	LSL-1
WBGene00022007	mpst-6	M00626_2.00	LSL-1
WBGene00022054	Y67D2.4	M00626_2.00	LSL-1
WBGene00022056	ddx-35	M00626_2.00	LSL-1
WBGene00022099	Y69A2AR.28	M00626_2.00	LSL-1
WBGene00022125	Y71F9B.1	M00626_2.00	LSL-1
WBGene00022141	chaf-2	M00626_2.00	LSL-1
WBGene00022175	Y71H2AM.10	M00626_2.00	LSL-1
WBGene00022185	Y71H2AM.20	M00626_2.00	LSL-1
WBGene00022193	ppfr-4	M00626_2.00	LSL-1
WBGene00022194	Y71H2B.4	M00626_2.00	LSL-1
WBGene00022251	blos-2	M00626_2.00	LSL-1
WBGene00022281	abtm-1	M00626_2.00	LSL-1
WBGene00022286	rga-4	M00626_2.00	LSL-1
WBGene00022358	Y92H12A.2	M00626_2.00	LSL-1
WBGene00022453	ncap-1	M00626_2.00	LSL-1
WBGene00022497	Y119D3B.21	M00626_2.00	LSL-1
WBGene00022531	morc-1	M00626_2.00	LSL-1
WBGene00022678	sar-1	M00626_2.00	LSL-1
WBGene00023486	K08B4.7	M00626_2.00	LSL-1
WBGene00044246	F36D1.10	M00626_2.00	LSL-1
WBGene00044363	F22E5.21	M00626_2.00	LSL-1
WBGene00044389	C27D6.12	M00626_2.00	LSL-1
WBGene00044413	B0205.12	M00626_2.00	LSL-1
WBGene00044423	F53F10.8	M00626_2.00	LSL-1
WBGene00044435	Y20F4.8	M00626_2.00	LSL-1
WBGene00044437	Y47G6A.32	M00626_2.00	LSL-1
WBGene00044493	Y54G2A.50	M00626_2.00	LSL-1
WBGene00044530	F32D1.11	M00626_2.00	LSL-1
WBGene00044609	tbcc-1	M00626_2.00	LSL-1
WBGene00044637	rft-1	M00626_2.00	LSL-1
WBGene00044644	B0205.13	M00626_2.00	LSL-1
WBGene00044689	arid-1	M00626_2.00	LSL-1
WBGene00044753	F49H12.7	M00626_2.00	LSL-1
WBGene00045052	K12C11.6	M00626_2.00	LSL-1
WBGene00045053	K12C11.7	M00626_2.00	LSL-1
WBGene00045249	T07A9.15	M00626_2.00	LSL-1
WBGene00045387	K09H9.8	M00626_2.00	LSL-1
WBGene00045399	Y47G6A.33	M00626_2.00	LSL-1
WBGene00045434	Y95D11A.3	M00626_2.00	LSL-1
WBGene00077698	lurp-4	M00626_2.00	LSL-1
WBGene00077728	T23G11.11	M00626_2.00	LSL-1
WBGene00185089	C16A11.10	M00626_2.00	LSL-1
WBGene00189950	C39B5.14	M00626_2.00	LSL-1
WBGene00194701	Y23H5B.12	M00626_2.00	LSL-1
WBGene00195093	Y59E9AL.36	M00626_2.00	LSL-1
WBGene00195155	W04A8.9	M00626_2.00	LSL-1
WBGene00195230	F36D1.13	M00626_2.00	LSL-1
WBGene00195232	F36D1.15	M00626_2.00	LSL-1
WBGene00206502	T01B7.13	M00626_2.00	LSL-1
WBGene00219275	Y39G10AR.32	M00626_2.00	LSL-1
WBGene00235254	F49D11.14	M00626_2.00	LSL-1
WBGene00235283	Y55F3BL.6	M00626_2.00	LSL-1
WBGene00235315	Y50D4A.10	M00626_2.00	LSL-1
WBGene00271807	F19F10.14	M00626_2.00	LSL-1
WBGene00303049	C55C3.73	M00626_2.00	LSL-1
WBGene00303089	Y46G5A.47	M00626_2.00	LSL-1
WBGene00305112	F22E5.23	M00626_2.00	LSL-1
WBGene00000158	apg-1	M00682_2.00	HSF-1
WBGene00000197	aars-2	M00682_2.00	HSF-1
WBGene00000213	asm-3	M00682_2.00	HSF-1
WBGene00000267	bre-2	M00682_2.00	HSF-1
WBGene00000487	che-6	M00682_2.00	HSF-1
WBGene00000498	chk-1	M00682_2.00	HSF-1
WBGene00000514	ckb-4	M00682_2.00	HSF-1
WBGene00000663	col-88	M00682_2.00	HSF-1
WBGene00000679	col-105	M00682_2.00	HSF-1
WBGene00000735	col-162	M00682_2.00	HSF-1
WBGene00000782	cpr-2	M00682_2.00	HSF-1
WBGene00001165	efn-4	M00682_2.00	HSF-1
WBGene00001880	his-6	M00682_2.00	HSF-1
WBGene00001913	his-39	M00682_2.00	HSF-1
WBGene00002107	ins-24	M00682_2.00	HSF-1
WBGene00002232	kpc-1	M00682_2.00	HSF-1
WBGene00002583	let-363	M00682_2.00	HSF-1
WBGene00003610	nhr-11	M00682_2.00	HSF-1
WBGene00003708	nhr-118	M00682_2.00	HSF-1
WBGene00003751	nlp-13	M00682_2.00	HSF-1
WBGene00004130	ketn-1	M00682_2.00	HSF-1
WBGene00004249	pvf-1	M00682_2.00	HSF-1
WBGene00004338	rfc-2	M00682_2.00	HSF-1
WBGene00004374	rme-2	M00682_2.00	HSF-1
WBGene00005058	sra-32	M00682_2.00	HSF-1
WBGene00005315	srh-95	M00682_2.00	HSF-1
WBGene00005323	srh-104	M00682_2.00	HSF-1
WBGene00005344	srh-127	M00682_2.00	HSF-1
WBGene00005358	srh-141	M00682_2.00	HSF-1
WBGene00005392	srh-177	M00682_2.00	HSF-1
WBGene00005394	srh-179	M00682_2.00	HSF-1
WBGene00005396	srh-181	M00682_2.00	HSF-1
WBGene00005397	srh-182	M00682_2.00	HSF-1
WBGene00005499	srh-295	M00682_2.00	HSF-1
WBGene00005622	srj-38	M00682_2.00	HSF-1
WBGene00005679	sru-16	M00682_2.00	HSF-1
WBGene00005725	srv-14	M00682_2.00	HSF-1
WBGene00005757	srw-10	M00682_2.00	HSF-1
WBGene00005767	srw-20	M00682_2.00	HSF-1
WBGene00005800	srw-53	M00682_2.00	HSF-1
WBGene00005802	srw-55	M00682_2.00	HSF-1
WBGene00005849	srw-102	M00682_2.00	HSF-1
WBGene00005896	srx-5	M00682_2.00	HSF-1
WBGene00005898	srx-7	M00682_2.00	HSF-1
WBGene00005899	srx-8	M00682_2.00	HSF-1
WBGene00005922	srx-31	M00682_2.00	HSF-1
WBGene00005923	srx-32	M00682_2.00	HSF-1
WBGene00005984	srx-93	M00682_2.00	HSF-1
WBGene00006010	srx-119	M00682_2.00	HSF-1
WBGene00006096	str-30	M00682_2.00	HSF-1
WBGene00006129	str-67	M00682_2.00	HSF-1
WBGene00006153	str-96	M00682_2.00	HSF-1
WBGene00006164	str-113	M00682_2.00	HSF-1
WBGene00006204	str-159	M00682_2.00	HSF-1
WBGene00006244	str-211	M00682_2.00	HSF-1
WBGene00006782	unc-46	M00682_2.00	HSF-1
WBGene00007027	ssl-1	M00682_2.00	HSF-1
WBGene00007083	AH10.2	M00682_2.00	HSF-1
WBGene00007091	eri-12	M00682_2.00	HSF-1
WBGene00007092	B0001.7	M00682_2.00	HSF-1
WBGene00007660	pals-6	M00682_2.00	HSF-1
WBGene00008405	ttll-12	M00682_2.00	HSF-1
WBGene00008538	sqrd-1	M00682_2.00	HSF-1
WBGene00008724	F13A7.1	M00682_2.00	HSF-1
WBGene00009021	F21D9.8	M00682_2.00	HSF-1
WBGene00009046	F22B8.3	M00682_2.00	HSF-1
WBGene00009196	F28B1.2	M00682_2.00	HSF-1
WBGene00009220	F28D9.4	M00682_2.00	HSF-1
WBGene00009486	F36G9.7	M00682_2.00	HSF-1
WBGene00010099	fbxb-117	M00682_2.00	HSF-1
WBGene00010102	F55C9.5	M00682_2.00	HSF-1
WBGene00010104	fbxb-60	M00682_2.00	HSF-1
WBGene00010149	F56D5.5	M00682_2.00	HSF-1
WBGene00010158	pes-2.2	M00682_2.00	HSF-1
WBGene00010440	ttr-51	M00682_2.00	HSF-1
WBGene00010442	bus-12	M00682_2.00	HSF-1
WBGene00010507	K02E2.6	M00682_2.00	HSF-1
WBGene00010534	fbxa-102	M00682_2.00	HSF-1
WBGene00010652	K08C9.5	M00682_2.00	HSF-1
WBGene00010934	fbxa-118	M00682_2.00	HSF-1
WBGene00011234	R11A5.6	M00682_2.00	HSF-1
WBGene00011611	T08D2.6	M00682_2.00	HSF-1
WBGene00011793	T16A9.3	M00682_2.00	HSF-1
WBGene00011809	T16G12.8	M00682_2.00	HSF-1
WBGene00012228	W03H9.2	M00682_2.00	HSF-1
WBGene00012449	nhr-231	M00682_2.00	HSF-1
WBGene00012450	Y17D7B.2	M00682_2.00	HSF-1
WBGene00012521	Y32B12B.1	M00682_2.00	HSF-1
WBGene00012522	Y32B12B.2	M00682_2.00	HSF-1
WBGene00012523	srbc-65	M00682_2.00	HSF-1
WBGene00012628	Y38H6C.16	M00682_2.00	HSF-1
WBGene00012639	fezf-1	M00682_2.00	HSF-1
WBGene00012654	Y39A1A.16	M00682_2.00	HSF-1
WBGene00012678	zhp-4	M00682_2.00	HSF-1
WBGene00012688	Y39B6A.29	M00682_2.00	HSF-1
WBGene00012723	Y39G8B.2	M00682_2.00	HSF-1
WBGene00012743	Y40H7A.3	M00682_2.00	HSF-1
WBGene00012879	fbxa-215	M00682_2.00	HSF-1
WBGene00012942	Y47D3B.6	M00682_2.00	HSF-1
WBGene00013043	arrd-16	M00682_2.00	HSF-1
WBGene00013131	pigl-1	M00682_2.00	HSF-1
WBGene00013148	Y53F4A.2	M00682_2.00	HSF-1
WBGene00013154	Y53F4B.7	M00682_2.00	HSF-1
WBGene00013172	Y53F4B.26	M00682_2.00	HSF-1
WBGene00013242	Y56A3A.30	M00682_2.00	HSF-1
WBGene00013292	Y57G11A.4	M00682_2.00	HSF-1
WBGene00013361	fars-2	M00682_2.00	HSF-1
WBGene00013449	Y67A6A.1	M00682_2.00	HSF-1
WBGene00013526	Y73F8A.20	M00682_2.00	HSF-1
WBGene00013756	ftr-1	M00682_2.00	HSF-1
WBGene00013819	Y116F11A.6	M00682_2.00	HSF-1
WBGene00013999	ZK550.5	M00682_2.00	HSF-1
WBGene00014193	nhr-247	M00682_2.00	HSF-1
WBGene00014197	ZK1053.2	M00682_2.00	HSF-1
WBGene00014214	ZK1073.2	M00682_2.00	HSF-1
WBGene00014216	ZK1086.2	M00682_2.00	HSF-1
WBGene00014248	ZK1307.7	M00682_2.00	HSF-1
WBGene00015092	mrpl-47	M00682_2.00	HSF-1
WBGene00015574	irg-1	M00682_2.00	HSF-1
WBGene00015986	C18G1.8	M00682_2.00	HSF-1
WBGene00016018	C23H3.2	M00682_2.00	HSF-1
WBGene00016025	xbx-4	M00682_2.00	HSF-1
WBGene00016027	C23H5.8	M00682_2.00	HSF-1
WBGene00016049	srt-28	M00682_2.00	HSF-1
WBGene00016283	zmp-3	M00682_2.00	HSF-1
WBGene00016330	C32E12.4	M00682_2.00	HSF-1
WBGene00016364	nhr-161	M00682_2.00	HSF-1
WBGene00016520	C39B5.2	M00682_2.00	HSF-1
WBGene00016527	fbxa-47	M00682_2.00	HSF-1
WBGene00016538	C39F7.1	M00682_2.00	HSF-1
WBGene00016549	C40A11.6	M00682_2.00	HSF-1
WBGene00016557	ceh-84	M00682_2.00	HSF-1
WBGene00016901	C53C11.4	M00682_2.00	HSF-1
WBGene00016918	test-1	M00682_2.00	HSF-1
WBGene00017371	sre-39	M00682_2.00	HSF-1
WBGene00017524	F16G10.9	M00682_2.00	HSF-1
WBGene00017721	F22F7.3	M00682_2.00	HSF-1
WBGene00017724	F22F7.7	M00682_2.00	HSF-1
WBGene00017787	nhr-141	M00682_2.00	HSF-1
WBGene00017872	F28A10.4	M00682_2.00	HSF-1
WBGene00017910	F28H1.5	M00682_2.00	HSF-1
WBGene00018019	F33H12.1	M00682_2.00	HSF-1
WBGene00018313	F41H8.2	M00682_2.00	HSF-1
WBGene00018367	F42H10.3	M00682_2.00	HSF-1
WBGene00018385	F43C11.8	M00682_2.00	HSF-1
WBGene00018477	otpl-4	M00682_2.00	HSF-1
WBGene00018556	srt-36	M00682_2.00	HSF-1
WBGene00018823	F54E2.1	M00682_2.00	HSF-1
WBGene00019251	H28G03.3	M00682_2.00	HSF-1
WBGene00019335	K02F6.1	M00682_2.00	HSF-1
WBGene00019338	K02F6.4	M00682_2.00	HSF-1
WBGene00019341	K02F6.7	M00682_2.00	HSF-1
WBGene00019534	K08D10.11	M00682_2.00	HSF-1
WBGene00019653	cest-31	M00682_2.00	HSF-1
WBGene00019663	K11H12.7	M00682_2.00	HSF-1
WBGene00019718	M01H9.2	M00682_2.00	HSF-1
WBGene00019721	M01H9.5	M00682_2.00	HSF-1
WBGene00019746	M03A1.3	M00682_2.00	HSF-1
WBGene00019783	M70.1	M00682_2.00	HSF-1
WBGene00019785	M70.3	M00682_2.00	HSF-1
WBGene00019817	txt-2	M00682_2.00	HSF-1
WBGene00019824	R02D3.7	M00682_2.00	HSF-1
WBGene00019825	R02D3.8	M00682_2.00	HSF-1
WBGene00019920	acs-15	M00682_2.00	HSF-1
WBGene00020057	R13D11.3	M00682_2.00	HSF-1
WBGene00020063	R13D11.10	M00682_2.00	HSF-1
WBGene00020172	thoc-1	M00682_2.00	HSF-1
WBGene00020203	T04B8.1	M00682_2.00	HSF-1
WBGene00020225	sre-40	M00682_2.00	HSF-1
WBGene00020795	T25D1.3	M00682_2.00	HSF-1
WBGene00020879	T28A11.17	M00682_2.00	HSF-1
WBGene00020945	clec-219	M00682_2.00	HSF-1
WBGene00021041	clp-10	M00682_2.00	HSF-1
WBGene00021269	Y23H5A.2	M00682_2.00	HSF-1
WBGene00021270	pid-3	M00682_2.00	HSF-1
WBGene00021390	fbxa-214	M00682_2.00	HSF-1
WBGene00021443	Y39A3CL.7	M00682_2.00	HSF-1
WBGene00021479	oac-55	M00682_2.00	HSF-1
WBGene00021743	Y50D4B.4	M00682_2.00	HSF-1
WBGene00021799	Y53G8AL.1	M00682_2.00	HSF-1
WBGene00021804	Y53G8AM.4	M00682_2.00	HSF-1
WBGene00021821	Y54B9A.1	M00682_2.00	HSF-1
WBGene00021859	fbxa-39	M00682_2.00	HSF-1
WBGene00021862	fbxa-48	M00682_2.00	HSF-1
WBGene00021913	cec-8	M00682_2.00	HSF-1
WBGene00022030	Y65B4A.7	M00682_2.00	HSF-1
WBGene00022051	rep-1	M00682_2.00	HSF-1
WBGene00022103	cdh-12	M00682_2.00	HSF-1
WBGene00022146	Y71G12B.6	M00682_2.00	HSF-1
WBGene00022179	Y71H2AM.14	M00682_2.00	HSF-1
WBGene00022210	Y73B3A.8	M00682_2.00	HSF-1
WBGene00022276	nlp-40	M00682_2.00	HSF-1
WBGene00022310	Y77E11A.7	M00682_2.00	HSF-1
WBGene00022405	srsx-6	M00682_2.00	HSF-1
WBGene00022406	srsx-7	M00682_2.00	HSF-1
WBGene00022529	srt-14	M00682_2.00	HSF-1
WBGene00022581	ZC262.4	M00682_2.00	HSF-1
WBGene00022582	ZC262.5	M00682_2.00	HSF-1
WBGene00022639	nhr-253	M00682_2.00	HSF-1
WBGene00022656	ZK105.5	M00682_2.00	HSF-1
WBGene00022741	ZK430.5	M00682_2.00	HSF-1
WBGene00022843	ZK1055.2	M00682_2.00	HSF-1
WBGene00022866	ZK1240.1	M00682_2.00	HSF-1
WBGene00022872	ZK1240.8	M00682_2.00	HSF-1
WBGene00023483	Y75B8A.39	M00682_2.00	HSF-1
WBGene00043948	ZC262.7	M00682_2.00	HSF-1
WBGene00044208	Y6G8.6	M00682_2.00	HSF-1
WBGene00044210	Y51A2D.21	M00682_2.00	HSF-1
WBGene00044655	fbxa-194	M00682_2.00	HSF-1
WBGene00045063	Y37A1A.4	M00682_2.00	HSF-1
WBGene00045340	T10G3.8	M00682_2.00	HSF-1
WBGene00045501	Y6G8.8	M00682_2.00	HSF-1
WBGene00185118	K02E2.11	M00682_2.00	HSF-1
WBGene00194902	Y39H10B.3	M00682_2.00	HSF-1
WBGene00194982	Y17D7B.10	M00682_2.00	HSF-1
WBGene00195227	Y71A12B.23	M00682_2.00	HSF-1
WBGene00195228	Y71A12B.24	M00682_2.00	HSF-1
WBGene00195242	Y113G7B.28	M00682_2.00	HSF-1
WBGene00206493	Y38H8A.12	M00682_2.00	HSF-1
WBGene00206511	W02H5.16	M00682_2.00	HSF-1
WBGene00219394	Y48A6C.8	M00682_2.00	HSF-1
WBGene00235113	ZK105.12	M00682_2.00	HSF-1
WBGene00235329	F37B4.15	M00682_2.00	HSF-1
WBGene00303364	Y14H12A.5	M00682_2.00	HSF-1
WBGene00306001	T16G12.13	M00682_2.00	HSF-1
WBGene00000081	ads-1	M00937_2.00	HLH-30
WBGene00000793	crh-1	M00937_2.00	HLH-30
WBGene00001828	hch-1	M00937_2.00	HLH-30
WBGene00002210	kin-29	M00937_2.00	HLH-30
WBGene00003603	nhr-4	M00937_2.00	HLH-30
WBGene00004498	rps-29	M00937_2.00	HLH-30
WBGene00004705	rsp-8	M00937_2.00	HLH-30
WBGene00004922	snt-2	M00937_2.00	HLH-30
WBGene00005628	srj-49	M00937_2.00	HLH-30
WBGene00006149	str-90	M00937_2.00	HLH-30
WBGene00007680	maa-1	M00937_2.00	HLH-30
WBGene00008929	F18A11.2	M00937_2.00	HLH-30
WBGene00009394	clec-63	M00937_2.00	HLH-30
WBGene00009507	mus-101	M00937_2.00	HLH-30
WBGene00009509	F37D6.3	M00937_2.00	HLH-30
WBGene00009510	F37D6.4	M00937_2.00	HLH-30
WBGene00009573	F40E10.5	M00937_2.00	HLH-30
WBGene00010397	suox-1	M00937_2.00	HLH-30
WBGene00012317	ztf-6	M00937_2.00	HLH-30
WBGene00012391	Y6B3B.7	M00937_2.00	HLH-30
WBGene00012423	Y10G11A.1	M00937_2.00	HLH-30
WBGene00012923	fbxa-128	M00937_2.00	HLH-30
WBGene00012936	pola-1	M00937_2.00	HLH-30
WBGene00013043	arrd-16	M00937_2.00	HLH-30
WBGene00013223	efa-6	M00937_2.00	HLH-30
WBGene00013421	fbxa-220	M00937_2.00	HLH-30
WBGene00015173	trpp-11	M00937_2.00	HLH-30
WBGene00016724	C46H3.1	M00937_2.00	HLH-30
WBGene00017520	F16G10.5	M00937_2.00	HLH-30
WBGene00017916	F29A7.6	M00937_2.00	HLH-30
WBGene00018388	F43C11.11	M00937_2.00	HLH-30
WBGene00019636	gsto-3	M00937_2.00	HLH-30
WBGene00019639	K10F12.7	M00937_2.00	HLH-30
WBGene00019718	M01H9.2	M00937_2.00	HLH-30
WBGene00020488	T13G4.1	M00937_2.00	HLH-30
WBGene00020491	T13G4.4	M00937_2.00	HLH-30
WBGene00020555	nhr-219	M00937_2.00	HLH-30
WBGene00020662	T21H3.1	M00937_2.00	HLH-30
WBGene00021030	W04H10.1	M00937_2.00	HLH-30
WBGene00021371	nape-1	M00937_2.00	HLH-30
WBGene00022060	dmd-9	M00937_2.00	HLH-30
WBGene00044736	gfrp-1	M00937_2.00	HLH-30
WBGene00195063	coa-1	M00937_2.00	HLH-30
WBGene00195146	F54D5.17	M00937_2.00	HLH-30
WBGene00206417	W04H10.6	M00937_2.00	HLH-30
WBGene00268216	F49B2.9	M00937_2.00	HLH-30
WBGene00271798	F54D5.24	M00937_2.00	HLH-30
WBGene00284845	Y71F9AR.10	M00937_2.00	HLH-30
WBGene00000006	aat-5	M01831_2.00	ZIP-8
WBGene00000037	ace-3	M01831_2.00	ZIP-8
WBGene00000120	aly-1	M01831_2.00	ZIP-8
WBGene00000158	apg-1	M01831_2.00	ZIP-8
WBGene00000168	apx-1	M01831_2.00	ZIP-8
WBGene00000454	ceh-33	M01831_2.00	ZIP-8
WBGene00000493	che-14	M01831_2.00	ZIP-8
WBGene00000566	cnt-2	M01831_2.00	ZIP-8
WBGene00000707	col-133	M01831_2.00	ZIP-8
WBGene00000735	col-162	M01831_2.00	ZIP-8
WBGene00000812	csk-1	M01831_2.00	ZIP-8
WBGene00000912	daf-16	M01831_2.00	ZIP-8
WBGene00001136	eat-5	M01831_2.00	ZIP-8
WBGene00001481	fog-1	M01831_2.00	ZIP-8
WBGene00001501	ftn-2	M01831_2.00	ZIP-8
WBGene00001719	grl-10	M01831_2.00	ZIP-8
WBGene00001736	grl-27	M01831_2.00	ZIP-8
WBGene00001763	gst-15	M01831_2.00	ZIP-8
WBGene00001772	gst-24	M01831_2.00	ZIP-8
WBGene00001855	hil-4	M01831_2.00	ZIP-8
WBGene00001960	hlh-16	M01831_2.00	ZIP-8
WBGene00002111	ins-28	M01831_2.00	ZIP-8
WBGene00002187	kgb-1	M01831_2.00	ZIP-8
WBGene00003222	mes-4	M01831_2.00	ZIP-8
WBGene00003229	mex-3	M01831_2.00	ZIP-8
WBGene00003400	dapk-1	M01831_2.00	ZIP-8
WBGene00003448	msp-55	M01831_2.00	ZIP-8
WBGene00003610	nhr-11	M01831_2.00	ZIP-8
WBGene00003614	nhr-15	M01831_2.00	ZIP-8
WBGene00003755	nlp-17	M01831_2.00	ZIP-8
WBGene00003885	osm-5	M01831_2.00	ZIP-8
WBGene00003923	pas-2	M01831_2.00	ZIP-8
WBGene00003994	pgl-3	M01831_2.00	ZIP-8
WBGene00004041	plg-1	M01831_2.00	ZIP-8
WBGene00004043	plk-2	M01831_2.00	ZIP-8
WBGene00004077	pop-1	M01831_2.00	ZIP-8
WBGene00004120	pqn-32	M01831_2.00	ZIP-8
WBGene00004492	rps-23	M01831_2.00	ZIP-8
WBGene00004923	snt-3	M01831_2.00	ZIP-8
WBGene00004976	spe-41	M01831_2.00	ZIP-8
WBGene00005060	sra-34	M01831_2.00	ZIP-8
WBGene00005199	srg-42	M01831_2.00	ZIP-8
WBGene00005386	srh-170	M01831_2.00	ZIP-8
WBGene00005417	srh-207	M01831_2.00	ZIP-8
WBGene00005449	srh-243	M01831_2.00	ZIP-8
WBGene00005494	srh-290	M01831_2.00	ZIP-8
WBGene00005657	srr-6	M01831_2.00	ZIP-8
WBGene00005736	srv-25	M01831_2.00	ZIP-8
WBGene00005751	srw-4	M01831_2.00	ZIP-8
WBGene00005800	srw-53	M01831_2.00	ZIP-8
WBGene00005802	srw-55	M01831_2.00	ZIP-8
WBGene00005907	srx-16	M01831_2.00	ZIP-8
WBGene00005984	srx-93	M01831_2.00	ZIP-8
WBGene00006138	str-78	M01831_2.00	ZIP-8
WBGene00006153	str-96	M01831_2.00	ZIP-8
WBGene00006159	str-106	M01831_2.00	ZIP-8
WBGene00006162	str-111	M01831_2.00	ZIP-8
WBGene00006195	str-148	M01831_2.00	ZIP-8
WBGene00006381	tac-1	M01831_2.00	ZIP-8
WBGene00006488	F56D6.6	M01831_2.00	ZIP-8
WBGene00006496	cgef-1	M01831_2.00	ZIP-8
WBGene00006570	tig-2	M01831_2.00	ZIP-8
WBGene00006622	try-4	M01831_2.00	ZIP-8
WBGene00006687	twk-35	M01831_2.00	ZIP-8
WBGene00006689	twk-37	M01831_2.00	ZIP-8
WBGene00006729	ucp-4	M01831_2.00	ZIP-8
WBGene00006751	unc-11	M01831_2.00	ZIP-8
WBGene00006958	wve-1	M01831_2.00	ZIP-8
WBGene00007125	B0250.8	M01831_2.00	ZIP-8
WBGene00007132	pals-27	M01831_2.00	ZIP-8
WBGene00007133	B0284.3	M01831_2.00	ZIP-8
WBGene00007182	fbxb-119	M01831_2.00	ZIP-8
WBGene00007213	C01A2.1	M01831_2.00	ZIP-8
WBGene00007331	pho-11	M01831_2.00	ZIP-8
WBGene00007525	C11G10.1	M01831_2.00	ZIP-8
WBGene00007655	C17H1.2	M01831_2.00	ZIP-8
WBGene00007656	pals-2	M01831_2.00	ZIP-8
WBGene00007726	C25F9.6	M01831_2.00	ZIP-8
WBGene00007752	wdfy-3	M01831_2.00	ZIP-8
WBGene00007813	jmjd-3.3	M01831_2.00	ZIP-8
WBGene00007910	C34B4.5	M01831_2.00	ZIP-8
WBGene00008084	C44C10.3	M01831_2.00	ZIP-8
WBGene00008294	clec-11	M01831_2.00	ZIP-8
WBGene00008371	D1054.3	M01831_2.00	ZIP-8
WBGene00008397	D2005.1	M01831_2.00	ZIP-8
WBGene00008401	D2005.6	M01831_2.00	ZIP-8
WBGene00008511	F01G10.9	M01831_2.00	ZIP-8
WBGene00008538	sqrd-1	M01831_2.00	ZIP-8
WBGene00008565	acox-1.2	M01831_2.00	ZIP-8
WBGene00008607	F09B12.3	M01831_2.00	ZIP-8
WBGene00008838	F15A4.2	M01831_2.00	ZIP-8
WBGene00008855	F15D3.5	M01831_2.00	ZIP-8
WBGene00008984	F20E11.7	M01831_2.00	ZIP-8
WBGene00008995	prde-1	M01831_2.00	ZIP-8
WBGene00008996	glb-14	M01831_2.00	ZIP-8
WBGene00009177	F26H9.5	M01831_2.00	ZIP-8
WBGene00009178	uggt-2	M01831_2.00	ZIP-8
WBGene00009224	F28F8.7	M01831_2.00	ZIP-8
WBGene00009284	F31C3.2	M01831_2.00	ZIP-8
WBGene00009292	F31D4.5	M01831_2.00	ZIP-8
WBGene00009315	F32B4.5	M01831_2.00	ZIP-8
WBGene00009397	clec-66	M01831_2.00	ZIP-8
WBGene00009465	F36D1.6	M01831_2.00	ZIP-8
WBGene00009480	F36F2.7	M01831_2.00	ZIP-8
WBGene00009528	F38A6.4	M01831_2.00	ZIP-8
WBGene00009549	F38H4.5	M01831_2.00	ZIP-8
WBGene00009550	F38H4.6	M01831_2.00	ZIP-8
WBGene00009671	mfap-1	M01831_2.00	ZIP-8
WBGene00009695	clp-8	M01831_2.00	ZIP-8
WBGene00009877	F49C12.7	M01831_2.00	ZIP-8
WBGene00010163	F56H6.2	M01831_2.00	ZIP-8
WBGene00010217	sre-31	M01831_2.00	ZIP-8
WBGene00010219	F57G9.3	M01831_2.00	ZIP-8
WBGene00010338	F59F4.3	M01831_2.00	ZIP-8
WBGene00010397	suox-1	M01831_2.00	ZIP-8
WBGene00010413	H25K10.4	M01831_2.00	ZIP-8
WBGene00010581	K05C4.4	M01831_2.00	ZIP-8
WBGene00010589	cyp-33D1	M01831_2.00	ZIP-8
WBGene00010621	egg-6	M01831_2.00	ZIP-8
WBGene00010662	K08E3.2	M01831_2.00	ZIP-8
WBGene00010663	toca-2	M01831_2.00	ZIP-8
WBGene00010711	K09B11.4	M01831_2.00	ZIP-8
WBGene00010757	pad-2	M01831_2.00	ZIP-8
WBGene00010815	M01F1.9	M01831_2.00	ZIP-8
WBGene00010854	M04C7.3	M01831_2.00	ZIP-8
WBGene00010857	M04C9.2	M01831_2.00	ZIP-8
WBGene00010922	M142.5	M01831_2.00	ZIP-8
WBGene00010934	fbxa-118	M01831_2.00	ZIP-8
WBGene00011044	R05H10.3	M01831_2.00	ZIP-8
WBGene00011059	R06C1.4	M01831_2.00	ZIP-8
WBGene00011191	R10D12.10	M01831_2.00	ZIP-8
WBGene00011194	R10D12.13	M01831_2.00	ZIP-8
WBGene00011232	pck-2	M01831_2.00	ZIP-8
WBGene00011376	gla-3	M01831_2.00	ZIP-8
WBGene00011476	exc-12	M01831_2.00	ZIP-8
WBGene00011803	T16G12.1	M01831_2.00	ZIP-8
WBGene00011868	best-18	M01831_2.00	ZIP-8
WBGene00011872	blos-1	M01831_2.00	ZIP-8
WBGene00011918	T22C1.8	M01831_2.00	ZIP-8
WBGene00012065	fbxb-2	M01831_2.00	ZIP-8
WBGene00012084	npr-15	M01831_2.00	ZIP-8
WBGene00012100	sipa-1	M01831_2.00	ZIP-8
WBGene00012108	T28A8.2	M01831_2.00	ZIP-8
WBGene00012112	T28A8.6	M01831_2.00	ZIP-8
WBGene00012150	syx-17	M01831_2.00	ZIP-8
WBGene00012232	W04A4.3	M01831_2.00	ZIP-8
WBGene00012281	W05E10.2	M01831_2.00	ZIP-8
WBGene00012343	W08E3.2	M01831_2.00	ZIP-8
WBGene00012369	W09G3.6	M01831_2.00	ZIP-8
WBGene00012394	hsd-1	M01831_2.00	ZIP-8
WBGene00012481	Y18D10A.11	M01831_2.00	ZIP-8
WBGene00012524	Y32B12B.4	M01831_2.00	ZIP-8
WBGene00012527	set-22	M01831_2.00	ZIP-8
WBGene00012529	Y32F6A.4	M01831_2.00	ZIP-8
WBGene00012536	Y37A1A.3	M01831_2.00	ZIP-8
WBGene00012547	Y37D8A.5	M01831_2.00	ZIP-8
WBGene00012614	Y38H6A.3	M01831_2.00	ZIP-8
WBGene00012639	fezf-1	M01831_2.00	ZIP-8
WBGene00012713	bckd-1A	M01831_2.00	ZIP-8
WBGene00012720	Y39E4B.11	M01831_2.00	ZIP-8
WBGene00012743	Y40H7A.3	M01831_2.00	ZIP-8
WBGene00012824	Y43F8B.14	M01831_2.00	ZIP-8
WBGene00012851	Y44A6C.2	M01831_2.00	ZIP-8
WBGene00012866	afmd-2	M01831_2.00	ZIP-8
WBGene00012879	fbxa-215	M01831_2.00	ZIP-8
WBGene00012917	Y46G5A.29	M01831_2.00	ZIP-8
WBGene00012920	alkb-7	M01831_2.00	ZIP-8
WBGene00012958	Y47H10A.2	M01831_2.00	ZIP-8
WBGene00013116	Y51H4A.22	M01831_2.00	ZIP-8
WBGene00013154	Y53F4B.7	M01831_2.00	ZIP-8
WBGene00013172	Y53F4B.26	M01831_2.00	ZIP-8
WBGene00013228	Y56A3A.7	M01831_2.00	ZIP-8
WBGene00013233	sdz-33	M01831_2.00	ZIP-8
WBGene00013266	Y57A10A.26	M01831_2.00	ZIP-8
WBGene00013351	Y59A8B.19	M01831_2.00	ZIP-8
WBGene00013424	Y66A7A.4	M01831_2.00	ZIP-8
WBGene00013516	Y73F4A.3	M01831_2.00	ZIP-8
WBGene00013523	Y73F8A.14	M01831_2.00	ZIP-8
WBGene00013524	Y73F8A.15	M01831_2.00	ZIP-8
WBGene00013658	Y105C5B.19	M01831_2.00	ZIP-8
WBGene00013742	sas-1	M01831_2.00	ZIP-8
WBGene00013806	Y116A8C.29	M01831_2.00	ZIP-8
WBGene00013828	Y116F11B.13	M01831_2.00	ZIP-8
WBGene00013839	fbxa-32	M01831_2.00	ZIP-8
WBGene00013911	irld-60	M01831_2.00	ZIP-8
WBGene00013930	clec-96	M01831_2.00	ZIP-8
WBGene00014179	ZK1010.5	M01831_2.00	ZIP-8
WBGene00015317	srbc-32	M01831_2.00	ZIP-8
WBGene00015927	dyci-1	M01831_2.00	ZIP-8
WBGene00015930	cest-4	M01831_2.00	ZIP-8
WBGene00015937	C17H12.12	M01831_2.00	ZIP-8
WBGene00015986	C18G1.8	M01831_2.00	ZIP-8
WBGene00016027	C23H5.8	M01831_2.00	ZIP-8
WBGene00016124	dnc-4	M01831_2.00	ZIP-8
WBGene00016147	cyp-32A1	M01831_2.00	ZIP-8
WBGene00016232	srt-4	M01831_2.00	ZIP-8
WBGene00016281	pals-32	M01831_2.00	ZIP-8
WBGene00016557	ceh-84	M01831_2.00	ZIP-8
WBGene00016614	trpp-12	M01831_2.00	ZIP-8
WBGene00016668	ilys-1	M01831_2.00	ZIP-8
WBGene00016790	C49H3.3	M01831_2.00	ZIP-8
WBGene00016812	C50D2.9	M01831_2.00	ZIP-8
WBGene00016900	C53C11.2	M01831_2.00	ZIP-8
WBGene00016918	test-1	M01831_2.00	ZIP-8
WBGene00016985	C56G3.2	M01831_2.00	ZIP-8
WBGene00017025	D1037.1	M01831_2.00	ZIP-8
WBGene00017106	E02H9.9	M01831_2.00	ZIP-8
WBGene00017132	tofu-6	M01831_2.00	ZIP-8
WBGene00017450	bath-27	M01831_2.00	ZIP-8
WBGene00017451	lido-14	M01831_2.00	ZIP-8
WBGene00017456	F14D2.8	M01831_2.00	ZIP-8
WBGene00017462	F14D2.14	M01831_2.00	ZIP-8
WBGene00017491	irld-28	M01831_2.00	ZIP-8
WBGene00017493	irld-30	M01831_2.00	ZIP-8
WBGene00017517	F16G10.2	M01831_2.00	ZIP-8
WBGene00017524	F16G10.9	M01831_2.00	ZIP-8
WBGene00017603	clec-212	M01831_2.00	ZIP-8
WBGene00017724	F22F7.7	M01831_2.00	ZIP-8
WBGene00017732	F23C8.3	M01831_2.00	ZIP-8
WBGene00017743	F23F1.2	M01831_2.00	ZIP-8
WBGene00017746	F23F1.5	M01831_2.00	ZIP-8
WBGene00017757	bra-2	M01831_2.00	ZIP-8
WBGene00017763	crls-1	M01831_2.00	ZIP-8
WBGene00017770	F25B4.7	M01831_2.00	ZIP-8
WBGene00018013	phf-10	M01831_2.00	ZIP-8
WBGene00018019	F33H12.1	M01831_2.00	ZIP-8
WBGene00018136	F37A4.6	M01831_2.00	ZIP-8
WBGene00018149	F37C12.1	M01831_2.00	ZIP-8
WBGene00018207	F39G3.2	M01831_2.00	ZIP-8
WBGene00018208	F39G3.3	M01831_2.00	ZIP-8
WBGene00018228	F40C5.1	M01831_2.00	ZIP-8
WBGene00018362	ppm-1.G	M01831_2.00	ZIP-8
WBGene00018393	msra-1	M01831_2.00	ZIP-8
WBGene00018421	F44E2.8	M01831_2.00	ZIP-8
WBGene00018422	F44E2.9	M01831_2.00	ZIP-8
WBGene00018443	btb-7	M01831_2.00	ZIP-8
WBGene00018504	F46F5.13	M01831_2.00	ZIP-8
WBGene00018758	F53E10.1	M01831_2.00	ZIP-8
WBGene00018772	F53G12.4	M01831_2.00	ZIP-8
WBGene00018883	F55E10.4	M01831_2.00	ZIP-8
WBGene00018888	F55F1.2	M01831_2.00	ZIP-8
WBGene00018996	F57B9.1	M01831_2.00	ZIP-8
WBGene00019051	srz-23	M01831_2.00	ZIP-8
WBGene00019106	irld-38	M01831_2.00	ZIP-8
WBGene00019186	fbxb-58	M01831_2.00	ZIP-8
WBGene00019240	H24K24.3	M01831_2.00	ZIP-8
WBGene00019392	irld-44	M01831_2.00	ZIP-8
WBGene00019465	acl-14	M01831_2.00	ZIP-8
WBGene00019520	K08B12.1	M01831_2.00	ZIP-8
WBGene00019571	K09E2.2	M01831_2.00	ZIP-8
WBGene00019572	K09E2.3	M01831_2.00	ZIP-8
WBGene00019580	oac-58	M01831_2.00	ZIP-8
WBGene00019600	rga-3	M01831_2.00	ZIP-8
WBGene00019625	K10C9.4	M01831_2.00	ZIP-8
WBGene00019703	fbxb-41	M01831_2.00	ZIP-8
WBGene00019705	fbxb-45	M01831_2.00	ZIP-8
WBGene00019754	M03E7.2	M01831_2.00	ZIP-8
WBGene00019772	M04G7.1	M01831_2.00	ZIP-8
WBGene00019819	aass-1	M01831_2.00	ZIP-8
WBGene00019835	R02F2.6	M01831_2.00	ZIP-8
WBGene00019882	R05D3.9	M01831_2.00	ZIP-8
WBGene00019963	R08E5.3	M01831_2.00	ZIP-8
WBGene00020017	R12A1.3	M01831_2.00	ZIP-8
WBGene00020073	sdz-28	M01831_2.00	ZIP-8
WBGene00020090	R119.5	M01831_2.00	ZIP-8
WBGene00020194	T03G6.1	M01831_2.00	ZIP-8
WBGene00020225	sre-40	M01831_2.00	ZIP-8
WBGene00020426	T10H10.2	M01831_2.00	ZIP-8
WBGene00020447	mob-3	M01831_2.00	ZIP-8
WBGene00020516	T15B7.1	M01831_2.00	ZIP-8
WBGene00020527	T15B7.15	M01831_2.00	ZIP-8
WBGene00020662	T21H3.1	M01831_2.00	ZIP-8
WBGene00020696	pygl-1	M01831_2.00	ZIP-8
WBGene00020753	T24A6.16	M01831_2.00	ZIP-8
WBGene00020754	T24A6.17	M01831_2.00	ZIP-8
WBGene00020940	W02D7.4	M01831_2.00	ZIP-8
WBGene00020941	W02D7.5	M01831_2.00	ZIP-8
WBGene00020955	angl-1	M01831_2.00	ZIP-8
WBGene00021026	W04C9.4	M01831_2.00	ZIP-8
WBGene00021038	W05F2.6	M01831_2.00	ZIP-8
WBGene00021039	W05F2.7	M01831_2.00	ZIP-8
WBGene00021079	W08A12.2	M01831_2.00	ZIP-8
WBGene00021088	W08E12.7	M01831_2.00	ZIP-8
WBGene00021111	W09C3.3	M01831_2.00	ZIP-8
WBGene00021122	W09G12.8	M01831_2.00	ZIP-8
WBGene00021129	W10D9.1	M01831_2.00	ZIP-8
WBGene00021153	Y4C6A.3	M01831_2.00	ZIP-8
WBGene00021185	Y9C12A.1	M01831_2.00	ZIP-8
WBGene00021209	hgap-1	M01831_2.00	ZIP-8
WBGene00021216	Y19D10A.1	M01831_2.00	ZIP-8
WBGene00021217	Y19D10A.2	M01831_2.00	ZIP-8
WBGene00021228	str-265	M01831_2.00	ZIP-8
WBGene00021252	cht-4	M01831_2.00	ZIP-8
WBGene00021362	fmil-1	M01831_2.00	ZIP-8
WBGene00021369	siah-1	M01831_2.00	ZIP-8
WBGene00021390	fbxa-214	M01831_2.00	ZIP-8
WBGene00021391	smut-1	M01831_2.00	ZIP-8
WBGene00021392	Y38A10A.7	M01831_2.00	ZIP-8
WBGene00021487	comt-3	M01831_2.00	ZIP-8
WBGene00021522	nhr-274	M01831_2.00	ZIP-8
WBGene00021528	gbb-1	M01831_2.00	ZIP-8
WBGene00021546	laat-1	M01831_2.00	ZIP-8
WBGene00021547	Y44E3A.1	M01831_2.00	ZIP-8
WBGene00021551	edc-4	M01831_2.00	ZIP-8
WBGene00021556	Y45G5AM.3	M01831_2.00	ZIP-8
WBGene00021591	Y46D2A.3	M01831_2.00	ZIP-8
WBGene00021646	Y47G6A.21	M01831_2.00	ZIP-8
WBGene00021675	Y48G1BR.1	M01831_2.00	ZIP-8
WBGene00021765	Y51F10.4	M01831_2.00	ZIP-8
WBGene00021842	Y54E10BR.3	M01831_2.00	ZIP-8
WBGene00021854	Y54F10AR.1	M01831_2.00	ZIP-8
WBGene00021869	vrp-1	M01831_2.00	ZIP-8
WBGene00021871	dml-1	M01831_2.00	ZIP-8
WBGene00021941	lgc-33	M01831_2.00	ZIP-8
WBGene00021943	Y55F3BR.6	M01831_2.00	ZIP-8
WBGene00022025	cus-2	M01831_2.00	ZIP-8
WBGene00022047	Y66H1A.5	M01831_2.00	ZIP-8
WBGene00022146	Y71G12B.6	M01831_2.00	ZIP-8
WBGene00022160	Y71G12B.25	M01831_2.00	ZIP-8
WBGene00022162	Y71G12B.27	M01831_2.00	ZIP-8
WBGene00022197	Y71H2B.8	M01831_2.00	ZIP-8
WBGene00022269	aatf-1	M01831_2.00	ZIP-8
WBGene00022300	Y76B12C.6	M01831_2.00	ZIP-8
WBGene00022302	Y76B12C.8	M01831_2.00	ZIP-8
WBGene00022337	pals-16	M01831_2.00	ZIP-8
WBGene00022389	pde-6	M01831_2.00	ZIP-8
WBGene00022588	ZC317.2	M01831_2.00	ZIP-8
WBGene00022618	ZC477.3	M01831_2.00	ZIP-8
WBGene00022729	ZK402.2	M01831_2.00	ZIP-8
WBGene00022730	ZK402.3	M01831_2.00	ZIP-8
WBGene00022731	ZK402.5	M01831_2.00	ZIP-8
WBGene00044003	Y41E3.18	M01831_2.00	ZIP-8
WBGene00044278	F09C6.14	M01831_2.00	ZIP-8
WBGene00044530	F32D1.11	M01831_2.00	ZIP-8
WBGene00044655	fbxa-194	M01831_2.00	ZIP-8
WBGene00044736	gfrp-1	M01831_2.00	ZIP-8
WBGene00044761	pals-19	M01831_2.00	ZIP-8
WBGene00050940	C25D7.16	M01831_2.00	ZIP-8
WBGene00077543	F27D4.8	M01831_2.00	ZIP-8
WBGene00077699	C45B11.8	M01831_2.00	ZIP-8
WBGene00077752	Y105C5A.508	M01831_2.00	ZIP-8
WBGene00185117	C45B11.9	M01831_2.00	ZIP-8
WBGene00194660	W09C5.12	M01831_2.00	ZIP-8
WBGene00195061	ZK228.13	M01831_2.00	ZIP-8
WBGene00195063	coa-1	M01831_2.00	ZIP-8
WBGene00195176	Y43F8B.24	M01831_2.00	ZIP-8
WBGene00219207	C01F6.14	M01831_2.00	ZIP-8
WBGene00219274	T25G12.13	M01831_2.00	ZIP-8
WBGene00219275	Y39G10AR.32	M01831_2.00	ZIP-8
WBGene00219298	F55H2.8	M01831_2.00	ZIP-8
WBGene00219301	C44C10.15	M01831_2.00	ZIP-8
WBGene00219425	Y54G2A.73	M01831_2.00	ZIP-8
WBGene00235258	T05C7.5	M01831_2.00	ZIP-8
WBGene00235264	M04G7.5	M01831_2.00	ZIP-8
WBGene00235274	C54E4.12	M01831_2.00	ZIP-8
WBGene00235285	F56D6.18	M01831_2.00	ZIP-8
WBGene00235293	F56D6.19	M01831_2.00	ZIP-8
WBGene00235297	F56D6.20	M01831_2.00	ZIP-8
WBGene00235315	Y50D4A.10	M01831_2.00	ZIP-8
WBGene00235329	F37B4.15	M01831_2.00	ZIP-8
WBGene00235358	F56D6.21	M01831_2.00	ZIP-8
WBGene00235380	C24D10.49	M01831_2.00	ZIP-8
WBGene00236786	C17H12.37	M01831_2.00	ZIP-8
WBGene00255457	F23C8.14	M01831_2.00	ZIP-8
WBGene00255594	Y48G1BL.8	M01831_2.00	ZIP-8
WBGene00271577	B0244.16	M01831_2.00	ZIP-8
WBGene00271703	ZK1010.12	M01831_2.00	ZIP-8
WBGene00271795	Y46C8AM.1	M01831_2.00	ZIP-8
WBGene00271807	F19F10.14	M01831_2.00	ZIP-8
WBGene00303042	C26H9A.4	M01831_2.00	ZIP-8
WBGene00303045	C43H6.12	M01831_2.00	ZIP-8
WBGene00304783	C31E10.11	M01831_2.00	ZIP-8
WBGene00304790	ZC53.22	M01831_2.00	ZIP-8
WBGene00306002	T24C4.10	M01831_2.00	ZIP-8
WBGene00306003	W04B5.8	M01831_2.00	ZIP-8
WBGene00000546	clp-6	M01905_2.00	CEH-48
WBGene00001629	gly-4	M01905_2.00	CEH-48
WBGene00011611	T08D2.6	M01905_2.00	CEH-48
WBGene00012288	sre-32	M01905_2.00	CEH-48
WBGene00012370	W09G3.7	M01905_2.00	CEH-48
WBGene00012678	zhp-4	M01905_2.00	CEH-48
WBGene00012688	Y39B6A.29	M01905_2.00	CEH-48
WBGene00012887	Y45F10D.7	M01905_2.00	CEH-48
WBGene00012889	icap-1	M01905_2.00	CEH-48
WBGene00012890	lact-9	M01905_2.00	CEH-48
WBGene00012904	tiar-2	M01905_2.00	CEH-48
WBGene00013258	polg-1	M01905_2.00	CEH-48
WBGene00013361	fars-2	M01905_2.00	CEH-48
WBGene00015241	B0524.2	M01905_2.00	CEH-48
WBGene00021440	Y39A3CL.1	M01905_2.00	CEH-48
WBGene00022030	Y65B4A.7	M01905_2.00	CEH-48
WBGene00022426	Y104H12D.2	M01905_2.00	CEH-48
WBGene00022428	Y104H12D.4	M01905_2.00	CEH-48
WBGene00044322	tag-280	M01905_2.00	CEH-48
WBGene00044323	tag-281	M01905_2.00	CEH-48
WBGene00050884	Y69H2.15	M01905_2.00	CEH-48
WBGene00000023	abt-5	M08110_2.00	EFL-1
WBGene00000113	alh-7	M08110_2.00	EFL-1
WBGene00000165	aps-3	M08110_2.00	EFL-1
WBGene00000201	arx-3	M08110_2.00	EFL-1
WBGene00000549	cls-2	M08110_2.00	EFL-1
WBGene00000735	col-162	M08110_2.00	EFL-1
WBGene00001108	dsl-6	M08110_2.00	EFL-1
WBGene00001232	eif-3.I	M08110_2.00	EFL-1
WBGene00001309	emr-1	M08110_2.00	EFL-1
WBGene00001939	his-65	M08110_2.00	EFL-1
WBGene00001993	hpd-1	M08110_2.00	EFL-1
WBGene00002063	ife-5	M08110_2.00	EFL-1
WBGene00003011	lin-25	M08110_2.00	EFL-1
WBGene00003220	mes-2	M08110_2.00	EFL-1
WBGene00003222	mes-4	M08110_2.00	EFL-1
WBGene00003794	npp-8	M08110_2.00	EFL-1
WBGene00004028	pif-1	M08110_2.00	EFL-1
WBGene00004175	pqn-96	M08110_2.00	EFL-1
WBGene00004338	rfc-2	M08110_2.00	EFL-1
WBGene00004389	rnp-6	M08110_2.00	EFL-1
WBGene00004441	rpl-27	M08110_2.00	EFL-1
WBGene00004880	smg-2	M08110_2.00	EFL-1
WBGene00004905	snf-6	M08110_2.00	EFL-1
WBGene00004976	spe-41	M08110_2.00	EFL-1
WBGene00005386	srh-170	M08110_2.00	EFL-1
WBGene00005495	srh-291	M08110_2.00	EFL-1
WBGene00005662	sars-2	M08110_2.00	EFL-1
WBGene00005922	srx-31	M08110_2.00	EFL-1
WBGene00006153	str-96	M08110_2.00	EFL-1
WBGene00006705	ubc-8	M08110_2.00	EFL-1
WBGene00006728	ubq-2	M08110_2.00	EFL-1
WBGene00006993	zyg-8	M08110_2.00	EFL-1
WBGene00007083	AH10.2	M08110_2.00	EFL-1
WBGene00007091	eri-12	M08110_2.00	EFL-1
WBGene00007092	B0001.7	M08110_2.00	EFL-1
WBGene00007125	B0250.8	M08110_2.00	EFL-1
WBGene00008113	C46C2.5	M08110_2.00	EFL-1
WBGene00009307	F32A11.1	M08110_2.00	EFL-1
WBGene00009308	F32A11.3	M08110_2.00	EFL-1
WBGene00009323	best-13	M08110_2.00	EFL-1
WBGene00009461	madf-2	M08110_2.00	EFL-1
WBGene00009696	F44F1.4	M08110_2.00	EFL-1
WBGene00009739	F45H10.2	M08110_2.00	EFL-1
WBGene00009829	tmed-10	M08110_2.00	EFL-1
WBGene00009833	F47G9.6	M08110_2.00	EFL-1
WBGene00010004	F53H2.1	M08110_2.00	EFL-1
WBGene00010149	F56D5.5	M08110_2.00	EFL-1
WBGene00010329	pcdr-1	M08110_2.00	EFL-1
WBGene00010413	H25K10.4	M08110_2.00	EFL-1
WBGene00010652	K08C9.5	M08110_2.00	EFL-1
WBGene00010662	K08E3.2	M08110_2.00	EFL-1
WBGene00011131	R07H5.11	M08110_2.00	EFL-1
WBGene00011232	pck-2	M08110_2.00	EFL-1
WBGene00011234	R11A5.6	M08110_2.00	EFL-1
WBGene00011300	R107.5	M08110_2.00	EFL-1
WBGene00011793	T16A9.3	M08110_2.00	EFL-1
WBGene00012059	T26G10.1	M08110_2.00	EFL-1
WBGene00012159	VY10G11R.1	M08110_2.00	EFL-1
WBGene00012356	W09D6.1	M08110_2.00	EFL-1
WBGene00012512	ekl-5	M08110_2.00	EFL-1
WBGene00012523	srbc-65	M08110_2.00	EFL-1
WBGene00012524	Y32B12B.4	M08110_2.00	EFL-1
WBGene00012555	npp-25	M08110_2.00	EFL-1
WBGene00012602	Y38E10A.24	M08110_2.00	EFL-1
WBGene00012654	Y39A1A.16	M08110_2.00	EFL-1
WBGene00012743	Y40H7A.3	M08110_2.00	EFL-1
WBGene00012758	Y41C4A.12	M08110_2.00	EFL-1
WBGene00012888	sas-6	M08110_2.00	EFL-1
WBGene00012993	dmsr-3	M08110_2.00	EFL-1
WBGene00013037	Y49E10.18	M08110_2.00	EFL-1
WBGene00013109	Y51H4A.15	M08110_2.00	EFL-1
WBGene00013148	Y53F4A.2	M08110_2.00	EFL-1
WBGene00013154	Y53F4B.7	M08110_2.00	EFL-1
WBGene00013160	Y53F4B.13	M08110_2.00	EFL-1
WBGene00013172	Y53F4B.26	M08110_2.00	EFL-1
WBGene00013259	trpp-5	M08110_2.00	EFL-1
WBGene00013268	tric-1B.2	M08110_2.00	EFL-1
WBGene00013272	aqp-12	M08110_2.00	EFL-1
WBGene00013292	Y57G11A.4	M08110_2.00	EFL-1
WBGene00013431	ceh-92	M08110_2.00	EFL-1
WBGene00013523	Y73F8A.14	M08110_2.00	EFL-1
WBGene00013524	Y73F8A.15	M08110_2.00	EFL-1
WBGene00013741	Y111B2A.21	M08110_2.00	EFL-1
WBGene00013742	sas-1	M08110_2.00	EFL-1
WBGene00013806	Y116A8C.29	M08110_2.00	EFL-1
WBGene00014178	ZK1010.4	M08110_2.00	EFL-1
WBGene00014214	ZK1073.2	M08110_2.00	EFL-1
WBGene00014216	ZK1086.2	M08110_2.00	EFL-1
WBGene00015574	irg-1	M08110_2.00	EFL-1
WBGene00015974	snrp-40.2	M08110_2.00	EFL-1
WBGene00016364	nhr-161	M08110_2.00	EFL-1
WBGene00016557	ceh-84	M08110_2.00	EFL-1
WBGene00016888	znf-598	M08110_2.00	EFL-1
WBGene00016907	C53H9.2	M08110_2.00	EFL-1
WBGene00017088	akir-1	M08110_2.00	EFL-1
WBGene00017097	E02C12.12	M08110_2.00	EFL-1
WBGene00017192	F07B7.14	M08110_2.00	EFL-1
WBGene00017385	F11G11.5	M08110_2.00	EFL-1
WBGene00017504	F16B4.2	M08110_2.00	EFL-1
WBGene00017507	F16B4.5	M08110_2.00	EFL-1
WBGene00017508	F16B4.6	M08110_2.00	EFL-1
WBGene00017524	F16G10.9	M08110_2.00	EFL-1
WBGene00017638	F20D6.9	M08110_2.00	EFL-1
WBGene00017837	F26G1.1	M08110_2.00	EFL-1
WBGene00017910	F28H1.5	M08110_2.00	EFL-1
WBGene00018019	F33H12.1	M08110_2.00	EFL-1
WBGene00018313	F41H8.2	M08110_2.00	EFL-1
WBGene00018422	F44E2.9	M08110_2.00	EFL-1
WBGene00018443	btb-7	M08110_2.00	EFL-1
WBGene00018915	str-267	M08110_2.00	EFL-1
WBGene00018932	mrpl-2	M08110_2.00	EFL-1
WBGene00019183	npr-30	M08110_2.00	EFL-1
WBGene00019211	H18N23.2	M08110_2.00	EFL-1
WBGene00019251	H28G03.3	M08110_2.00	EFL-1
WBGene00019541	K08F11.1	M08110_2.00	EFL-1
WBGene00019595	dscc-1	M08110_2.00	EFL-1
WBGene00019746	M03A1.3	M08110_2.00	EFL-1
WBGene00020225	sre-40	M08110_2.00	EFL-1
WBGene00020427	sav-1	M08110_2.00	EFL-1
WBGene00020795	T25D1.3	M08110_2.00	EFL-1
WBGene00020978	W03B1.9	M08110_2.00	EFL-1
WBGene00021011	W03G1.5	M08110_2.00	EFL-1
WBGene00021198	npp-26	M08110_2.00	EFL-1
WBGene00021199	Y17G9B.2	M08110_2.00	EFL-1
WBGene00021209	hgap-1	M08110_2.00	EFL-1
WBGene00021239	Y20F4.4	M08110_2.00	EFL-1
WBGene00021319	Y34B4A.2	M08110_2.00	EFL-1
WBGene00021346	Y37E3.1	M08110_2.00	EFL-1
WBGene00021362	fmil-1	M08110_2.00	EFL-1
WBGene00021414	Y38C9B.3	M08110_2.00	EFL-1
WBGene00021430	Y38F2AR.12	M08110_2.00	EFL-1
WBGene00021474	dot-1.1	M08110_2.00	EFL-1
WBGene00021507	Y41D4A.5	M08110_2.00	EFL-1
WBGene00021595	Y46E12BL.2	M08110_2.00	EFL-1
WBGene00021640	Y47G6A.14	M08110_2.00	EFL-1
WBGene00021701	Y48G9A.7	M08110_2.00	EFL-1
WBGene00021859	fbxa-39	M08110_2.00	EFL-1
WBGene00021869	vrp-1	M08110_2.00	EFL-1
WBGene00021913	cec-8	M08110_2.00	EFL-1
WBGene00022031	Y65B4A.8	M08110_2.00	EFL-1
WBGene00022040	Y65B4BR.1	M08110_2.00	EFL-1
WBGene00022154	drag-1	M08110_2.00	EFL-1
WBGene00022159	mppa-1	M08110_2.00	EFL-1
WBGene00022210	Y73B3A.8	M08110_2.00	EFL-1
WBGene00022236	Y73B6BL.12	M08110_2.00	EFL-1
WBGene00022281	abtm-1	M08110_2.00	EFL-1
WBGene00022313	Y77E11A.12	M08110_2.00	EFL-1
WBGene00022324	fbxa-26	M08110_2.00	EFL-1
WBGene00022348	Y82E9BR.16	M08110_2.00	EFL-1
WBGene00022360	ints-3	M08110_2.00	EFL-1
WBGene00022366	Y92H12BL.5	M08110_2.00	EFL-1
WBGene00022373	mrpl-15	M08110_2.00	EFL-1
WBGene00022581	ZC262.4	M08110_2.00	EFL-1
WBGene00022656	ZK105.5	M08110_2.00	EFL-1
WBGene00022843	ZK1055.2	M08110_2.00	EFL-1
WBGene00044344	mrpl-39	M08110_2.00	EFL-1
WBGene00044348	Y71G12B.31	M08110_2.00	EFL-1
WBGene00044514	R09E12.9	M08110_2.00	EFL-1
WBGene00045063	Y37A1A.4	M08110_2.00	EFL-1
WBGene00045078	C46C2.7	M08110_2.00	EFL-1
WBGene00050893	Y94A7B.11	M08110_2.00	EFL-1
WBGene00050916	F55F10.3	M08110_2.00	EFL-1
WBGene00185098	Y71G12B.35	M08110_2.00	EFL-1
WBGene00206493	Y38H8A.12	M08110_2.00	EFL-1
WBGene00235134	R07H5.16	M08110_2.00	EFL-1
WBGene00303097	Y92H12BL.6	M08110_2.00	EFL-1
WBGene00305997	cTel54X.2	M08110_2.00	EFL-1
WBGene00000004	aat-3	M08151_2.00	SNPC-4
WBGene00000055	acr-16	M08151_2.00	SNPC-4
WBGene00000263	F23H11.5	M08151_2.00	SNPC-4
WBGene00000296	cat-2	M08151_2.00	SNPC-4
WBGene00000409	cdk-8	M08151_2.00	SNPC-4
WBGene00000535	cpi-1	M08151_2.00	SNPC-4
WBGene00000547	clp-7	M08151_2.00	SNPC-4
WBGene00000549	cls-2	M08151_2.00	SNPC-4
WBGene00000662	col-87	M08151_2.00	SNPC-4
WBGene00001077	dpy-18	M08151_2.00	SNPC-4
WBGene00001103	dsl-1	M08151_2.00	SNPC-4
WBGene00001365	exc-4	M08151_2.00	SNPC-4
WBGene00001393	fat-1	M08151_2.00	SNPC-4
WBGene00001427	fkb-2	M08151_2.00	SNPC-4
WBGene00001485	fre-1	M08151_2.00	SNPC-4
WBGene00001549	gcy-25	M08151_2.00	SNPC-4
WBGene00001773	gst-25	M08151_2.00	SNPC-4
WBGene00001943	his-69	M08151_2.00	SNPC-4
WBGene00001944	his-70	M08151_2.00	SNPC-4
WBGene00001961	hlh-17	M08151_2.00	SNPC-4
WBGene00001988	hot-3	M08151_2.00	SNPC-4
WBGene00002203	kin-20	M08151_2.00	SNPC-4
WBGene00002245	lag-1	M08151_2.00	SNPC-4
WBGene00002977	lev-10	M08151_2.00	SNPC-4
WBGene00003061	lpd-5	M08151_2.00	SNPC-4
WBGene00003153	mca-3	M08151_2.00	SNPC-4
WBGene00003156	mcm-4	M08151_2.00	SNPC-4
WBGene00003473	mtl-1	M08151_2.00	SNPC-4
WBGene00003554	nas-38	M08151_2.00	SNPC-4
WBGene00003610	nhr-11	M08151_2.00	SNPC-4
WBGene00003612	nhr-13	M08151_2.00	SNPC-4
WBGene00003696	nhr-106	M08151_2.00	SNPC-4
WBGene00003702	nhr-112	M08151_2.00	SNPC-4
WBGene00004176	pqn-97	M08151_2.00	SNPC-4
WBGene00004287	rac-2	M08151_2.00	SNPC-4
WBGene00004777	ser-2	M08151_2.00	SNPC-4
WBGene00004812	skr-6	M08151_2.00	SNPC-4
WBGene00005117	srd-39	M08151_2.00	SNPC-4
WBGene00005213	srg-56	M08151_2.00	SNPC-4
WBGene00005216	srg-59	M08151_2.00	SNPC-4
WBGene00005259	srh-36	M08151_2.00	SNPC-4
WBGene00005308	srh-87	M08151_2.00	SNPC-4
WBGene00005315	srh-95	M08151_2.00	SNPC-4
WBGene00005323	srh-104	M08151_2.00	SNPC-4
WBGene00005332	srh-113	M08151_2.00	SNPC-4
WBGene00005355	srh-138	M08151_2.00	SNPC-4
WBGene00005400	srh-185	M08151_2.00	SNPC-4
WBGene00005430	srh-220	M08151_2.00	SNPC-4
WBGene00005432	srh-222	M08151_2.00	SNPC-4
WBGene00005443	srh-236	M08151_2.00	SNPC-4
WBGene00005493	srh-289	M08151_2.00	SNPC-4
WBGene00005494	srh-290	M08151_2.00	SNPC-4
WBGene00005496	srh-292	M08151_2.00	SNPC-4
WBGene00005504	srh-300	M08151_2.00	SNPC-4
WBGene00005566	sri-54	M08151_2.00	SNPC-4
WBGene00005579	sri-67	M08151_2.00	SNPC-4
WBGene00005589	sri-77	M08151_2.00	SNPC-4
WBGene00005672	sru-9	M08151_2.00	SNPC-4
WBGene00005688	sru-25	M08151_2.00	SNPC-4
WBGene00005714	srv-3	M08151_2.00	SNPC-4
WBGene00005770	srw-23	M08151_2.00	SNPC-4
WBGene00005782	srw-35	M08151_2.00	SNPC-4
WBGene00005790	srw-43	M08151_2.00	SNPC-4
WBGene00005800	srw-53	M08151_2.00	SNPC-4
WBGene00005802	srw-55	M08151_2.00	SNPC-4
WBGene00005820	srw-73	M08151_2.00	SNPC-4
WBGene00005823	srw-76	M08151_2.00	SNPC-4
WBGene00005856	srw-109	M08151_2.00	SNPC-4
WBGene00005862	srw-115	M08151_2.00	SNPC-4
WBGene00005876	srw-129	M08151_2.00	SNPC-4
WBGene00005883	srw-136	M08151_2.00	SNPC-4
WBGene00005884	srw-137	M08151_2.00	SNPC-4
WBGene00005898	srx-7	M08151_2.00	SNPC-4
WBGene00005912	srx-21	M08151_2.00	SNPC-4
WBGene00005913	srx-22	M08151_2.00	SNPC-4
WBGene00005919	srx-28	M08151_2.00	SNPC-4
WBGene00005953	srx-62	M08151_2.00	SNPC-4
WBGene00005955	srx-64	M08151_2.00	SNPC-4
WBGene00006013	srx-122	M08151_2.00	SNPC-4
WBGene00006081	str-13	M08151_2.00	SNPC-4
WBGene00006099	str-33	M08151_2.00	SNPC-4
WBGene00006131	str-69	M08151_2.00	SNPC-4
WBGene00006153	str-96	M08151_2.00	SNPC-4
WBGene00006170	str-119	M08151_2.00	SNPC-4
WBGene00006171	str-120	M08151_2.00	SNPC-4
WBGene00006377	syp-3	M08151_2.00	SNPC-4
WBGene00006412	nlg-1	M08151_2.00	SNPC-4
WBGene00006419	oac-39	M08151_2.00	SNPC-4
WBGene00006674	twk-21	M08151_2.00	SNPC-4
WBGene00006679	twk-26	M08151_2.00	SNPC-4
WBGene00006742	unc-2	M08151_2.00	SNPC-4
WBGene00006771	tln-1	M08151_2.00	SNPC-4
WBGene00006950	wrt-4	M08151_2.00	SNPC-4
WBGene00007083	AH10.2	M08151_2.00	SNPC-4
WBGene00007455	ugt-22	M08151_2.00	SNPC-4
WBGene00007751	C26G2.2	M08151_2.00	SNPC-4
WBGene00007818	C30F2.4	M08151_2.00	SNPC-4
WBGene00007847	C31E10.6	M08151_2.00	SNPC-4
WBGene00007849	tbc-19	M08151_2.00	SNPC-4
WBGene00007878	C33A11.2	M08151_2.00	SNPC-4
WBGene00008160	glct-4	M08151_2.00	SNPC-4
WBGene00008161	C47F8.5	M08151_2.00	SNPC-4
WBGene00008260	C52G5.2	M08151_2.00	SNPC-4
WBGene00008280	acc-2	M08151_2.00	SNPC-4
WBGene00008538	sqrd-1	M08151_2.00	SNPC-4
WBGene00008700	clec-254	M08151_2.00	SNPC-4
WBGene00008701	F11D11.6	M08151_2.00	SNPC-4
WBGene00008782	sdz-14	M08151_2.00	SNPC-4
WBGene00008784	F14B6.3	M08151_2.00	SNPC-4
WBGene00008802	acp-2	M08151_2.00	SNPC-4
WBGene00008898	F16H6.8	M08151_2.00	SNPC-4
WBGene00008899	F16H6.9	M08151_2.00	SNPC-4
WBGene00009004	pfd-6	M08151_2.00	SNPC-4
WBGene00009005	F21C3.6	M08151_2.00	SNPC-4
WBGene00009017	F21D9.3	M08151_2.00	SNPC-4
WBGene00009293	F31D4.8	M08151_2.00	SNPC-4
WBGene00009303	lips-8	M08151_2.00	SNPC-4
WBGene00009409	F35E2.1	M08151_2.00	SNPC-4
WBGene00009563	F39H2.3	M08151_2.00	SNPC-4
WBGene00009616	F41D3.11	M08151_2.00	SNPC-4
WBGene00009858	thn-4	M08151_2.00	SNPC-4
WBGene00009908	F49H6.5	M08151_2.00	SNPC-4
WBGene00009913	F49H6.12	M08151_2.00	SNPC-4
WBGene00010031	F54B11.8	M08151_2.00	SNPC-4
WBGene00010059	F54E4.3	M08151_2.00	SNPC-4
WBGene00010105	fbxb-62	M08151_2.00	SNPC-4
WBGene00010106	fbxb-61	M08151_2.00	SNPC-4
WBGene00010162	F56H6.1	M08151_2.00	SNPC-4
WBGene00010165	F56H6.4	M08151_2.00	SNPC-4
WBGene00010215	nhr-193	M08151_2.00	SNPC-4
WBGene00010247	F58D5.8	M08151_2.00	SNPC-4
WBGene00010359	mam-6	M08151_2.00	SNPC-4
WBGene00010405	erfa-3	M08151_2.00	SNPC-4
WBGene00010406	math-33	M08151_2.00	SNPC-4
WBGene00010528	K03D3.2	M08151_2.00	SNPC-4
WBGene00010620	K07A12.1	M08151_2.00	SNPC-4
WBGene00010697	uda-1	M08151_2.00	SNPC-4
WBGene00010755	vglu-2	M08151_2.00	SNPC-4
WBGene00010839	chl-1	M08151_2.00	SNPC-4
WBGene00010931	M162.5	M08151_2.00	SNPC-4
WBGene00010954	clec-189	M08151_2.00	SNPC-4
WBGene00010955	M199.7	M08151_2.00	SNPC-4
WBGene00011081	R07B1.9	M08151_2.00	SNPC-4
WBGene00011300	R107.5	M08151_2.00	SNPC-4
WBGene00011403	T03F7.6	M08151_2.00	SNPC-4
WBGene00011753	T13F3.6	M08151_2.00	SNPC-4
WBGene00011909	T22A3.6	M08151_2.00	SNPC-4
WBGene00012040	T26E3.7	M08151_2.00	SNPC-4
WBGene00012059	T26G10.1	M08151_2.00	SNPC-4
WBGene00012251	clec-49	M08151_2.00	SNPC-4
WBGene00012267	W04G5.7	M08151_2.00	SNPC-4
WBGene00012310	mltn-11	M08151_2.00	SNPC-4
WBGene00012333	sre-43	M08151_2.00	SNPC-4
WBGene00012412	Y7A5A.6	M08151_2.00	SNPC-4
WBGene00012574	fbxa-213	M08151_2.00	SNPC-4
WBGene00012720	Y39E4B.11	M08151_2.00	SNPC-4
WBGene00012725	sre-47	M08151_2.00	SNPC-4
WBGene00012822	Y43F8B.12	M08151_2.00	SNPC-4
WBGene00012852	Y44A6D.1	M08151_2.00	SNPC-4
WBGene00012855	Y44A6D.5	M08151_2.00	SNPC-4
WBGene00012856	Y44A6D.6	M08151_2.00	SNPC-4
WBGene00012946	Y47H9B.2	M08151_2.00	SNPC-4
WBGene00013117	Y51H4A.23	M08151_2.00	SNPC-4
WBGene00013172	Y53F4B.26	M08151_2.00	SNPC-4
WBGene00013192	Y54E2A.7	M08151_2.00	SNPC-4
WBGene00013264	Y57A10A.24	M08151_2.00	SNPC-4
WBGene00013277	sre-41	M08151_2.00	SNPC-4
WBGene00013357	clec-260	M08151_2.00	SNPC-4
WBGene00013370	Y60A9.3	M08151_2.00	SNPC-4
WBGene00013399	Y62H9A.11	M08151_2.00	SNPC-4
WBGene00013411	Y64G10A.1	M08151_2.00	SNPC-4
WBGene00013450	oac-56	M08151_2.00	SNPC-4
WBGene00013635	Y105C5A.10	M08151_2.00	SNPC-4
WBGene00013653	Y105C5B.14	M08151_2.00	SNPC-4
WBGene00013654	Y105C5B.15	M08151_2.00	SNPC-4
WBGene00013749	Y113G7A.12	M08151_2.00	SNPC-4
WBGene00013774	clec-193	M08151_2.00	SNPC-4
WBGene00013786	nep-24	M08151_2.00	SNPC-4
WBGene00013815	Y116A8C.44	M08151_2.00	SNPC-4
WBGene00013933	clec-99	M08151_2.00	SNPC-4
WBGene00013934	ZK131.11	M08151_2.00	SNPC-4
WBGene00013953	ZK262.8	M08151_2.00	SNPC-4
WBGene00013971	scl-19	M08151_2.00	SNPC-4
WBGene00014239	ZK1225.5	M08151_2.00	SNPC-4
WBGene00015035	otpl-1	M08151_2.00	SNPC-4
WBGene00015093	B0261.5	M08151_2.00	SNPC-4
WBGene00015172	B0410.3	M08151_2.00	SNPC-4
WBGene00015198	clec-2	M08151_2.00	SNPC-4
WBGene00015366	C03A7.2	M08151_2.00	SNPC-4
WBGene00015539	C06E7.2	M08151_2.00	SNPC-4
WBGene00015559	npr-17	M08151_2.00	SNPC-4
WBGene00015770	C14E2.1	M08151_2.00	SNPC-4
WBGene00015774	C14E2.5	M08151_2.00	SNPC-4
WBGene00015775	C14E2.6	M08151_2.00	SNPC-4
WBGene00015835	math-6	M08151_2.00	SNPC-4
WBGene00015836	math-7	M08151_2.00	SNPC-4
WBGene00015888	C17C3.2	M08151_2.00	SNPC-4
WBGene00015953	C18B2.2	M08151_2.00	SNPC-4
WBGene00016048	C24B9.3	M08151_2.00	SNPC-4
WBGene00016050	srt-29	M08151_2.00	SNPC-4
WBGene00016051	srt-27	M08151_2.00	SNPC-4
WBGene00016112	C25H3.3	M08151_2.00	SNPC-4
WBGene00016118	C25H3.9	M08151_2.00	SNPC-4
WBGene00016123	C25H3.14	M08151_2.00	SNPC-4
WBGene00016132	C26B9.2	M08151_2.00	SNPC-4
WBGene00016232	srt-4	M08151_2.00	SNPC-4
WBGene00016302	fbxc-7	M08151_2.00	SNPC-4
WBGene00016346	fbxa-120	M08151_2.00	SNPC-4
WBGene00016475	srab-9	M08151_2.00	SNPC-4
WBGene00016476	srab-10	M08151_2.00	SNPC-4
WBGene00016489	fubl-3	M08151_2.00	SNPC-4
WBGene00016643	vps-45	M08151_2.00	SNPC-4
WBGene00016827	sre-53	M08151_2.00	SNPC-4
WBGene00016831	sre-56	M08151_2.00	SNPC-4
WBGene00016857	srt-16	M08151_2.00	SNPC-4
WBGene00016993	CD4.8	M08151_2.00	SNPC-4
WBGene00017101	E02H9.3	M08151_2.00	SNPC-4
WBGene00017106	E02H9.9	M08151_2.00	SNPC-4
WBGene00017157	tyra-2	M08151_2.00	SNPC-4
WBGene00017221	dgn-3	M08151_2.00	SNPC-4
WBGene00017225	fbxa-52	M08151_2.00	SNPC-4
WBGene00017296	F09E10.6	M08151_2.00	SNPC-4
WBGene00017493	irld-30	M08151_2.00	SNPC-4
WBGene00017574	pxmp-4	M08151_2.00	SNPC-4
WBGene00017576	cdh-8	M08151_2.00	SNPC-4
WBGene00017630	F20B6.6	M08151_2.00	SNPC-4
WBGene00017962	fbxa-72	M08151_2.00	SNPC-4
WBGene00018083	F36A4.4	M08151_2.00	SNPC-4
WBGene00018099	ztf-28	M08151_2.00	SNPC-4
WBGene00018330	elks-1	M08151_2.00	SNPC-4
WBGene00018398	sptl-2	M08151_2.00	SNPC-4
WBGene00018543	ugt-32	M08151_2.00	SNPC-4
WBGene00018552	srt-19	M08151_2.00	SNPC-4
WBGene00018559	srt-37	M08151_2.00	SNPC-4
WBGene00018713	F52G3.5	M08151_2.00	SNPC-4
WBGene00018779	F53H8.3	M08151_2.00	SNPC-4
WBGene00018825	F54E2.5	M08151_2.00	SNPC-4
WBGene00018938	F56C3.1	M08151_2.00	SNPC-4
WBGene00018944	F56C3.7	M08151_2.00	SNPC-4
WBGene00018945	F56C3.8	M08151_2.00	SNPC-4
WBGene00018984	F56F10.1	M08151_2.00	SNPC-4
WBGene00018987	lgl-1	M08151_2.00	SNPC-4
WBGene00019014	F57C12.2	M08151_2.00	SNPC-4
WBGene00019051	srz-23	M08151_2.00	SNPC-4
WBGene00019317	K02E10.1	M08151_2.00	SNPC-4
WBGene00019343	nep-18	M08151_2.00	SNPC-4
WBGene00019347	mbl-1	M08151_2.00	SNPC-4
WBGene00019387	K04F1.8	M08151_2.00	SNPC-4
WBGene00019527	K08D9.6	M08151_2.00	SNPC-4
WBGene00019594	K09H9.1	M08151_2.00	SNPC-4
WBGene00019773	M04G7.2	M08151_2.00	SNPC-4
WBGene00020115	mboa-6	M08151_2.00	SNPC-4
WBGene00020231	T05A8.5	M08151_2.00	SNPC-4
WBGene00020363	fbxa-3	M08151_2.00	SNPC-4
WBGene00020473	lips-12	M08151_2.00	SNPC-4
WBGene00020494	T13G4.7	M08151_2.00	SNPC-4
WBGene00020509	hex-1	M08151_2.00	SNPC-4
WBGene00020546	zig-13	M08151_2.00	SNPC-4
WBGene00020618	T20D4.12	M08151_2.00	SNPC-4
WBGene00020620	T20D4.15	M08151_2.00	SNPC-4
WBGene00020832	T26C12.2	M08151_2.00	SNPC-4
WBGene00020854	T27C4.1	M08151_2.00	SNPC-4
WBGene00020973	W03B1.3	M08151_2.00	SNPC-4
WBGene00020974	W03B1.5	M08151_2.00	SNPC-4
WBGene00020976	oac-51	M08151_2.00	SNPC-4
WBGene00020977	oac-52	M08151_2.00	SNPC-4
WBGene00021116	ncs-6	M08151_2.00	SNPC-4
WBGene00021288	clec-123	M08151_2.00	SNPC-4
WBGene00021289	Y25C1A.2	M08151_2.00	SNPC-4
WBGene00021296	Y25C1A.13	M08151_2.00	SNPC-4
WBGene00021449	mltn-7	M08151_2.00	SNPC-4
WBGene00021451	mltn-8	M08151_2.00	SNPC-4
WBGene00021509	Y41D4A.7	M08151_2.00	SNPC-4
WBGene00021558	Y45G5AM.6	M08151_2.00	SNPC-4
WBGene00021569	Y45G12C.6	M08151_2.00	SNPC-4
WBGene00021573	Y45G12C.10	M08151_2.00	SNPC-4
WBGene00021590	Y46D2A.2	M08151_2.00	SNPC-4
WBGene00021637	Y47G6A.7	M08151_2.00	SNPC-4
WBGene00021643	ccep-290	M08151_2.00	SNPC-4
WBGene00021853	Y54F10AM.11	M08151_2.00	SNPC-4
WBGene00021863	Y54F10BM.9	M08151_2.00	SNPC-4
WBGene00021883	Y54G2A.18	M08151_2.00	SNPC-4
WBGene00021884	Y54G2A.19	M08151_2.00	SNPC-4
WBGene00021894	Y54G2A.32	M08151_2.00	SNPC-4
WBGene00021898	Y54G2A.36	M08151_2.00	SNPC-4
WBGene00021959	Y57E12AL.6	M08151_2.00	SNPC-4
WBGene00022047	Y66H1A.5	M08151_2.00	SNPC-4
WBGene00022145	Y71G12B.5	M08151_2.00	SNPC-4
WBGene00022157	Y71G12B.22	M08151_2.00	SNPC-4
WBGene00022158	Y71G12B.23	M08151_2.00	SNPC-4
WBGene00022162	Y71G12B.27	M08151_2.00	SNPC-4
WBGene00022250	Y73B6BL.29	M08151_2.00	SNPC-4
WBGene00022288	Y75B7B.1	M08151_2.00	SNPC-4
WBGene00022331	fbxa-19	M08151_2.00	SNPC-4
WBGene00022346	pals-17	M08151_2.00	SNPC-4
WBGene00022400	rpb-9	M08151_2.00	SNPC-4
WBGene00022401	Y97E10AR.6	M08151_2.00	SNPC-4
WBGene00022439	Y110A2AL.2	M08151_2.00	SNPC-4
WBGene00022440	Y110A2AL.3	M08151_2.00	SNPC-4
WBGene00022497	Y119D3B.21	M08151_2.00	SNPC-4
WBGene00022643	ZK6.8	M08151_2.00	SNPC-4
WBGene00022656	ZK105.5	M08151_2.00	SNPC-4
WBGene00022706	ZK354.3	M08151_2.00	SNPC-4
WBGene00022710	ZK354.9	M08151_2.00	SNPC-4
WBGene00022711	irld-63	M08151_2.00	SNPC-4
WBGene00022713	ZK355.3	M08151_2.00	SNPC-4
WBGene00022723	ZK380.2	M08151_2.00	SNPC-4
WBGene00022825	ZK816.1	M08151_2.00	SNPC-4
WBGene00023474	srz-37	M08151_2.00	SNPC-4
WBGene00023486	K08B4.7	M08151_2.00	SNPC-4
WBGene00023513	srz-71	M08151_2.00	SNPC-4
WBGene00044069	hat-1	M08151_2.00	SNPC-4
WBGene00044100	srbc-27	M08151_2.00	SNPC-4
WBGene00044142	H13N06.7	M08151_2.00	SNPC-4
WBGene00044146	M163.10	M08151_2.00	SNPC-4
WBGene00044195	F49A5.10	M08151_2.00	SNPC-4
WBGene00044212	Y68A4A.13	M08151_2.00	SNPC-4
WBGene00044526	T28A11.22	M08151_2.00	SNPC-4
WBGene00044630	bus-17	M08151_2.00	SNPC-4
WBGene00044654	fbxa-85	M08151_2.00	SNPC-4
WBGene00044697	poml-4	M08151_2.00	SNPC-4
WBGene00044724	R02E4.3	M08151_2.00	SNPC-4
WBGene00050881	ZK39.10	M08151_2.00	SNPC-4
WBGene00077655	asp-19	M08151_2.00	SNPC-4
WBGene00077786	F53F8.7	M08151_2.00	SNPC-4
WBGene00194687	F57C12.6	M08151_2.00	SNPC-4
WBGene00195169	Y50D4A.6	M08151_2.00	SNPC-4
WBGene00206393	W04G5.16	M08151_2.00	SNPC-4
WBGene00206474	T22A3.12	M08151_2.00	SNPC-4
WBGene00206486	Y54F10BM.20	M08151_2.00	SNPC-4
WBGene00206504	K10G4.15	M08151_2.00	SNPC-4
WBGene00219212	K10G4.16	M08151_2.00	SNPC-4
WBGene00219275	Y39G10AR.32	M08151_2.00	SNPC-4
WBGene00219300	W10G6.6	M08151_2.00	SNPC-4
WBGene00219370	ZK262.20	M08151_2.00	SNPC-4
WBGene00219383	Y61B8A.6	M08151_2.00	SNPC-4
WBGene00235094	K08D9.9	M08151_2.00	SNPC-4
WBGene00235113	ZK105.12	M08151_2.00	SNPC-4
WBGene00235117	Y19D10B.8	M08151_2.00	SNPC-4
WBGene00268194	F36H9.10	M08151_2.00	SNPC-4
WBGene00304215	F17A2.16	M08151_2.00	SNPC-4
WBGene00000023	abt-5	M08197_2.00	EFL-1
WBGene00000063	act-1	M08197_2.00	EFL-1
WBGene00000065	act-3	M08197_2.00	EFL-1
WBGene00000113	alh-7	M08197_2.00	EFL-1
WBGene00000165	aps-3	M08197_2.00	EFL-1
WBGene00000201	arx-3	M08197_2.00	EFL-1
WBGene00000203	arx-5	M08197_2.00	EFL-1
WBGene00000496	chs-1	M08197_2.00	EFL-1
WBGene00000549	cls-2	M08197_2.00	EFL-1
WBGene00000735	col-162	M08197_2.00	EFL-1
WBGene00001108	dsl-6	M08197_2.00	EFL-1
WBGene00001309	emr-1	M08197_2.00	EFL-1
WBGene00001939	his-65	M08197_2.00	EFL-1
WBGene00001993	hpd-1	M08197_2.00	EFL-1
WBGene00002063	ife-5	M08197_2.00	EFL-1
WBGene00003011	lin-25	M08197_2.00	EFL-1
WBGene00003222	mes-4	M08197_2.00	EFL-1
WBGene00003670	nhr-80	M08197_2.00	EFL-1
WBGene00003794	npp-8	M08197_2.00	EFL-1
WBGene00004028	pif-1	M08197_2.00	EFL-1
WBGene00004175	pqn-96	M08197_2.00	EFL-1
WBGene00004338	rfc-2	M08197_2.00	EFL-1
WBGene00004389	rnp-6	M08197_2.00	EFL-1
WBGene00004441	rpl-27	M08197_2.00	EFL-1
WBGene00004706	rsr-1	M08197_2.00	EFL-1
WBGene00004880	smg-2	M08197_2.00	EFL-1
WBGene00004905	snf-6	M08197_2.00	EFL-1
WBGene00004915	snr-2	M08197_2.00	EFL-1
WBGene00004976	spe-41	M08197_2.00	EFL-1
WBGene00005386	srh-170	M08197_2.00	EFL-1
WBGene00005495	srh-291	M08197_2.00	EFL-1
WBGene00005517	sri-5	M08197_2.00	EFL-1
WBGene00005662	sars-2	M08197_2.00	EFL-1
WBGene00006153	str-96	M08197_2.00	EFL-1
WBGene00006705	ubc-8	M08197_2.00	EFL-1
WBGene00006728	ubq-2	M08197_2.00	EFL-1
WBGene00006993	zyg-8	M08197_2.00	EFL-1
WBGene00007083	AH10.2	M08197_2.00	EFL-1
WBGene00007091	eri-12	M08197_2.00	EFL-1
WBGene00007092	B0001.7	M08197_2.00	EFL-1
WBGene00007125	B0250.8	M08197_2.00	EFL-1
WBGene00009307	F32A11.1	M08197_2.00	EFL-1
WBGene00009308	F32A11.3	M08197_2.00	EFL-1
WBGene00009323	best-13	M08197_2.00	EFL-1
WBGene00009461	madf-2	M08197_2.00	EFL-1
WBGene00009696	F44F1.4	M08197_2.00	EFL-1
WBGene00009739	F45H10.2	M08197_2.00	EFL-1
WBGene00009829	tmed-10	M08197_2.00	EFL-1
WBGene00009833	F47G9.6	M08197_2.00	EFL-1
WBGene00010004	F53H2.1	M08197_2.00	EFL-1
WBGene00010149	F56D5.5	M08197_2.00	EFL-1
WBGene00010329	pcdr-1	M08197_2.00	EFL-1
WBGene00010413	H25K10.4	M08197_2.00	EFL-1
WBGene00010652	K08C9.5	M08197_2.00	EFL-1
WBGene00010662	K08E3.2	M08197_2.00	EFL-1
[truncated: 849 more rows]
