# Supplementary material for: Caenorhabditis elegans transposable elements harbor diverse transcription factor DNA-binding sites
Source: G3 (Bethesda). 2022 Jan 17;12(3):jkac009. doi: 10.1093/g3journal/jkac009 (PMC8896005; doi:10.1093/g3journal/jkac009)
Supplement: jkac009_Table_S9 [file jkac009_table_s9.xlsx]

## Sheet: Table.S9
WB.ID	GO.term
WBGene00019767	DNA replication GO:0006260
WBGene00021344	DNA replication GO:0006260
WBGene00000794	DNA replication GO:0006260
WBGene00012936	DNA replication GO:0006260
WBGene00012767	DNA replication GO:0006260
WBGene00003154	DNA replication GO:0006260
WBGene00003156	DNA replication GO:0006260
WBGene00003157	DNA replication GO:0006260
WBGene00009507	DNA replication GO:0006260
WBGene00002219	meiotic cell cycle GO:0051321
WBGene00017088	meiotic cell cycle GO:0051321
WBGene00002034	meiotic cell cycle GO:0051321
WBGene00009701	meiotic cell cycle GO:0051321
WBGene00000868	meiotic cell cycle GO:0051321
WBGene00001526	meiotic cell cycle GO:0051321
WBGene00019362	meiotic cell cycle GO:0051321
WBGene00012767	meiotic cell cycle GO:0051321
WBGene00044493	meiotic cell cycle GO:0051321
WBGene00004043	meiotic cell cycle GO:0051321
WBGene00013038	meiotic cell cycle GO:0051321
WBGene00022193	meiotic cell cycle GO:0051321
WBGene00004976	ion homeostasis GO:0050801
WBGene00019674	ion homeostasis GO:0050801
WBGene00022281	ion homeostasis GO:0050801
WBGene00001501	ion homeostasis GO:0050801
WBGene00045052	ion homeostasis GO:0050801
WBGene00003153	ion homeostasis GO:0050801
WBGene00045053	ion homeostasis GO:0050801
WBGene00017062	ion homeostasis GO:0050801
WBGene00000834	ion homeostasis GO:0050801
WBGene00021752	DNA geometric change GO:0032392
WBGene00010989	DNA geometric change GO:0032392
WBGene00044493	DNA geometric change GO:0032392
WBGene00003154	DNA geometric change GO:0032392
WBGene00003156	DNA geometric change GO:0032392
WBGene00003157	DNA geometric change GO:0032392
WBGene00019767	single-stranded DNA binding GO:0003697
WBGene00012936	single-stranded DNA binding GO:0003697
WBGene00003154	single-stranded DNA binding GO:0003697
WBGene00003156	single-stranded DNA binding GO:0003697
WBGene00003157	single-stranded DNA binding GO:0003697
WBGene00019767	recombinational repair GO:0000725
WBGene00021344	recombinational repair GO:0000725
WBGene00003154	recombinational repair GO:0000725
WBGene00003156	recombinational repair GO:0000725
WBGene00003157	recombinational repair GO:0000725
