# Supplementary material for: Caenorhabditis elegans transposable elements harbor diverse transcription factor DNA-binding sites
Source: G3 (Bethesda). 2022 Jan 17;12(3):jkac009. doi: 10.1093/g3journal/jkac009 (PMC8896005; doi:10.1093/g3journal/jkac009)
Supplement: jkac009_Table_S10 [file jkac009_table_s10.xlsx]

## Sheet: Table.S10
WB.ID	gene.name
WBGene00000010 aat-9
WBGene00000090 age-1
WBGene00000114 alh-8
WBGene00000145 apc-11
WBGene00000159 aps-1
WBGene00000186 ark-1
WBGene00000206 asb-1
WBGene00000257 bmk-1
WBGene00000264 brc-1
WBGene00000366 cbp-1
WBGene00000369 ccf-1
WBGene00000376 ccr-4
WBGene00000386 cdc-25.1
WBGene00000411 cdl-1
WBGene00000420 ced-6
WBGene00000442 ceh-19
WBGene00000465 cpg-1
WBGene00000472 cey-1
WBGene00000473 cey-2
WBGene00000474 cey-3
WBGene00000499 chk-2
WBGene00000509 cka-1
WBGene00000542 clp-1
WBGene00000565 cnt-1
WBGene00000567 cnx-1
WBGene00000585 cogc-2
WBGene00000592 coh-3
WBGene00000601 col-12
WBGene00000602 col-13
WBGene00000673 col-98
WBGene00000772 cpb-3
WBGene00000773 cpf-1
WBGene00000774 cpf-2
WBGene00000804 csc-1
WBGene00000833 cts-1
WBGene00000866 cyb-2.1
WBGene00000867 cyb-2.2
WBGene00000871 cye-1
WBGene00000898 daf-2
WBGene00000933 dap-3
WBGene00000935 daz-1
WBGene00000974 dhs-11
WBGene00001005 dlc-1
WBGene00001019 dnj-1
WBGene00001023 dnj-5
WBGene00001031 dnj-13
WBGene00001034 dnj-16
WBGene00001048 dnj-30
WBGene00001085 dpy-26
WBGene00001092 dro-1
WBGene00001110 duo-1
WBGene00001137 eat-6
WBGene00001155 ech-6
WBGene00001215 ego-2
WBGene00001236 elc-1
WBGene00001241 elo-3
WBGene00001311 end-3
WBGene00001320 ent-1
WBGene00001395 fat-3
WBGene00001401 fbf-1
WBGene00001402 fbf-2
WBGene00001404 fbp-1
WBGene00001480 fmo-5
WBGene00001481 fog-1
WBGene00001496 frm-10
WBGene00001503 fum-1
WBGene00001526 gck-1
WBGene00001527 gcs-1
WBGene00001562 lin-66
WBGene00001566 acdh-13
WBGene00001597 gld-3
WBGene00001609 glp-1
WBGene00001629 gly-4
WBGene00001630 gly-5
WBGene00001639 gly-14
WBGene00001653 gon-4
WBGene00001673 gpa-11
WBGene00001678 gpa-16
WBGene00001743 grp-1
WBGene00001745 gsa-1
WBGene00001748 gsp-2
WBGene00001753 gst-5
WBGene00001793 gsy-1
WBGene00001819 haf-9
WBGene00001832 hcp-4
WBGene00001867 him-8
WBGene00001874 him-17
WBGene00001973 hmg-3
WBGene00001974 hmg-4
WBGene00001977 hmg-12
WBGene00001985 hop-1
WBGene00002043 hyl-1
WBGene00002059 ife-1
WBGene00002070 ile-1
WBGene00002076 imb-2
WBGene00002093 ins-10
WBGene00002144 inx-22
WBGene00002176 jip-1
WBGene00002226 klp-16
WBGene00002227 klp-17
WBGene00002228 klp-18
WBGene00002244 laf-1
WBGene00002250 lap-2
WBGene00002276 lem-3
WBGene00002344 let-70
WBGene00002632 let-413
WBGene00002717 let-526
WBGene00002783 let-607
WBGene00002981 lgg-2
WBGene00002985 lig-1
WBGene00003014 lin-28
WBGene00003035 lin-52
WBGene00003036 lin-53
WBGene00003038 lin-56
WBGene00003076 lsm-1
WBGene00003079 lsm-5
WBGene00003082 lsm-8
WBGene00003216 memi-1
WBGene00003228 mex-1
WBGene00003231 mex-6
WBGene00003385 moc-2
WBGene00003395 mom-2
WBGene00003401 mpk-1
WBGene00003421 msh-5
WBGene00003507 mut-14
WBGene00003589 nex-2
WBGene00003592 nfi-1
WBGene00003594 nft-1
WBGene00003656 nhr-66
WBGene00003783 nos-1
WBGene00003789 npp-3
WBGene00003797 npp-11
WBGene00003799 npp-13
WBGene00003825 ntl-2
WBGene00003827 ntl-4
WBGene00003829 nud-1
WBGene00003835 nxf-2
WBGene00003864 oma-1
WBGene00003905 pad-1
WBGene00003918 par-3
WBGene00003925 pas-4
WBGene00003927 pas-6
WBGene00003951 pbs-5
WBGene00003955 pcn-1
WBGene00003960 pcs-1
WBGene00003961 pct-1
WBGene00003982 pes-9
WBGene00004027 pie-1
WBGene00004037 plc-2
WBGene00004040 pld-1
WBGene00004043 plk-2
WBGene00004085 pph-4.1
WBGene00004087 ppk-1
WBGene00004088 ppk-2
WBGene00004094 ppw-2
WBGene00004105 szy-20
WBGene00004110 pqn-20
WBGene00004129 pqn-42
WBGene00004132 ifet-1
WBGene00004140 ebax-1
WBGene00004164 pqn-83
WBGene00004178 prg-1
WBGene00004187 prp-8
WBGene00004217 ptr-2
WBGene00004249 pvf-1
WBGene00004268 rab-5
WBGene00004271 rab-7
WBGene00004274 rab-11.1
WBGene00004297 rad-51
WBGene00004312 rba-1
WBGene00004326 rde-4
WBGene00004338 rfc-2
WBGene00004383 rnh-2
WBGene00004385 rnp-2
WBGene00004412 rpl-1
WBGene00004414 rpl-3
WBGene00004417 rpl-6
WBGene00004418 rpl-7
WBGene00004423 rpl-11.2
WBGene00004431 rpl-19
WBGene00004432 rpl-20
WBGene00004433 rpl-21
WBGene00004436 rpl-24.1
WBGene00004447 rpl-33
WBGene00004448 rpl-34
WBGene00004454 rpl-36.A
WBGene00004456 rpl-43
WBGene00004461 rpn-5
WBGene00004464 rpn-8
WBGene00004470 rps-1
WBGene00004478 rps-9
WBGene00004479 rps-10
WBGene00004482 rps-13
WBGene00004486 rps-17
WBGene00004492 rps-23
WBGene00004498 rps-29
WBGene00004702 rsp-5
WBGene00004703 rsp-6
WBGene00004732 sax-7
WBGene00004737 scc-1
WBGene00004756 sec-24.2
WBGene00004782 set-2
WBGene00004873 smc-3
WBGene00004887 smn-1
WBGene00004916 snr-3
WBGene00004930 sod-1
WBGene00004978 spg-7
WBGene00004980 spk-1
WBGene00004986 spp-1
WBGene00005014 spt-4
WBGene00005021 sqv-3
WBGene00005027 sra-1
WBGene00005153 srf-3
WBGene00005344 srh-127
WBGene00005751 srw-4
WBGene00005757 srw-10
WBGene00006113 str-48
WBGene00006121 str-56
WBGene00006122 str-57
WBGene00006256 str-225
WBGene00006307 suf-1
WBGene00006311 sun-1
WBGene00006373 syx-5
WBGene00006374 syx-4
WBGene00006375 syp-1
WBGene00006379 sys-1
WBGene00006437 mrck-1
WBGene00006448 glod-4
WBGene00006463 nduf-2.2
WBGene00006490 kdin-1
WBGene00006499 tag-153
WBGene00006510 mtrr-1
WBGene00006542 tbp-1
WBGene00006571 tim-1
WBGene00006604 tra-1
WBGene00006626 tsn-1
WBGene00006647 tsr-1
WBGene00006700 uba-2
WBGene00006709 ubc-14
WBGene00006714 ubc-19
WBGene00006722 ubh-2
WBGene00006723 ubh-3
WBGene00006725 ubl-1
WBGene00006728 ubq-2
WBGene00006736 ulp-1
WBGene00006751 unc-11
WBGene00006755 unc-16
WBGene00006785 unc-50
WBGene00006836 unc-112
WBGene00006843 unc-119
WBGene00006910 vha-1
WBGene00006911 vha-2
WBGene00006913 vha-4
WBGene00006916 vha-7
WBGene00006919 vha-10
WBGene00006933 vps-35
WBGene00006963 xpa-1
WBGene00006964 xrn-2
WBGene00006976 zhp-3
WBGene00006977 zif-1
WBGene00006996 zyg-11
WBGene00007048 nfx-1
WBGene00007050 utp-20
WBGene00007091 eri-12
WBGene00007092 B0001.7
WBGene00007114 mttu-1
WBGene00007122 B0250.5
WBGene00007123 srbc-79
WBGene00007124 B0250.7
WBGene00007150 acly-2
WBGene00007167 rbg-3
WBGene00007171 B0393.6
WBGene00007185 nlp-36
WBGene00007258 hasp-1
WBGene00007270 rei-1
WBGene00007278 lab-1
WBGene00007299 C04F12.5
WBGene00007330 C05C10.3
WBGene00007332 C05C10.5
WBGene00007333 ufd-3
WBGene00007355 rpb-6
WBGene00007445 C08F8.3
WBGene00007463 vgln-1
WBGene00007505 pezo-1
WBGene00007555 dohh-1
WBGene00007580 C14B1.9
WBGene00007615 set-31
WBGene00007631 wht-3
WBGene00007640 pcmd-1
WBGene00007644 C17E4.4
WBGene00007680 maa-1
WBGene00007681 C18D11.3
WBGene00007685 C18E9.5
WBGene00007701 srd-74
WBGene00007762 C27B7.5
WBGene00007784 ruvb-1
WBGene00007788 C28A5.1
WBGene00007797 C29A12.1
WBGene00007917 C34C6.4
WBGene00007921 C34C12.2
WBGene00007967 cyp-25A4
WBGene00007969 acs-19
WBGene00007971 rpb-3
WBGene00007977 gska-3
WBGene00007979 imp-1
WBGene00008061 mina-1
WBGene00008062 set-32
WBGene00008079 C44B9.2
WBGene00008080 C44B9.3
WBGene00008081 athp-1
WBGene00008082 com-1
WBGene00008140 xpf-1
WBGene00008145 set-5
WBGene00008173 C48B4.10
WBGene00008183 rin-1
WBGene00008348 C56G7.3
WBGene00008420 D2030.11
WBGene00008423 D2045.5
WBGene00008426 D2045.9
WBGene00008441 usp-50
WBGene00008504 pigq-1
WBGene00008505 F01G4.6
WBGene00008514 mrpl-44
WBGene00008531 F02E9.7
WBGene00008541 F07A5.2
WBGene00008542 scav-6
WBGene00008568 F08A8.5
WBGene00008569 fbxa-101
WBGene00008620 F09C6.10
WBGene00008624 crld-1
WBGene00008684 mig-32
WBGene00008686 F11A10.5
WBGene00008740 F13D12.5
WBGene00008781 rpoa-2
WBGene00008800 F14E5.2
WBGene00008838 F15A4.2
WBGene00008860 romo-1
WBGene00009054 F22D6.9
WBGene00009146 F26C11.1
WBGene00009148 F26D2.3
WBGene00009173 prom-1
WBGene00009174 F26H9.2
WBGene00009176 nmat-2
WBGene00009182 F26H11.4
WBGene00009203 aptf-3
WBGene00009211 wdr-46
WBGene00009217 spe-45
WBGene00009219 dpm-3
WBGene00009222 fbxa-95
WBGene00009225 fbxa-94
WBGene00009247 bath-45
WBGene00009267 usp-48
WBGene00009390 F35C5.1
WBGene00009459 F36A2.12
WBGene00009468 F36D1.9
WBGene00009575 F40F8.1
WBGene00009583 aagr-3
WBGene00009664 idha-1
WBGene00009665 lmd-1
WBGene00009829 tmed-10
WBGene00009833 F47G9.6
WBGene00009881 F49C12.12
WBGene00009884 F49C12.15
WBGene00009920 abts-1
WBGene00009922 F52B5.3
WBGene00009951 F53A2.3
WBGene00009979 cutl-1
WBGene00009980 F53F1.2
WBGene00009981 F53F1.3
WBGene00010038 rheb-1
WBGene00010040 F54C8.7
WBGene00010048 F54D5.2
WBGene00010054 gtf-2E2
WBGene00010056 smc-6
WBGene00010075 F55A11.1
WBGene00010080 F55A11.7
WBGene00010081 F55A11.8
WBGene00010193 btb-20
WBGene00010194 btb-19
WBGene00010195 pot-2
WBGene00010196 F57C2.4
WBGene00010229 F58A4.6
WBGene00010242 F58D5.2
WBGene00010244 F58D5.5
WBGene00010260 ddx-17
WBGene00010263 wago-4
WBGene00010264 F58G1.2
WBGene00010281 F58G11.3
WBGene00010282 F58G11.4
WBGene00010296 dgat-2
WBGene00010324 F59C6.3
WBGene00010353 memi-3
WBGene00010354 cyp-31A2
WBGene00010367 H05L14.2
WBGene00010419 atp-1
WBGene00010420 mcrs-1
WBGene00010459 slc-25A32
WBGene00010484 dph-3
WBGene00010500 K02B12.7
WBGene00010579 K05C4.2
WBGene00010608 K07A1.1
WBGene00010609 dut-1
WBGene00010641 crml-1
WBGene00010642 mks-6
WBGene00010664 dbn-1
WBGene00010731 K10C3.4
WBGene00010734 parn-1
WBGene00010736 istr-1
WBGene00010757 pad-2
WBGene00010779 K11H3.2
WBGene00010785 top-2
WBGene00010838 M03C11.1
WBGene00010839 chl-1
WBGene00010892 dhhc-6
WBGene00010908 imph-1
WBGene00010990 tceb-3
WBGene00011035 snrp-27
WBGene00011036 edc-3
WBGene00011054 arrd-13
WBGene00011061 wago-1
WBGene00011062 R06C7.2
WBGene00011087 R07B7.2
WBGene00011205 R10E4.9
WBGene00011206 R10E4.11
WBGene00011218 R10E11.6
WBGene00011236 R11A8.1
WBGene00011237 gkow-1
WBGene00011247 mrpl-49
WBGene00011250 R11H6.2
WBGene00011270 R31.2
WBGene00011280 pelo-1
WBGene00011282 R74.8
WBGene00011348 T01H3.2
WBGene00011350 perm-1
WBGene00011409 T04A8.7
WBGene00011410 T04A8.8
WBGene00011439 T04F3.4
WBGene00011464 T05B9.1
WBGene00011488 nra-2
WBGene00011498 T05G5.1
WBGene00011500 T05G5.5
WBGene00011503 gcc-2
WBGene00011513 fbxa-197
WBGene00011558 ostf-4
WBGene00011559 umps-1
WBGene00011562 sas-7
WBGene00011596 T07G12.5
WBGene00011597 zim-1
WBGene00011601 zim-3
WBGene00011612 T08D2.7
WBGene00011629 T08G11.1
WBGene00011630 T08G11.3
WBGene00011662 T09F3.2
WBGene00011687 cwc-15
WBGene00011688 T10C6.6
WBGene00011738 T12G3.2
WBGene00011739 T12G3.4
WBGene00011746 T13F2.6
WBGene00011747 sna-2
WBGene00011761 T13H5.8
WBGene00011773 ttr-53
WBGene00011868 best-18
WBGene00011872 blos-1
WBGene00011875 cox-14
WBGene00011886 T21B10.4
WBGene00011887 set-17
WBGene00011939 prmt-9
WBGene00011957 T23F11.6
WBGene00011959 nyn-1
WBGene00011988 har-2
WBGene00012095 pssy-2
WBGene00012104 sygl-1
WBGene00012105 T27F6.6
WBGene00012109 T28A8.3
WBGene00012117 T28B11.1
WBGene00012126 T28D6.6
WBGene00012146 VB0393L.2
WBGene00012181 srt-11
WBGene00012210 W02D9.4
WBGene00012221 W03C9.5
WBGene00012276 his-74
WBGene00012277 ccch-3
WBGene00012315 immt-2
WBGene00012337 scyl-1
WBGene00012339 W07G4.5
WBGene00012341 catp-6
WBGene00012342 mtr-4
WBGene00012353 W09C5.7
WBGene00012360 tat-3
WBGene00012457 acbp-6
WBGene00012458 ash-2
WBGene00012465 Y17G7B.12
WBGene00012472 Y17G7B.21
WBGene00012476 Y18D10A.3
WBGene00012487 Y18D10A.23
WBGene00012522 Y32B12B.2
WBGene00012548 Y37D8A.6
WBGene00012553 cox-5A
WBGene00012567 Y37H2A.7
WBGene00012576 Y37H9A.1
WBGene00012584 ceh-100
WBGene00012585 lips-15
WBGene00012639 fezf-1
WBGene00012650 orc-1
WBGene00012673 dyf-17
WBGene00012674 bed-1
WBGene00012700 Y39B6A.42
WBGene00012738 eif-3.J
WBGene00012795 Y43E12A.3
WBGene00012845 set-24
WBGene00012879 fbxa-215
WBGene00012885 iscu-1
WBGene00012897 pisy-1
WBGene00012904 tiar-2
WBGene00012910 Y46G5A.20
WBGene00012930 obr-1
WBGene00012952 Y47H9C.9
WBGene00012955 Y47H9C.12
WBGene00012967 kvs-4
WBGene00012978 Y48B6A.1
WBGene00012983 men-1
WBGene00012984 Y48B6A.13
WBGene00013009 fbxc-23
WBGene00013041 pstk-1
WBGene00013075 ints-5
WBGene00013093 cup-14
WBGene00013094 Y51H1A.3
WBGene00013151 nsun-5
WBGene00013193 Y54E2A.8
WBGene00013200 Y54E5A.5
WBGene00013202 Y54E5A.7
WBGene00013217 ddl-3
WBGene00013241 ung-1
WBGene00013243 Y56A3A.31
WBGene00013348 fbxa-106
WBGene00013350 slr-2
WBGene00013354 snx-6
WBGene00013418 Y65A5A.1
WBGene00013425 ceh-91
WBGene00013441 xpb-1
WBGene00013442 Y66D12A.16
WBGene00013443 such-1
WBGene00013445 Y66D12A.19
WBGene00013484 Y69H2.9
WBGene00013523 Y73F8A.14
WBGene00013524 Y73F8A.15
WBGene00013552 gmn-1
WBGene00013567 Y75B12B.1
WBGene00013595 atg-4.1
WBGene00013610 fbxa-206
WBGene00013611 Y102A5C.2
WBGene00013613 Y102A5C.4
WBGene00013639 Y105C5A.15
WBGene00013674 Y105E8A.14
WBGene00013676 ekl-4
WBGene00013709 csnk-1
WBGene00013727 Y111B2A.1
WBGene00013728 Y111B2A.2
WBGene00013729 Y111B2A.3
WBGene00013828 Y116F11B.13
WBGene00013892 ZC434.4
WBGene00013985 sec-16A.1
WBGene00014004 fic-1
WBGene00014015 panl-3
WBGene00014016 ZK632.9
WBGene00014018 ZK632.11
WBGene00014087 ZK809.5
WBGene00014109 chpf-1
WBGene00014151 vps-15
WBGene00014163 rnh-1.2
WBGene00014176 ZK1010.2
WBGene00014177 frg-1
WBGene00014178 ZK1010.4
WBGene00014193 nhr-247
WBGene00014208 znfx-1
WBGene00014219 ZK1098.2
WBGene00014221 eif-2Balpha
WBGene00014225 ZK1098.9
WBGene00014229 ZK1128.3
WBGene00014230 gtf-2H3
WBGene00014243 dcaf-1
WBGene00014248 ZK1307.7
WBGene00014300 D2023.1
WBGene00014871 Y37H9A.5
WBGene00014965 Y106G6D.5
WBGene00015007 ain-2
WBGene00015010 ptps-1
WBGene00015012 bath-20
WBGene00015014 bath-24
WBGene00015015 math-1
WBGene00015064 B0228.7
WBGene00015073 B0238.9
WBGene00015095 B0261.7
WBGene00015096 B0261.8
WBGene00015116 paic-1
WBGene00015125 B0303.3
WBGene00015126 B0303.4
WBGene00015156 B0361.2
WBGene00015200 lido-13
WBGene00015232 B0511.6
WBGene00015233 B0511.7
WBGene00015244 B0524.5
WBGene00015245 B0524.6
WBGene00015267 chin-1
WBGene00015306 C01G5.4
WBGene00015312 C01G8.1
WBGene00015313 hpo-32
WBGene00015326 ivd-1
WBGene00015329 C02B10.4
WBGene00015453 C04G6.2
WBGene00015484 atgl-1
WBGene00015558 C06G4.4
WBGene00015577 ugt-64
WBGene00015590 bath-15
WBGene00015634 C09D4.3
WBGene00015635 C09D4.4
WBGene00015636 C09D4.6
WBGene00015677 cpg-4
WBGene00015687 chdp-1
WBGene00015698 kca-1
WBGene00015729 C13A10.2
WBGene00015755 C14B9.10
WBGene00015765 C14C11.1
WBGene00015766 C14C11.2
WBGene00015816 C16A11.3
WBGene00015817 C16A11.4
WBGene00015842 C16C8.4
WBGene00015843 C16C8.5
WBGene00015849 C16C8.11
WBGene00015850 C16C8.12
WBGene00015851 C16C8.13
WBGene00015852 C16C8.14
WBGene00015853 C16C8.16
WBGene00015970 C18E3.1
WBGene00015971 swsn-2.2
WBGene00015976 C18E3.9
WBGene00016002 gyf-1
WBGene00016025 xbx-4
WBGene00016027 C23H5.8
WBGene00016060 mms-19
WBGene00016061 hpo-15
WBGene00016113 eif-2D
WBGene00016120 C25H3.11
WBGene00016124 dnc-4
WBGene00016145 C26E6.12
WBGene00016158 ari-1.1
WBGene00016162 crh-2
WBGene00016165 wdr-60
WBGene00016169 C27F2.7
WBGene00016171 C27F2.10
WBGene00016178 mesp-1
WBGene00016192 bcl-7
WBGene00016201 tdo-2
WBGene00016236 heri-1
WBGene00016266 idhg-2
WBGene00016273 C30G12.1
WBGene00016277 C30G12.6
WBGene00016291 C31H1.8
WBGene00016313 set-4
WBGene00016321 tppp-1
WBGene00016326 ubr-1
WBGene00016340 gba-2
WBGene00016341 mtq-2
WBGene00016378 imp-3
WBGene00016387 kbp-5
WBGene00016392 sdha-2
WBGene00016402 C34D4.10
WBGene00016460 C35E7.8
WBGene00016461 C35E7.9
WBGene00016492 C37A2.6
WBGene00016493 C37A2.7
WBGene00016523 C39B5.5
WBGene00016524 C39B5.6
WBGene00016580 ppm-1.H
WBGene00016621 arch-1
WBGene00016622 mafr-1
WBGene00016632 adal-1
WBGene00016702 C46A5.6
WBGene00016792 C49H3.6
WBGene00016793 arp-11
WBGene00016803 bath-42
WBGene00016901 C53C11.4
WBGene00016978 C56G2.3
WBGene00016982 C56G2.9
WBGene00017003 D1007.5
WBGene00017007 D1007.10
WBGene00017084 E01A2.1
WBGene00017087 E01A2.5
WBGene00017120 tctn-1
WBGene00017121 cyc-2.1
WBGene00017123 maoc-1
WBGene00017132 tofu-6
WBGene00017161 rabn-5
WBGene00017163 dnpp-1
WBGene00017165 F01F1.11
WBGene00017208 fbxb-35
WBGene00017210 F07E5.5
WBGene00017219 F07F6.7
WBGene00017280 usp-39
WBGene00017303 F09F7.6
WBGene00017310 F09G2.1
WBGene00017317 attf-2
WBGene00017344 F10E7.2
WBGene00017349 farl-11
WBGene00017352 F10E7.11
WBGene00017372 F10G7.9
WBGene00017452 bath-29
WBGene00017456 F14D2.8
WBGene00017459 F14D2.11
WBGene00017460 bath-30
WBGene00017461 bath-28
WBGene00017462 F14D2.14
WBGene00017482 set-9
WBGene00017546 rpa-1
WBGene00017547 alfa-1
WBGene00017548 F18A1.7
WBGene00017549 pid-1
WBGene00017676 F21F3.7
WBGene00017685 F21H12.3
WBGene00017724 F22F7.7
WBGene00017735 did-2
WBGene00017774 nop-1
WBGene00017778 nono-1
WBGene00017818 F26D11.1
WBGene00017931 picc-1
WBGene00017985 neg-1
WBGene00018064 cdc-73
WBGene00018118 F36H12.2
WBGene00018367 F42H10.3
WBGene00018391 rpb-4
WBGene00018394 F43E2.6
WBGene00018397 F43E2.11
WBGene00018419 F44E2.6
WBGene00018480 otpl-7
WBGene00018482 F45F2.10
WBGene00018483 F45F2.11
WBGene00018508 F46F11.1
WBGene00018509 xrep-4
WBGene00018510 F46F11.7
WBGene00018513 F46F11.10
WBGene00018595 fbxa-145
WBGene00018598 F48C1.5
WBGene00018599 F48C1.6
WBGene00018612 disl-2
WBGene00018659 F52C6.2
WBGene00018660 F52C6.3
WBGene00018661 F52C6.4
WBGene00018663 math-31
WBGene00018665 bath-4
WBGene00018667 bath-7
WBGene00018668 bath-2
WBGene00018698 vha-18
WBGene00018720 F53A3.1
WBGene00018762 F53E10.6
WBGene00018767 F53G2.2
WBGene00018768 F53G2.3
WBGene00018769 mnat-1
WBGene00018774 F53G12.9
WBGene00018781 F54A3.2
WBGene00018784 F54A3.5
WBGene00018795 F54C4.4
WBGene00018805 F54D10.4
WBGene00018806 F54D10.5
WBGene00018847 marc-6
WBGene00018867 zhp-1
WBGene00018953 F56C9.10
WBGene00018995 ccpp-1
WBGene00018996 F57B9.1
WBGene00018999 F57B9.8
WBGene00019075 F59A3.2
WBGene00019079 rpa-4
WBGene00019129 F59G1.8
WBGene00019130 gbas-1
WBGene00019138 bath-21
WBGene00019139 bath-1
WBGene00019140 bath-3
WBGene00019141 bath-5
WBGene00019142 btb-4
WBGene00019157 H05C05.1
WBGene00019167 H06I04.1
WBGene00019168 H06I04.3
WBGene00019196 H14A12.3
WBGene00019209 emc-1
WBGene00019241 trm-2A
WBGene00019244 H25P19.1
WBGene00019254 H31G24.3
WBGene00019295 pfkb-1.2
WBGene00019296 mcu-1
WBGene00019343 nep-18
WBGene00019381 K04C2.3
WBGene00019429 K06A5.1
WBGene00019481 cogc-6
WBGene00019586 K09F6.3
WBGene00019594 K09H9.1
WBGene00019598 K09H9.7
WBGene00019605 ctsa-4.1
WBGene00019606 clec-88
WBGene00019627 hira-1
WBGene00019629 cid-1
WBGene00019630 emb-1
WBGene00019631 K10D2.5
WBGene00019673 K12C11.1
WBGene00019690 set-13
WBGene00019712 rmh-1
WBGene00019715 M01G5.1
WBGene00019716 M01G5.3
WBGene00019753 M03E7.1
WBGene00019757 memb-2
WBGene00019766 M4.1
WBGene00019769 M04F3.3
WBGene00019783 M70.1
WBGene00019786 M70.4
WBGene00019787 M70.5
WBGene00019792 M116.5
WBGene00019801 aak-1
WBGene00019809 R01H2.1
WBGene00019811 egg-2
WBGene00019822 ints-13
WBGene00019823 fnta-1
WBGene00019890 R05F9.6
WBGene00019899 R05G6.5
WBGene00019900 vdac-1
WBGene00020035 egg-5
WBGene00020068 cra-1
WBGene00020098 R144.10
WBGene00020102 R148.3
WBGene00020103 R148.4
WBGene00020107 R151.2
WBGene00020168 mct-5
WBGene00020185 pgk-1
WBGene00020203 T04B8.1
WBGene00020274 T05H4.11
WBGene00020320 T07F8.4
WBGene00020403 hrde-4
WBGene00020413 T10E9.3
WBGene00020417 nuo-2
WBGene00020447 mob-3
WBGene00020481 T13C2.6
WBGene00020564 T19C3.6
WBGene00020588 T19H12.2
WBGene00020592 ugt-12
WBGene00020601 T20B12.3
WBGene00020604 T20B12.7
WBGene00020629 T20F5.7
WBGene00020652 egg-4
WBGene00020694 dhhc-11
WBGene00020696 pygl-1
WBGene00020706 atg-9
WBGene00020709 T23B3.1
WBGene00020779 T24G10.2
WBGene00020819 T26A5.2
WBGene00020823 T26A5.8
WBGene00020824 T26A8.1
WBGene00020827 T26A8.4
WBGene00020894 T28D9.1
WBGene00020912 W01A11.7
WBGene00020948 era-1
WBGene00020970 W03A5.6
WBGene00021014 pid-4
WBGene00021022 W04B5.5
WBGene00021024 W04C9.2
WBGene00021035 W05F2.3
WBGene00021038 W05F2.6
WBGene00021068 W06H8.6
WBGene00021131 W10D9.3
WBGene00021155 Y4C6B.1
WBGene00021161 Y4C6B.7
WBGene00021200 cyp-31A3
WBGene00021201 Y17G9B.4
WBGene00021202 Y17G9B.5
WBGene00021205 Y17G9B.8
WBGene00021209 hgap-1
WBGene00021247 Y22D7AL.9
WBGene00021269 Y23H5A.2
WBGene00021270 pid-3
WBGene00021287 Y24D9B.1
WBGene00021293 Y25C1A.6
WBGene00021332 Y34D9A.7
WBGene00021334 vps-4
WBGene00021441 Y39A3CL.3
WBGene00021442 Y39A3CL.4
WBGene00021446 hlh-33
WBGene00021456 rfip-2
WBGene00021466 eif-2gamma
WBGene00021475 tbca-1
WBGene00021555 pid-5
WBGene00021560 coh-4
WBGene00021563 Y45G12B.2
WBGene00021649 Y47G6A.25
WBGene00021653 Y47G6A.30
WBGene00021681 Y48G1C.8
WBGene00021697 gcn-1
WBGene00021733 otub-2
WBGene00021757 taco-1
WBGene00021813 Y53G8AR.6
WBGene00021821 Y54B9A.1
WBGene00021832 syp-5
WBGene00021856 ppm-1.D
WBGene00021866 Y54F10BM.12
WBGene00021870 samt-1
WBGene00021883 Y54G2A.18
WBGene00021888 manf-1
WBGene00021906 Y55B1AR.2
WBGene00021913 cec-8
WBGene00021921 rbm-39
WBGene00021922 atg-3
WBGene00021925 immp-2
WBGene00021926 Y55F3AM.9
WBGene00021930 Y55F3AM.13
WBGene00021972 glb-31
WBGene00021973 emc-2
WBGene00022034 deps-1
WBGene00022036 Y65B4BL.4
WBGene00022037 acs-13
WBGene00022055 Y67D2.5
WBGene00022067 ivph-3
WBGene00022069 eel-1
WBGene00022074 Y69A2AR.1
WBGene00022077 vamp-7
WBGene00022113 Y71F9AL.8
WBGene00022114 Y71F9AL.9
WBGene00022116 Y71F9AL.11
WBGene00022117 Y71F9AL.12
WBGene00022171 Y71H2AM.6
WBGene00022175 Y71H2AM.10
WBGene00022203 Y73B3A.1
WBGene00022235 sqd-1
WBGene00022336 Y82E9BR.3
WBGene00022348 Y82E9BR.16
WBGene00022351 Y82E9BR.19
WBGene00022363 Y92H12BL.1
WBGene00022390 him-19
WBGene00022426 Y104H12D.2
WBGene00022427 spl-3
WBGene00022428 Y104H12D.4
WBGene00022457 Y110A7A.7
WBGene00022458 prp-31
WBGene00022462 Y110A7A.15
WBGene00022492 dss-1
WBGene00022531 morc-1
WBGene00022589 ZC317.6
WBGene00022750 tres-1
WBGene00022774 swsn-6
WBGene00022793 ZK686.3
WBGene00022799 ZK688.4
WBGene00022800 ZK688.5
WBGene00022830 ZK973.1
WBGene00022836 ZK973.11
WBGene00023405 sor-1
WBGene00023409 mbd-2
WBGene00023427 F14D2.15
WBGene00023490 F36A2.14
WBGene00044072 ham-3
WBGene00044287 F21H12.7
WBGene00044329 cpsf-4
WBGene00044341 ave-1
WBGene00044433 W10C8.6
WBGene00044449 fipr-20
WBGene00044482 F29B9.12
WBGene00044542 CD4.11
WBGene00044614 C36B1.14
WBGene00044720 metl-2
WBGene00044737 ttr-45
WBGene00044758 Y37H2A.12
WBGene00044987 K07A1.17
WBGene00045239 Y49E10.29
WBGene00045336 R11D1.12
WBGene00045418 F15B9.10
WBGene00045468 F08A8.8
WBGene00045483 oxy-5
WBGene00045517 R11D1.13
WBGene00077453 Y62F5A.12
WBGene00077489 C04G6.13
WBGene00077500 C27H6.9
WBGene00077762 Y57G11C.499
WBGene00077771 C41G7.9
WBGene00086566 C08H9.16
WBGene00184990 C14B1.12
WBGene00185006 F59B2.15
WBGene00185079 W10D9.6
WBGene00185089 C16A11.10
WBGene00189950 C39B5.14
WBGene00194747 H05C05.4
WBGene00194892 dsb-2
WBGene00195070 C16C8.20
WBGene00195072 C16C8.22
WBGene00195166 W05B10.6
WBGene00206415 F59H6.14
WBGene00206525 R74.10
WBGene00219210 Y37H2A.18
WBGene00219425 Y54G2A.73
WBGene00219454 C26H9A.3
WBGene00219489 C10C6.13
WBGene00235315 Y50D4A.10
WBGene00235329 F37B4.15
WBGene00255714 B0511.19
WBGene00270290 ZK938.11
WBGene00271694 T10E9.14
WBGene00302998 F53G2.12
WBGene00303019 Y70G10A.4
WBGene00303021 F02A9.10
WBGene00303050 C56G2.22
WBGene00303100 ZK856.19
WBGene00304220 F53G2.13
WBGene00305092 C16C8.25
