# Supplementary material for: Caenorhabditis elegans transposable elements harbor diverse transcription factor DNA-binding sites
Source: G3 (Bethesda). 2022 Jan 17;12(3):jkac009. doi: 10.1093/g3journal/jkac009 (PMC8896005; doi:10.1093/g3journal/jkac009)
Supplement: jkac009_Table_S11 [file jkac009_table_s11.xlsx]

## Sheet: Table.S11
WB.ID	GO.term
WBGene00000465	reproduction GO:0000003
WBGene00006755	reproduction GO:0000003
WBGene00003421	reproduction GO:0000003
WBGene00006379	reproduction GO:0000003
WBGene00008140	reproduction GO:0000003
WBGene00000867	reproduction GO:0000003
WBGene00004887	reproduction GO:0000003
WBGene00001653	reproduction GO:0000003
WBGene00001137	reproduction GO:0000003
WBGene00019712	reproduction GO:0000003
WBGene00000866	reproduction GO:0000003
WBGene00011280	reproduction GO:0000003
WBGene00001005	reproduction GO:0000003
WBGene00001867	reproduction GO:0000003
WBGene00019822	reproduction GO:0000003
WBGene00001748	reproduction GO:0000003
WBGene00000592	reproduction GO:0000003
WBGene00019630	reproduction GO:0000003
WBGene00002276	reproduction GO:0000003
WBGene00003783	reproduction GO:0000003
WBGene00011062	reproduction GO:0000003
WBGene00020068	reproduction GO:0000003
WBGene00004217	reproduction GO:0000003
WBGene00006374	reproduction GO:0000003
WBGene00001395	reproduction GO:0000003
WBGene00014015	reproduction GO:0000003
WBGene00003918	reproduction GO:0000003
WBGene00004105	reproduction GO:0000003
WBGene00004297	reproduction GO:0000003
WBGene00003507	reproduction GO:0000003
WBGene00006996	reproduction GO:0000003
WBGene00004702	reproduction GO:0000003
WBGene00001526	reproduction GO:0000003
WBGene00000585	reproduction GO:0000003
WBGene00004312	reproduction GO:0000003
WBGene00002244	reproduction GO:0000003
WBGene00007355	reproduction GO:0000003
WBGene00011597	reproduction GO:0000003
WBGene00004271	reproduction GO:0000003
WBGene00000935	reproduction GO:0000003
WBGene00001481	reproduction GO:0000003
WBGene00017546	reproduction GO:0000003
WBGene00008684	reproduction GO:0000003
WBGene00001401	reproduction GO:0000003
WBGene00010056	reproduction GO:0000003
WBGene00000871	reproduction GO:0000003
WBGene00002228	reproduction GO:0000003
WBGene00019481	reproduction GO:0000003
WBGene00004930	reproduction GO:0000003
WBGene00006836	reproduction GO:0000003
WBGene00002717	reproduction GO:0000003
WBGene00004274	reproduction GO:0000003
WBGene00005021	reproduction GO:0000003
WBGene00006976	reproduction GO:0000003
WBGene00006963	reproduction GO:0000003
WBGene00003036	reproduction GO:0000003
WBGene00006910	reproduction GO:0000003
WBGene00000366	reproduction GO:0000003
WBGene00020652	reproduction GO:0000003
WBGene00022390	reproduction GO:0000003
WBGene00003401	reproduction GO:0000003
WBGene00000898	reproduction GO:0000003
WBGene00000145	reproduction GO:0000003
WBGene00001402	reproduction GO:0000003
WBGene00004703	reproduction GO:0000003
WBGene00006571	reproduction GO:0000003
WBGene00001085	reproduction GO:0000003
WBGene00000804	reproduction GO:0000003
WBGene00004178	reproduction GO:0000003
WBGene00012904	reproduction GO:0000003
WBGene00003864	reproduction GO:0000003
WBGene00010785	reproduction GO:0000003
WBGene00019811	reproduction GO:0000003
WBGene00000090	reproduction GO:0000003
WBGene00022492	reproduction GO:0000003
WBGene00004085	reproduction GO:0000003
WBGene00001874	reproduction GO:0000003
WBGene00006843	reproduction GO:0000003
WBGene00013443	reproduction GO:0000003
WBGene00015698	reproduction GO:0000003
WBGene00001985	reproduction GO:0000003
WBGene00007278	reproduction GO:0000003
WBGene00004249	reproduction GO:0000003
WBGene00018995	reproduction GO:0000003
WBGene00004043	reproduction GO:0000003
WBGene00002059	reproduction GO:0000003
WBGene00000264	reproduction GO:0000003
WBGene00001236	reproduction GO:0000003
WBGene00001597	reproduction GO:0000003
WBGene00003829	reproduction GO:0000003
WBGene00002144	reproduction GO:0000003
WBGene00011559	reproduction GO:0000003
WBGene00010354	reproduction GO:0000003
WBGene00018867	reproduction GO:0000003
WBGene00000369	reproduction GO:0000003
WBGene00010734	reproduction GO:0000003
WBGene00007505	reproduction GO:0000003
WBGene00020035	reproduction GO:0000003
WBGene00011601	reproduction GO:0000003
WBGene00006375	reproduction GO:0000003
WBGene00007680	reproduction GO:0000003
WBGene00000386	reproduction GO:0000003
WBGene00021560	reproduction GO:0000003
WBGene00021200	reproduction GO:0000003
WBGene00006604	reproduction GO:0000003
WBGene00004737	reproduction GO:0000003
WBGene00001973	DNA replication GO:0006260
WBGene00004297	DNA replication GO:0006260
WBGene00017132	DNA replication GO:0006260
WBGene00017546	DNA replication GO:0006260
WBGene00019079	DNA replication GO:0006260
WBGene00010056	DNA replication GO:0006260
WBGene00004338	DNA replication GO:0006260
WBGene00000871	DNA replication GO:0006260
WBGene00002985	DNA replication GO:0006260
WBGene00001974	DNA replication GO:0006260
WBGene00006571	DNA replication GO:0006260
WBGene00012650	DNA replication GO:0006260
WBGene00022750	DNA replication GO:0006260
WBGene00003955	DNA replication GO:0006260
WBGene00020823	DNA replication GO:0006260
WBGene00003592	DNA replication GO:0006260
WBGene00077500	DNA replication GO:0006260
WBGene00012315	envelope GO:0031975
WBGene00021913	envelope GO:0031975
WBGene00021921	envelope GO:0031975
WBGene00001005	envelope GO:0031975
WBGene00001867	envelope GO:0031975
WBGene00001748	envelope GO:0031975
WBGene00006311	envelope GO:0031975
WBGene00019196	envelope GO:0031975
WBGene00010419	envelope GO:0031975
WBGene00008860	envelope GO:0031975
WBGene00018784	envelope GO:0031975
WBGene00000206	envelope GO:0031975
WBGene00021024	envelope GO:0031975
WBGene00013217	envelope GO:0031975
WBGene00003799	envelope GO:0031975
WBGene00020604	envelope GO:0031975
WBGene00008505	envelope GO:0031975
WBGene00003797	envelope GO:0031975
WBGene00006463	envelope GO:0031975
WBGene00019900	envelope GO:0031975
WBGene00016392	envelope GO:0031975
WBGene00004978	envelope GO:0031975
WBGene00015971	envelope GO:0031975
WBGene00015755	envelope GO:0031975
WBGene00013094	envelope GO:0031975
WBGene00003789	envelope GO:0031975
WBGene00006736	envelope GO:0031975
WBGene00019296	envelope GO:0031975
WBGene00013728	envelope GO:0031975
WBGene00017121	envelope GO:0031975
WBGene00001985	envelope GO:0031975
WBGene00021925	envelope GO:0031975
WBGene00020417	envelope GO:0031975
WBGene00077771	envelope GO:0031975
WBGene00012553	envelope GO:0031975
WBGene00011662	envelope GO:0031975
WBGene00011872	envelope GO:0031975
WBGene00014004	envelope GO:0031975
WBGene00022336	envelope GO:0031975
WBGene00014015	P-body GO:0000932
WBGene00003825	P-body GO:0000932
WBGene00006499	P-body GO:0000932
WBGene00018612	P-body GO:0000932
WBGene00018391	P-body GO:0000932
WBGene00011036	P-body GO:0000932
WBGene00003076	P-body GO:0000932
WBGene00000369	P-body GO:0000932
WBGene00004436	peptide biosynthetic process GO:0043043
WBGene00004498	peptide biosynthetic process GO:0043043
WBGene00004417	peptide biosynthetic process GO:0043043
WBGene00022830	peptide biosynthetic process GO:0043043
WBGene00004492	peptide biosynthetic process GO:0043043
WBGene00004432	peptide biosynthetic process GO:0043043
WBGene00004132	peptide biosynthetic process GO:0043043
WBGene00010484	peptide biosynthetic process GO:0043043
WBGene00016524	peptide biosynthetic process GO:0043043
WBGene00004482	peptide biosynthetic process GO:0043043
WBGene00003783	peptide biosynthetic process GO:0043043
WBGene00003038	peptide biosynthetic process GO:0043043
WBGene00001527	peptide biosynthetic process GO:0043043
WBGene00002244	peptide biosynthetic process GO:0043043
WBGene00011247	peptide biosynthetic process GO:0043043
WBGene00004456	peptide biosynthetic process GO:0043043
WBGene00004454	peptide biosynthetic process GO:0043043
WBGene00000935	peptide biosynthetic process GO:0043043
WBGene00001481	peptide biosynthetic process GO:0043043
WBGene00004447	peptide biosynthetic process GO:0043043
WBGene00001401	peptide biosynthetic process GO:0043043
WBGene00021697	peptide biosynthetic process GO:0043043
WBGene00003960	peptide biosynthetic process GO:0043043
WBGene00004478	peptide biosynthetic process GO:0043043
WBGene00007784	peptide biosynthetic process GO:0043043
WBGene00004423	peptide biosynthetic process GO:0043043
WBGene00001402	peptide biosynthetic process GO:0043043
WBGene00004448	peptide biosynthetic process GO:0043043
WBGene00003864	peptide biosynthetic process GO:0043043
WBGene00012126	peptide biosynthetic process GO:0043043
WBGene00004412	peptide biosynthetic process GO:0043043
WBGene00004414	peptide biosynthetic process GO:0043043
WBGene00018391	peptide biosynthetic process GO:0043043
WBGene00004433	peptide biosynthetic process GO:0043043
WBGene00021466	peptide biosynthetic process GO:0043043
WBGene00004470	peptide biosynthetic process GO:0043043
WBGene00017084	peptide biosynthetic process GO:0043043
WBGene00000772	peptide biosynthetic process GO:0043043
WBGene00002059	peptide biosynthetic process GO:0043043
WBGene00019157	peptide biosynthetic process GO:0043043
WBGene00012738	peptide biosynthetic process GO:0043043
WBGene00004431	peptide biosynthetic process GO:0043043
WBGene00004486	peptide biosynthetic process GO:0043043
WBGene00015007	peptide biosynthetic process GO:0043043
WBGene00000369	peptide biosynthetic process GO:0043043
WBGene00014176	peptide biosynthetic process GO:0043043
WBGene00016113	peptide biosynthetic process GO:0043043
WBGene00010054	peptide biosynthetic process GO:0043043
WBGene00006725	peptide biosynthetic process GO:0043043
WBGene00006728	peptide biosynthetic process GO:0043043
WBGene00017087	peptide biosynthetic process GO:0043043
WBGene00014221	peptide biosynthetic process GO:0043043
WBGene00010908	mRNA 3'-UTR binding GO:0003730
WBGene00000411	mRNA 3'-UTR binding GO:0003730
WBGene00000935	mRNA 3'-UTR binding GO:0003730
WBGene00001481	mRNA 3'-UTR binding GO:0003730
WBGene00003228	mRNA 3'-UTR binding GO:0003730
WBGene00001401	mRNA 3'-UTR binding GO:0003730
WBGene00001402	mRNA 3'-UTR binding GO:0003730
WBGene00003864	mRNA 3'-UTR binding GO:0003730
WBGene00003231	mRNA 3'-UTR binding GO:0003730
WBGene00000772	mRNA 3'-UTR binding GO:0003730
WBGene00003014	mRNA 3'-UTR binding GO:0003730
WBGene00004027	mRNA 3'-UTR binding GO:0003730
WBGene00006647	amide transport GO:0042886
WBGene00001819	amide transport GO:0042886
WBGene00013985	amide transport GO:0042886
WBGene00010892	amide transport GO:0042886
WBGene00003905	amide transport GO:0042886
WBGene00020694	amide transport GO:0042886
WBGene00006785	amide transport GO:0042886
WBGene00021456	amide transport GO:0042886
WBGene00004756	amide transport GO:0042886
WBGene00008860	amide transport GO:0042886
WBGene00010736	amide transport GO:0042886
WBGene00006374	amide transport GO:0042886
WBGene00044542	amide transport GO:0042886
WBGene00000159	amide transport GO:0042886
WBGene00013595	amide transport GO:0042886
WBGene00021813	amide transport GO:0042886
WBGene00003799	amide transport GO:0042886
WBGene00000585	amide transport GO:0042886
WBGene00017735	amide transport GO:0042886
WBGene00270290	amide transport GO:0042886
WBGene00009829	amide transport GO:0042886
WBGene00014151	amide transport GO:0042886
WBGene00004268	amide transport GO:0042886
WBGene00003797	amide transport GO:0042886
WBGene00019481	amide transport GO:0042886
WBGene00004274	amide transport GO:0042886
WBGene00003835	amide transport GO:0042886
WBGene00006933	amide transport GO:0042886
WBGene00020706	amide transport GO:0042886
WBGene00021883	amide transport GO:0042886
WBGene00007167	amide transport GO:0042886
WBGene00000898	amide transport GO:0042886
WBGene00019757	amide transport GO:0042886
WBGene00003789	amide transport GO:0042886
WBGene00022492	amide transport GO:0042886
WBGene00000565	amide transport GO:0042886
WBGene00016165	amide transport GO:0042886
WBGene00002076	amide transport GO:0042886
WBGene00002632	amide transport GO:0042886
WBGene00018391	amide transport GO:0042886
WBGene00016120	amide transport GO:0042886
WBGene00011054	amide transport GO:0042886
WBGene00006843	amide transport GO:0042886
WBGene00010459	amide transport GO:0042886
WBGene00016171	amide transport GO:0042886
WBGene00010040	amide transport GO:0042886
WBGene00006373	amide transport GO:0042886
WBGene00021925	amide transport GO:0042886
WBGene00011629	amide transport GO:0042886
WBGene00011488	amide transport GO:0042886
WBGene00003421	meiotic cell cycle GO:0051321
WBGene00008140	meiotic cell cycle GO:0051321
WBGene00000867	meiotic cell cycle GO:0051321
WBGene00019712	meiotic cell cycle GO:0051321
WBGene00011280	meiotic cell cycle GO:0051321
WBGene00001005	meiotic cell cycle GO:0051321
WBGene00001867	meiotic cell cycle GO:0051321
WBGene00019822	meiotic cell cycle GO:0051321
WBGene00001748	meiotic cell cycle GO:0051321
WBGene00000592	meiotic cell cycle GO:0051321
WBGene00019630	meiotic cell cycle GO:0051321
WBGene00002276	meiotic cell cycle GO:0051321
WBGene00011062	meiotic cell cycle GO:0051321
WBGene00020068	meiotic cell cycle GO:0051321
WBGene00004105	meiotic cell cycle GO:0051321
WBGene00004297	meiotic cell cycle GO:0051321
WBGene00006996	meiotic cell cycle GO:0051321
WBGene00001526	meiotic cell cycle GO:0051321
WBGene00011597	meiotic cell cycle GO:0051321
WBGene00017546	meiotic cell cycle GO:0051321
WBGene00001401	meiotic cell cycle GO:0051321
WBGene00010056	meiotic cell cycle GO:0051321
WBGene00000871	meiotic cell cycle GO:0051321
WBGene00002228	meiotic cell cycle GO:0051321
WBGene00006976	meiotic cell cycle GO:0051321
WBGene00020652	meiotic cell cycle GO:0051321
WBGene00022390	meiotic cell cycle GO:0051321
WBGene00003401	meiotic cell cycle GO:0051321
WBGene00000145	meiotic cell cycle GO:0051321
WBGene00006571	meiotic cell cycle GO:0051321
WBGene00001085	meiotic cell cycle GO:0051321
WBGene00000804	meiotic cell cycle GO:0051321
WBGene00003864	meiotic cell cycle GO:0051321
WBGene00010785	meiotic cell cycle GO:0051321
WBGene00004085	meiotic cell cycle GO:0051321
WBGene00001874	meiotic cell cycle GO:0051321
WBGene00013443	meiotic cell cycle GO:0051321
WBGene00015698	meiotic cell cycle GO:0051321
WBGene00007278	meiotic cell cycle GO:0051321
WBGene00004043	meiotic cell cycle GO:0051321
WBGene00000264	meiotic cell cycle GO:0051321
WBGene00001236	meiotic cell cycle GO:0051321
WBGene00001597	meiotic cell cycle GO:0051321
WBGene00010354	meiotic cell cycle GO:0051321
WBGene00018867	meiotic cell cycle GO:0051321
WBGene00020035	meiotic cell cycle GO:0051321
WBGene00011601	meiotic cell cycle GO:0051321
WBGene00006375	meiotic cell cycle GO:0051321
WBGene00000386	meiotic cell cycle GO:0051321
WBGene00021560	meiotic cell cycle GO:0051321
WBGene00021200	meiotic cell cycle GO:0051321
WBGene00004737	meiotic cell cycle GO:0051321
WBGene00008781	membrane-enclosed lumen GO:0031974
WBGene00003421	membrane-enclosed lumen GO:0031974
WBGene00005014	membrane-enclosed lumen GO:0031974
WBGene00016978	membrane-enclosed lumen GO:0031974
WBGene00018769	membrane-enclosed lumen GO:0031974
WBGene00008081	membrane-enclosed lumen GO:0031974
WBGene00015232	membrane-enclosed lumen GO:0031974
WBGene00004887	membrane-enclosed lumen GO:0031974
WBGene00019712	membrane-enclosed lumen GO:0031974
WBGene00006964	membrane-enclosed lumen GO:0031974
WBGene00010990	membrane-enclosed lumen GO:0031974
WBGene00013441	membrane-enclosed lumen GO:0031974
WBGene00001867	membrane-enclosed lumen GO:0031974
WBGene00021888	membrane-enclosed lumen GO:0031974
WBGene00017352	membrane-enclosed lumen GO:0031974
WBGene00004482	membrane-enclosed lumen GO:0031974
WBGene00023405	membrane-enclosed lumen GO:0031974
WBGene00011062	membrane-enclosed lumen GO:0031974
WBGene00012978	membrane-enclosed lumen GO:0031974
WBGene00001973	membrane-enclosed lumen GO:0031974
WBGene00012458	membrane-enclosed lumen GO:0031974
WBGene00004105	membrane-enclosed lumen GO:0031974
WBGene00004297	membrane-enclosed lumen GO:0031974
WBGene00004702	membrane-enclosed lumen GO:0031974
WBGene00013676	membrane-enclosed lumen GO:0031974
WBGene00010420	membrane-enclosed lumen GO:0031974
WBGene00007355	membrane-enclosed lumen GO:0031974
WBGene00011597	membrane-enclosed lumen GO:0031974
WBGene00011247	membrane-enclosed lumen GO:0031974
WBGene00022774	membrane-enclosed lumen GO:0031974
WBGene00001503	membrane-enclosed lumen GO:0031974
WBGene00020604	membrane-enclosed lumen GO:0031974
WBGene00014177	membrane-enclosed lumen GO:0031974
WBGene00001481	membrane-enclosed lumen GO:0031974
WBGene00019629	membrane-enclosed lumen GO:0031974
WBGene00013892	membrane-enclosed lumen GO:0031974
WBGene00017546	membrane-enclosed lumen GO:0031974
WBGene00008684	membrane-enclosed lumen GO:0031974
WBGene00019079	membrane-enclosed lumen GO:0031974
WBGene00010056	membrane-enclosed lumen GO:0031974
WBGene00020320	membrane-enclosed lumen GO:0031974
WBGene00002717	membrane-enclosed lumen GO:0031974
WBGene00022531	membrane-enclosed lumen GO:0031974
WBGene00009211	membrane-enclosed lumen GO:0031974
WBGene00000774	membrane-enclosed lumen GO:0031974
WBGene00001155	membrane-enclosed lumen GO:0031974
WBGene00021205	membrane-enclosed lumen GO:0031974
WBGene00001832	membrane-enclosed lumen GO:0031974
WBGene00001974	membrane-enclosed lumen GO:0031974
WBGene00006976	membrane-enclosed lumen GO:0031974
WBGene00007784	membrane-enclosed lumen GO:0031974
WBGene00003036	membrane-enclosed lumen GO:0031974
WBGene00000366	membrane-enclosed lumen GO:0031974
WBGene00007050	membrane-enclosed lumen GO:0031974
WBGene00015971	membrane-enclosed lumen GO:0031974
WBGene00004703	membrane-enclosed lumen GO:0031974
WBGene00006571	membrane-enclosed lumen GO:0031974
WBGene00012650	membrane-enclosed lumen GO:0031974
WBGene00001085	membrane-enclosed lumen GO:0031974
WBGene00000804	membrane-enclosed lumen GO:0031974
WBGene00020601	membrane-enclosed lumen GO:0031974
WBGene00008624	membrane-enclosed lumen GO:0031974
WBGene00010785	membrane-enclosed lumen GO:0031974
WBGene00018064	membrane-enclosed lumen GO:0031974
WBGene00015233	membrane-enclosed lumen GO:0031974
WBGene00018391	membrane-enclosed lumen GO:0031974
WBGene00017121	membrane-enclosed lumen GO:0031974
WBGene00006542	membrane-enclosed lumen GO:0031974
WBGene00013151	membrane-enclosed lumen GO:0031974
WBGene00004461	membrane-enclosed lumen GO:0031974
WBGene00019168	membrane-enclosed lumen GO:0031974
WBGene00020823	membrane-enclosed lumen GO:0031974
WBGene00303021	membrane-enclosed lumen GO:0031974
WBGene00001236	membrane-enclosed lumen GO:0031974
WBGene00014230	membrane-enclosed lumen GO:0031974
WBGene00000933	membrane-enclosed lumen GO:0031974
WBGene00018867	membrane-enclosed lumen GO:0031974
WBGene00000833	membrane-enclosed lumen GO:0031974
WBGene00001092	membrane-enclosed lumen GO:0031974
WBGene00007971	membrane-enclosed lumen GO:0031974
WBGene00018513	membrane-enclosed lumen GO:0031974
WBGene00010054	membrane-enclosed lumen GO:0031974
WBGene00011601	membrane-enclosed lumen GO:0031974
WBGene00006375	membrane-enclosed lumen GO:0031974
WBGene00011872	membrane-enclosed lumen GO:0031974
WBGene00012885	membrane-enclosed lumen GO:0031974
WBGene00004737	membrane-enclosed lumen GO:0031974
WBGene00000465	embryo development ending in birth or egg hatching GO:0009792
WBGene00000186	embryo development ending in birth or egg hatching GO:0009792
WBGene00006379	embryo development ending in birth or egg hatching GO:0009792
WBGene00004887	embryo development ending in birth or egg hatching GO:0009792
WBGene00006437	embryo development ending in birth or egg hatching GO:0009792
WBGene00006311	embryo development ending in birth or egg hatching GO:0009792
WBGene00006913	embryo development ending in birth or egg hatching GO:0009792
WBGene00004980	embryo development ending in birth or egg hatching GO:0009792
WBGene00002276	embryo development ending in birth or egg hatching GO:0009792
WBGene00000411	embryo development ending in birth or egg hatching GO:0009792
WBGene00004105	embryo development ending in birth or egg hatching GO:0009792
WBGene00003799	embryo development ending in birth or egg hatching GO:0009792
WBGene00004297	embryo development ending in birth or egg hatching GO:0009792
WBGene00006996	embryo development ending in birth or egg hatching GO:0009792
WBGene00017132	embryo development ending in birth or egg hatching GO:0009792
WBGene00003228	embryo development ending in birth or egg hatching GO:0009792
WBGene00004268	embryo development ending in birth or egg hatching GO:0009792
WBGene00003797	embryo development ending in birth or egg hatching GO:0009792
WBGene00000871	embryo development ending in birth or egg hatching GO:0009792
WBGene00004274	embryo development ending in birth or egg hatching GO:0009792
WBGene00005021	embryo development ending in birth or egg hatching GO:0009792
WBGene00006976	embryo development ending in birth or egg hatching GO:0009792
WBGene00003036	embryo development ending in birth or egg hatching GO:0009792
WBGene00006910	embryo development ending in birth or egg hatching GO:0009792
WBGene00000366	embryo development ending in birth or egg hatching GO:0009792
WBGene00003035	embryo development ending in birth or egg hatching GO:0009792
WBGene00000145	embryo development ending in birth or egg hatching GO:0009792
WBGene00006571	embryo development ending in birth or egg hatching GO:0009792
WBGene00000090	embryo development ending in birth or egg hatching GO:0009792
WBGene00003789	embryo development ending in birth or egg hatching GO:0009792
WBGene00022492	embryo development ending in birth or egg hatching GO:0009792
WBGene00004085	embryo development ending in birth or egg hatching GO:0009792
WBGene00006736	embryo development ending in birth or egg hatching GO:0009792
WBGene00002632	embryo development ending in birth or egg hatching GO:0009792
WBGene00006700	embryo development ending in birth or egg hatching GO:0009792
WBGene00015698	embryo development ending in birth or egg hatching GO:0009792
WBGene00001985	embryo development ending in birth or egg hatching GO:0009792
WBGene00002059	embryo development ending in birth or egg hatching GO:0009792
WBGene00000264	embryo development ending in birth or egg hatching GO:0009792
WBGene00001597	embryo development ending in birth or egg hatching GO:0009792
WBGene00006977	embryo development ending in birth or egg hatching GO:0009792
WBGene00003829	embryo development ending in birth or egg hatching GO:0009792
WBGene00011559	embryo development ending in birth or egg hatching GO:0009792
WBGene00004732	embryo development ending in birth or egg hatching GO:0009792
WBGene00008140	damaged DNA binding GO:0003684
WBGene00017546	damaged DNA binding GO:0003684
WBGene00010056	damaged DNA binding GO:0003684
WBGene00006963	damaged DNA binding GO:0003684
WBGene00008082	damaged DNA binding GO:0003684
WBGene00004737	damaged DNA binding GO:0003684
WBGene00004132	ribonucleoprotein granule GO:0035770
WBGene00022034	ribonucleoprotein granule GO:0035770
WBGene00011061	ribonucleoprotein granule GO:0035770
WBGene00014015	ribonucleoprotein granule GO:0035770
WBGene00003918	ribonucleoprotein granule GO:0035770
WBGene00003507	ribonucleoprotein granule GO:0035770
WBGene00002244	ribonucleoprotein granule GO:0035770
WBGene00003825	ribonucleoprotein granule GO:0035770
WBGene00004916	ribonucleoprotein granule GO:0035770
WBGene00003228	ribonucleoprotein granule GO:0035770
WBGene00019629	ribonucleoprotein granule GO:0035770
WBGene00006499	ribonucleoprotein granule GO:0035770
WBGene00001402	ribonucleoprotein granule GO:0035770
WBGene00004178	ribonucleoprotein granule GO:0035770
WBGene00012904	ribonucleoprotein granule GO:0035770
WBGene00003864	ribonucleoprotein granule GO:0035770
WBGene00018612	ribonucleoprotein granule GO:0035770
WBGene00021287	ribonucleoprotein granule GO:0035770
WBGene00018391	ribonucleoprotein granule GO:0035770
WBGene00003231	ribonucleoprotein granule GO:0035770
WBGene00002059	ribonucleoprotein granule GO:0035770
WBGene00001597	ribonucleoprotein granule GO:0035770
WBGene00011036	ribonucleoprotein granule GO:0035770
WBGene00003076	ribonucleoprotein granule GO:0035770
WBGene00000369	ribonucleoprotein granule GO:0035770
WBGene00010734	ribonucleoprotein granule GO:0035770
WBGene00004027	ribonucleoprotein granule GO:0035770
WBGene00003918	establishment of mitotic spindle orientation GO:0000132
WBGene00003799	establishment of mitotic spindle orientation GO:0000132
WBGene00003797	establishment of mitotic spindle orientation GO:0000132
WBGene00003395	establishment of mitotic spindle orientation GO:0000132
WBGene00003789	establishment of mitotic spindle orientation GO:0000132
WBGene00000420	establishment of mitotic spindle orientation GO:0000132
WBGene00001678	establishment of mitotic spindle orientation GO:0000132
WBGene00004732	establishment of mitotic spindle orientation GO:0000132
WBGene00013985	Golgi organization GO:0007030
WBGene00006437	Golgi organization GO:0007030
WBGene00001526	Golgi organization GO:0007030
WBGene00000585	Golgi organization GO:0007030
WBGene00009829	Golgi organization GO:0007030
WBGene00002070	Golgi organization GO:0007030
WBGene00003421	homologous recombination GO:0035825
WBGene00008140	homologous recombination GO:0035825
WBGene00019712	homologous recombination GO:0035825
WBGene00002276	homologous recombination GO:0035825
WBGene00004297	homologous recombination GO:0035825
WBGene00006976	homologous recombination GO:0035825
WBGene00010785	homologous recombination GO:0035825
WBGene00004085	homologous recombination GO:0035825
WBGene00001874	homologous recombination GO:0035825
WBGene00018867	homologous recombination GO:0035825
WBGene00006375	homologous recombination GO:0035825
WBGene00004436	structural constituent of ribosome GO:0003735
WBGene00004418	structural constituent of ribosome GO:0003735
WBGene00004498	structural constituent of ribosome GO:0003735
WBGene00004417	structural constituent of ribosome GO:0003735
WBGene00022830	structural constituent of ribosome GO:0003735
WBGene00004492	structural constituent of ribosome GO:0003735
WBGene00004432	structural constituent of ribosome GO:0003735
WBGene00004482	structural constituent of ribosome GO:0003735
WBGene00011247	structural constituent of ribosome GO:0003735
WBGene00004456	structural constituent of ribosome GO:0003735
WBGene00004454	structural constituent of ribosome GO:0003735
WBGene00004447	structural constituent of ribosome GO:0003735
WBGene00004478	structural constituent of ribosome GO:0003735
WBGene00004423	structural constituent of ribosome GO:0003735
WBGene00004448	structural constituent of ribosome GO:0003735
WBGene00004412	structural constituent of ribosome GO:0003735
WBGene00004414	structural constituent of ribosome GO:0003735
WBGene00004433	structural constituent of ribosome GO:0003735
WBGene00004470	structural constituent of ribosome GO:0003735
WBGene00004431	structural constituent of ribosome GO:0003735
WBGene00004486	structural constituent of ribosome GO:0003735
WBGene00000933	structural constituent of ribosome GO:0003735
WBGene00004479	structural constituent of ribosome GO:0003735
WBGene00006725	structural constituent of ribosome GO:0003735
WBGene00006728	structural constituent of ribosome GO:0003735
WBGene00001137	ATPase-coupled ion transmembrane transporter activity GO:0042625
WBGene00006913	ATPase-coupled ion transmembrane transporter activity GO:0042625
WBGene00018698	ATPase-coupled ion transmembrane transporter activity GO:0042625
WBGene00006916	ATPase-coupled ion transmembrane transporter activity GO:0042625
WBGene00012341	ATPase-coupled ion transmembrane transporter activity GO:0042625
WBGene00006910	ATPase-coupled ion transmembrane transporter activity GO:0042625
WBGene00006911	ATPase-coupled ion transmembrane transporter activity GO:0042625
WBGene00000411	mRNA transport GO:0051028
WBGene00021813	mRNA transport GO:0051028
WBGene00003799	mRNA transport GO:0051028
WBGene00003835	mRNA transport GO:0051028
WBGene00022492	mRNA transport GO:0051028
WBGene00018391	mRNA transport GO:0051028
WBGene00016171	mRNA transport GO:0051028
WBGene00004132	pole plasm GO:0045495
WBGene00022034	pole plasm GO:0045495
WBGene00011061	pole plasm GO:0045495
WBGene00003918	pole plasm GO:0045495
WBGene00003507	pole plasm GO:0045495
WBGene00002244	pole plasm GO:0045495
WBGene00004916	pole plasm GO:0045495
WBGene00003228	pole plasm GO:0045495
WBGene00019629	pole plasm GO:0045495
WBGene00001402	pole plasm GO:0045495
WBGene00004178	pole plasm GO:0045495
WBGene00003864	pole plasm GO:0045495
WBGene00003231	pole plasm GO:0045495
WBGene00002059	pole plasm GO:0045495
WBGene00001597	pole plasm GO:0045495
WBGene00000369	pole plasm GO:0045495
WBGene00010734	pole plasm GO:0045495
WBGene00004027	pole plasm GO:0045495
WBGene00004436	ribonucleoprotein complex subunit organization GO:0071826
WBGene00004417	ribonucleoprotein complex subunit organization GO:0071826
WBGene00017280	ribonucleoprotein complex subunit organization GO:0071826
WBGene00004887	ribonucleoprotein complex subunit organization GO:0071826
WBGene00004980	ribonucleoprotein complex subunit organization GO:0071826
WBGene00004916	ribonucleoprotein complex subunit organization GO:0071826
WBGene00013892	ribonucleoprotein complex subunit organization GO:0071826
WBGene00007784	ribonucleoprotein complex subunit organization GO:0071826
WBGene00022458	ribonucleoprotein complex subunit organization GO:0071826
WBGene00004187	ribonucleoprotein complex subunit organization GO:0071826
WBGene00004414	ribonucleoprotein complex subunit organization GO:0071826
WBGene00018064	ribonucleoprotein complex subunit organization GO:0071826
WBGene00018391	ribonucleoprotein complex subunit organization GO:0071826
WBGene00021466	ribonucleoprotein complex subunit organization GO:0071826
WBGene00019157	ribonucleoprotein complex subunit organization GO:0071826
WBGene00016113	ribonucleoprotein complex subunit organization GO:0071826
WBGene00000465	multi-organism process GO:0051704
WBGene00000867	multi-organism process GO:0051704
WBGene00004887	multi-organism process GO:0051704
WBGene00000866	multi-organism process GO:0051704
WBGene00019822	multi-organism process GO:0051704
WBGene00003783	multi-organism process GO:0051704
WBGene00006374	multi-organism process GO:0051704
WBGene00003918	multi-organism process GO:0051704
WBGene00004105	multi-organism process GO:0051704
WBGene00003507	multi-organism process GO:0051704
WBGene00001526	multi-organism process GO:0051704
WBGene00002244	multi-organism process GO:0051704
WBGene00004271	multi-organism process GO:0051704
WBGene00000935	multi-organism process GO:0051704
WBGene00001481	multi-organism process GO:0051704
WBGene00000871	multi-organism process GO:0051704
WBGene00004930	multi-organism process GO:0051704
WBGene00004274	multi-organism process GO:0051704
WBGene00006910	multi-organism process GO:0051704
WBGene00000366	multi-organism process GO:0051704
WBGene00020652	multi-organism process GO:0051704
WBGene00003401	multi-organism process GO:0051704
WBGene00000804	multi-organism process GO:0051704
WBGene00004178	multi-organism process GO:0051704
WBGene00003864	multi-organism process GO:0051704
WBGene00019811	multi-organism process GO:0051704
WBGene00022492	multi-organism process GO:0051704
WBGene00015698	multi-organism process GO:0051704
WBGene00002059	multi-organism process GO:0051704
WBGene00001597	multi-organism process GO:0051704
WBGene00003829	multi-organism process GO:0051704
WBGene00002144	multi-organism process GO:0051704
WBGene00011559	multi-organism process GO:0051704
WBGene00010354	multi-organism process GO:0051704
WBGene00000369	multi-organism process GO:0051704
WBGene00007505	multi-organism process GO:0051704
WBGene00020035	multi-organism process GO:0051704
WBGene00021200	multi-organism process GO:0051704
WBGene00006604	multi-organism process GO:0051704
WBGene00008140	single-stranded DNA binding GO:0003697
WBGene00004297	single-stranded DNA binding GO:0003697
WBGene00017546	single-stranded DNA binding GO:0003697
WBGene00019079	single-stranded DNA binding GO:0003697
WBGene00010056	single-stranded DNA binding GO:0003697
WBGene00010195	single-stranded DNA binding GO:0003697
WBGene00018391	single-stranded DNA binding GO:0003697
WBGene00008082	single-stranded DNA binding GO:0003697
WBGene00000867	anatomical structure maturation GO:0071695
WBGene00000866	anatomical structure maturation GO:0071695
WBGene00003401	anatomical structure maturation GO:0071695
WBGene00003864	anatomical structure maturation GO:0071695
WBGene00002059	anatomical structure maturation GO:0071695
WBGene00002144	anatomical structure maturation GO:0071695
WBGene00001745	anatomical structure maturation GO:0071695
WBGene00004297	identical protein binding GO:0042802
WBGene00002244	identical protein binding GO:0042802
WBGene00014177	identical protein binding GO:0042802
WBGene00017163	identical protein binding GO:0042802
WBGene00004930	identical protein binding GO:0042802
WBGene00017123	identical protein binding GO:0042802
WBGene00018660	identical protein binding GO:0042802
WBGene00019296	identical protein binding GO:0042802
WBGene00015010	identical protein binding GO:0042802
WBGene00003829	identical protein binding GO:0042802
WBGene00004326	identical protein binding GO:0042802
WBGene00006375	identical protein binding GO:0042802
WBGene00014221	identical protein binding GO:0042802
WBGene00015116	identical protein binding GO:0042802
WBGene00008140	recombinational repair GO:0000725
WBGene00019712	recombinational repair GO:0000725
WBGene00002276	recombinational repair GO:0000725
WBGene00004297	recombinational repair GO:0000725
WBGene00017546	recombinational repair GO:0000725
WBGene00019079	recombinational repair GO:0000725
WBGene00010056	recombinational repair GO:0000725
WBGene00022492	recombinational repair GO:0000725
WBGene00000264	recombinational repair GO:0000725
WBGene00008082	recombinational repair GO:0000725
WBGene00004737	recombinational repair GO:0000725
WBGene00001819	gene silencing by RNA GO:0031047
WBGene00011959	gene silencing by RNA GO:0031047
WBGene00006964	gene silencing by RNA GO:0031047
WBGene00022034	gene silencing by RNA GO:0031047
WBGene00010260	gene silencing by RNA GO:0031047
WBGene00010263	gene silencing by RNA GO:0031047
WBGene00017549	gene silencing by RNA GO:0031047
WBGene00011061	gene silencing by RNA GO:0031047
WBGene00003507	gene silencing by RNA GO:0031047
WBGene00017132	gene silencing by RNA GO:0031047
WBGene00022531	gene silencing by RNA GO:0031047
WBGene00008514	gene silencing by RNA GO:0031047
WBGene00014208	gene silencing by RNA GO:0031047
WBGene00021270	gene silencing by RNA GO:0031047
WBGene00003014	gene silencing by RNA GO:0031047
WBGene00004326	gene silencing by RNA GO:0031047
WBGene00000369	gene silencing by RNA GO:0031047
WBGene00010734	gene silencing by RNA GO:0031047
WBGene00020403	gene silencing by RNA GO:0031047
WBGene00006626	gene silencing by RNA GO:0031047
WBGene00003918	spindle localization GO:0051653
WBGene00013709	spindle localization GO:0051653
WBGene00003799	spindle localization GO:0051653
WBGene00003797	spindle localization GO:0051653
WBGene00003395	spindle localization GO:0051653
WBGene00003789	spindle localization GO:0051653
WBGene00015698	spindle localization GO:0051653
WBGene00000420	spindle localization GO:0051653
WBGene00001678	spindle localization GO:0051653
WBGene00004732	spindle localization GO:0051653
WBGene00008781	non-membrane-bounded organelle GO:0043228
WBGene00004436	non-membrane-bounded organelle GO:0043228
WBGene00003421	non-membrane-bounded organelle GO:0043228
WBGene00004418	non-membrane-bounded organelle GO:0043228
WBGene00004498	non-membrane-bounded organelle GO:0043228
WBGene00006379	non-membrane-bounded organelle GO:0043228
WBGene00004417	non-membrane-bounded organelle GO:0043228
WBGene00000867	non-membrane-bounded organelle GO:0043228
WBGene00008081	non-membrane-bounded organelle GO:0043228
WBGene00022830	non-membrane-bounded organelle GO:0043228
WBGene00004492	non-membrane-bounded organelle GO:0043228
WBGene00016461	non-membrane-bounded organelle GO:0043228
WBGene00021913	non-membrane-bounded organelle GO:0043228
WBGene00015232	non-membrane-bounded organelle GO:0043228
WBGene00016313	non-membrane-bounded organelle GO:0043228
WBGene00019712	non-membrane-bounded organelle GO:0043228
WBGene00006964	non-membrane-bounded organelle GO:0043228
WBGene00000866	non-membrane-bounded organelle GO:0043228
WBGene00018781	non-membrane-bounded organelle GO:0043228
WBGene00004432	non-membrane-bounded organelle GO:0043228
WBGene00004132	non-membrane-bounded organelle GO:0043228
WBGene00009267	non-membrane-bounded organelle GO:0043228
WBGene00006437	non-membrane-bounded organelle GO:0043228
WBGene00001005	non-membrane-bounded organelle GO:0043228
WBGene00001867	non-membrane-bounded organelle GO:0043228
WBGene00010296	non-membrane-bounded organelle GO:0043228
WBGene00001748	non-membrane-bounded organelle GO:0043228
WBGene00022034	non-membrane-bounded organelle GO:0043228
WBGene00002783	non-membrane-bounded organelle GO:0043228
WBGene00002276	non-membrane-bounded organelle GO:0043228
WBGene00004482	non-membrane-bounded organelle GO:0043228
WBGene00007615	non-membrane-bounded organelle GO:0043228
WBGene00016387	non-membrane-bounded organelle GO:0043228
WBGene00011062	non-membrane-bounded organelle GO:0043228
WBGene00020068	non-membrane-bounded organelle GO:0043228
WBGene00012978	non-membrane-bounded organelle GO:0043228
WBGene00001973	non-membrane-bounded organelle GO:0043228
WBGene00011061	non-membrane-bounded organelle GO:0043228
WBGene00009203	non-membrane-bounded organelle GO:0043228
WBGene00007048	non-membrane-bounded organelle GO:0043228
WBGene00010664	non-membrane-bounded organelle GO:0043228
WBGene00014015	non-membrane-bounded organelle GO:0043228
WBGene00003918	non-membrane-bounded organelle GO:0043228
WBGene00004105	non-membrane-bounded organelle GO:0043228
WBGene00013709	non-membrane-bounded organelle GO:0043228
WBGene00004297	non-membrane-bounded organelle GO:0043228
WBGene00003507	non-membrane-bounded organelle GO:0043228
WBGene00016124	non-membrane-bounded organelle GO:0043228
WBGene00013676	non-membrane-bounded organelle GO:0043228
WBGene00010420	non-membrane-bounded organelle GO:0043228
WBGene00002244	non-membrane-bounded organelle GO:0043228
WBGene00000542	non-membrane-bounded organelle GO:0043228
WBGene00007355	non-membrane-bounded organelle GO:0043228
WBGene00011597	non-membrane-bounded organelle GO:0043228
WBGene00011247	non-membrane-bounded organelle GO:0043228
WBGene00003825	non-membrane-bounded organelle GO:0043228
WBGene00011630	non-membrane-bounded organelle GO:0043228
WBGene00004456	non-membrane-bounded organelle GO:0043228
WBGene00022774	non-membrane-bounded organelle GO:0043228
WBGene00017724	non-membrane-bounded organelle GO:0043228
WBGene00016162	non-membrane-bounded organelle GO:0043228
WBGene00004454	non-membrane-bounded organelle GO:0043228
WBGene00014177	non-membrane-bounded organelle GO:0043228
WBGene00004916	non-membrane-bounded organelle GO:0043228
WBGene00003228	non-membrane-bounded organelle GO:0043228
WBGene00019629	non-membrane-bounded organelle GO:0043228
WBGene00013892	non-membrane-bounded organelle GO:0043228
WBGene00006499	non-membrane-bounded organelle GO:0043228
WBGene00018367	non-membrane-bounded organelle GO:0043228
WBGene00004447	non-membrane-bounded organelle GO:0043228
WBGene00017546	non-membrane-bounded organelle GO:0043228
WBGene00008684	non-membrane-bounded organelle GO:0043228
WBGene00019079	non-membrane-bounded organelle GO:0043228
WBGene00010056	non-membrane-bounded organelle GO:0043228
WBGene00021697	non-membrane-bounded organelle GO:0043228
WBGene00004338	non-membrane-bounded organelle GO:0043228
WBGene00000871	non-membrane-bounded organelle GO:0043228
WBGene00002228	non-membrane-bounded organelle GO:0043228
WBGene00010195	non-membrane-bounded organelle GO:0043228
WBGene00021475	non-membrane-bounded organelle GO:0043228
WBGene00006836	non-membrane-bounded organelle GO:0043228
WBGene00002717	non-membrane-bounded organelle GO:0043228
WBGene00004274	non-membrane-bounded organelle GO:0043228
WBGene00009211	non-membrane-bounded organelle GO:0043228
WBGene00004478	non-membrane-bounded organelle GO:0043228
WBGene00001832	non-membrane-bounded organelle GO:0043228
WBGene00001974	non-membrane-bounded organelle GO:0043228
WBGene00002344	non-membrane-bounded organelle GO:0043228
WBGene00006976	non-membrane-bounded organelle GO:0043228
WBGene00007784	non-membrane-bounded organelle GO:0043228
WBGene00011206	non-membrane-bounded organelle GO:0043228
WBGene00003036	non-membrane-bounded organelle GO:0043228
WBGene00007050	non-membrane-bounded organelle GO:0043228
WBGene00044072	non-membrane-bounded organelle GO:0043228
WBGene00016493	non-membrane-bounded organelle GO:0043228
WBGene00015971	non-membrane-bounded organelle GO:0043228
WBGene00004423	non-membrane-bounded organelle GO:0043228
WBGene00016321	non-membrane-bounded organelle GO:0043228
WBGene00001402	non-membrane-bounded organelle GO:0043228
WBGene00006571	non-membrane-bounded organelle GO:0043228
WBGene00012650	non-membrane-bounded organelle GO:0043228
WBGene00001085	non-membrane-bounded organelle GO:0043228
WBGene00000804	non-membrane-bounded organelle GO:0043228
WBGene00004873	non-membrane-bounded organelle GO:0043228
WBGene00020601	non-membrane-bounded organelle GO:0043228
WBGene00015484	non-membrane-bounded organelle GO:0043228
WBGene00004178	non-membrane-bounded organelle GO:0043228
WBGene00004448	non-membrane-bounded organelle GO:0043228
WBGene00012904	non-membrane-bounded organelle GO:0043228
WBGene00003864	non-membrane-bounded organelle GO:0043228
WBGene00010785	non-membrane-bounded organelle GO:0043228
WBGene00018612	non-membrane-bounded organelle GO:0043228
WBGene00004412	non-membrane-bounded organelle GO:0043228
WBGene00008514	non-membrane-bounded organelle GO:0043228
WBGene00004414	non-membrane-bounded organelle GO:0043228
WBGene00021287	non-membrane-bounded organelle GO:0043228
WBGene00016165	non-membrane-bounded organelle GO:0043228
WBGene00004085	non-membrane-bounded organelle GO:0043228
WBGene00001874	non-membrane-bounded organelle GO:0043228
WBGene00018391	non-membrane-bounded organelle GO:0043228
WBGene00004433	non-membrane-bounded organelle GO:0043228
WBGene00015698	non-membrane-bounded organelle GO:0043228
WBGene00001985	non-membrane-bounded organelle GO:0043228
WBGene00007278	non-membrane-bounded organelle GO:0043228
WBGene00013151	non-membrane-bounded organelle GO:0043228
WBGene00004470	non-membrane-bounded organelle GO:0043228
WBGene00019168	non-membrane-bounded organelle GO:0043228
WBGene00020823	non-membrane-bounded organelle GO:0043228
WBGene00003231	non-membrane-bounded organelle GO:0043228
WBGene00016060	non-membrane-bounded organelle GO:0043228
WBGene00004043	non-membrane-bounded organelle GO:0043228
WBGene00002059	non-membrane-bounded organelle GO:0043228
WBGene00000264	non-membrane-bounded organelle GO:0043228
WBGene00001597	non-membrane-bounded organelle GO:0043228
WBGene00011036	non-membrane-bounded organelle GO:0043228
WBGene00000257	non-membrane-bounded organelle GO:0043228
WBGene00004431	non-membrane-bounded organelle GO:0043228
WBGene00004486	non-membrane-bounded organelle GO:0043228
WBGene00019753	non-membrane-bounded organelle GO:0043228
WBGene00011270	non-membrane-bounded organelle GO:0043228
WBGene00000933	non-membrane-bounded organelle GO:0043228
WBGene00012584	non-membrane-bounded organelle GO:0043228
WBGene00018867	non-membrane-bounded organelle GO:0043228
WBGene00003076	non-membrane-bounded organelle GO:0043228
WBGene00003592	non-membrane-bounded organelle GO:0043228
WBGene00008082	non-membrane-bounded organelle GO:0043228
WBGene00000369	non-membrane-bounded organelle GO:0043228
WBGene00012276	non-membrane-bounded organelle GO:0043228
WBGene00001311	non-membrane-bounded organelle GO:0043228
WBGene00010734	non-membrane-bounded organelle GO:0043228
WBGene00002226	non-membrane-bounded organelle GO:0043228
WBGene00004479	non-membrane-bounded organelle GO:0043228
WBGene00004732	non-membrane-bounded organelle GO:0043228
WBGene00194892	non-membrane-bounded organelle GO:0043228
WBGene00016793	non-membrane-bounded organelle GO:0043228
WBGene00011601	non-membrane-bounded organelle GO:0043228
WBGene00006375	non-membrane-bounded organelle GO:0043228
WBGene00006725	non-membrane-bounded organelle GO:0043228
WBGene00006728	non-membrane-bounded organelle GO:0043228
WBGene00004027	non-membrane-bounded organelle GO:0043228
WBGene00006604	non-membrane-bounded organelle GO:0043228
WBGene00004737	non-membrane-bounded organelle GO:0043228
WBGene00020779	non-membrane-bounded organelle GO:0043228
WBGene00004436	cytosolic large ribosomal subunit GO:0022625
WBGene00004418	cytosolic large ribosomal subunit GO:0022625
WBGene00004417	cytosolic large ribosomal subunit GO:0022625
WBGene00004432	cytosolic large ribosomal subunit GO:0022625
WBGene00004454	cytosolic large ribosomal subunit GO:0022625
WBGene00004447	cytosolic large ribosomal subunit GO:0022625
WBGene00004423	cytosolic large ribosomal subunit GO:0022625
WBGene00004448	cytosolic large ribosomal subunit GO:0022625
WBGene00004412	cytosolic large ribosomal subunit GO:0022625
WBGene00004414	cytosolic large ribosomal subunit GO:0022625
WBGene00004433	cytosolic large ribosomal subunit GO:0022625
WBGene00004431	cytosolic large ribosomal subunit GO:0022625
WBGene00013709	negative regulation of phosphorylation GO:0042326
WBGene00001526	negative regulation of phosphorylation GO:0042326
WBGene00020652	negative regulation of phosphorylation GO:0042326
WBGene00007270	negative regulation of phosphorylation GO:0042326
WBGene00000565	negative regulation of phosphorylation GO:0042326
WBGene00020035	negative regulation of phosphorylation GO:0042326
WBGene00004027	negative regulation of phosphorylation GO:0042326
WBGene00004132	regulation of cellular amide metabolic process GO:0034248
WBGene00010484	regulation of cellular amide metabolic process GO:0034248
WBGene00003783	regulation of cellular amide metabolic process GO:0034248
WBGene00003038	regulation of cellular amide metabolic process GO:0034248
WBGene00002244	regulation of cellular amide metabolic process GO:0034248
WBGene00000935	regulation of cellular amide metabolic process GO:0034248
WBGene00001481	regulation of cellular amide metabolic process GO:0034248
WBGene00001401	regulation of cellular amide metabolic process GO:0034248
WBGene00021697	regulation of cellular amide metabolic process GO:0034248
WBGene00004478	regulation of cellular amide metabolic process GO:0034248
WBGene00007784	regulation of cellular amide metabolic process GO:0034248
WBGene00001402	regulation of cellular amide metabolic process GO:0034248
WBGene00003864	regulation of cellular amide metabolic process GO:0034248
WBGene00018391	regulation of cellular amide metabolic process GO:0034248
WBGene00021466	regulation of cellular amide metabolic process GO:0034248
WBGene00000772	regulation of cellular amide metabolic process GO:0034248
WBGene00002059	regulation of cellular amide metabolic process GO:0034248
WBGene00012738	regulation of cellular amide metabolic process GO:0034248
WBGene00015007	regulation of cellular amide metabolic process GO:0034248
WBGene00000369	regulation of cellular amide metabolic process GO:0034248
WBGene00014176	regulation of cellular amide metabolic process GO:0034248
WBGene00016113	regulation of cellular amide metabolic process GO:0034248
WBGene00010054	regulation of cellular amide metabolic process GO:0034248
WBGene00017087	regulation of cellular amide metabolic process GO:0034248
WBGene00014221	regulation of cellular amide metabolic process GO:0034248
WBGene00007969	cellular protein catabolic process GO:0044257
WBGene00021733	cellular protein catabolic process GO:0044257
WBGene00015842	cellular protein catabolic process GO:0044257
WBGene00016158	cellular protein catabolic process GO:0044257
WBGene00006722	cellular protein catabolic process GO:0044257
WBGene00001215	cellular protein catabolic process GO:0044257
WBGene00022069	cellular protein catabolic process GO:0044257
WBGene00044542	cellular protein catabolic process GO:0044257
WBGene00006996	cellular protein catabolic process GO:0044257
WBGene00006709	cellular protein catabolic process GO:0044257
WBGene00016803	cellular protein catabolic process GO:0044257
WBGene00015326	cellular protein catabolic process GO:0044257
WBGene00002344	cellular protein catabolic process GO:0044257
WBGene00015126	cellular protein catabolic process GO:0044257
WBGene00006723	cellular protein catabolic process GO:0044257
WBGene00013674	cellular protein catabolic process GO:0044257
WBGene00003401	cellular protein catabolic process GO:0044257
WBGene00000898	cellular protein catabolic process GO:0044257
WBGene00003925	cellular protein catabolic process GO:0044257
WBGene00000145	cellular protein catabolic process GO:0044257
WBGene00007333	cellular protein catabolic process GO:0044257
WBGene00006751	cellular protein catabolic process GO:0044257
WBGene00018660	cellular protein catabolic process GO:0044257
WBGene00018847	cellular protein catabolic process GO:0044257
WBGene00003927	cellular protein catabolic process GO:0044257
WBGene00013443	cellular protein catabolic process GO:0044257
WBGene00004461	cellular protein catabolic process GO:0044257
WBGene00016326	cellular protein catabolic process GO:0044257
WBGene00001236	cellular protein catabolic process GO:0044257
WBGene00001019	cellular protein catabolic process GO:0044257
WBGene00006977	cellular protein catabolic process GO:0044257
WBGene00003951	cellular protein catabolic process GO:0044257
WBGene00004464	cellular protein catabolic process GO:0044257
WBGene00022800	cellular protein catabolic process GO:0044257
WBGene00006725	cellular protein catabolic process GO:0044257
WBGene00006728	cellular protein catabolic process GO:0044257
WBGene00007969	modification-dependent macromolecule catabolic process GO:0043632
WBGene00021733	modification-dependent macromolecule catabolic process GO:0043632
WBGene00015842	modification-dependent macromolecule catabolic process GO:0043632
WBGene00016158	modification-dependent macromolecule catabolic process GO:0043632
WBGene00006722	modification-dependent macromolecule catabolic process GO:0043632
WBGene00001215	modification-dependent macromolecule catabolic process GO:0043632
WBGene00022069	modification-dependent macromolecule catabolic process GO:0043632
WBGene00044542	modification-dependent macromolecule catabolic process GO:0043632
WBGene00006996	modification-dependent macromolecule catabolic process GO:0043632
WBGene00006709	modification-dependent macromolecule catabolic process GO:0043632
WBGene00016803	modification-dependent macromolecule catabolic process GO:0043632
WBGene00015326	modification-dependent macromolecule catabolic process GO:0043632
WBGene00002344	modification-dependent macromolecule catabolic process GO:0043632
WBGene00015126	modification-dependent macromolecule catabolic process GO:0043632
WBGene00006723	modification-dependent macromolecule catabolic process GO:0043632
WBGene00013674	modification-dependent macromolecule catabolic process GO:0043632
WBGene00003401	modification-dependent macromolecule catabolic process GO:0043632
WBGene00000898	modification-dependent macromolecule catabolic process GO:0043632
WBGene00003925	modification-dependent macromolecule catabolic process GO:0043632
WBGene00000145	modification-dependent macromolecule catabolic process GO:0043632
WBGene00007333	modification-dependent macromolecule catabolic process GO:0043632
WBGene00006751	modification-dependent macromolecule catabolic process GO:0043632
WBGene00018660	modification-dependent macromolecule catabolic process GO:0043632
WBGene00018847	modification-dependent macromolecule catabolic process GO:0043632
WBGene00018612	modification-dependent macromolecule catabolic process GO:0043632
WBGene00003927	modification-dependent macromolecule catabolic process GO:0043632
WBGene00013443	modification-dependent macromolecule catabolic process GO:0043632
WBGene00004461	modification-dependent macromolecule catabolic process GO:0043632
WBGene00016326	modification-dependent macromolecule catabolic process GO:0043632
WBGene00001236	modification-dependent macromolecule catabolic process GO:0043632
WBGene00001019	modification-dependent macromolecule catabolic process GO:0043632
WBGene00006977	modification-dependent macromolecule catabolic process GO:0043632
WBGene00003951	modification-dependent macromolecule catabolic process GO:0043632
WBGene00004464	modification-dependent macromolecule catabolic process GO:0043632
WBGene00022800	modification-dependent macromolecule catabolic process GO:0043632
WBGene00006725	modification-dependent macromolecule catabolic process GO:0043632
WBGene00006728	modification-dependent macromolecule catabolic process GO:0043632
