# Supplementary material for: Caenorhabditis elegans transposable elements harbor diverse transcription factor DNA-binding sites
Source: G3 (Bethesda). 2022 Jan 17;12(3):jkac009. doi: 10.1093/g3journal/jkac009 (PMC8896005; doi:10.1093/g3journal/jkac009)
Supplement: jkac009_Table_S12 [file jkac009_table_s12.xlsx]

## Sheet: Table.S12
Cel.WB.ID	Cel.gene.name	Cbr.WB.ID	Cbr.gene.name	CIS-BP.motif	TF
WBGene00000023	abt-5	WBGene00039310	Cbr-abt-5	M08110_2.00	EFL-1
WBGene00000147	aph-1	WBGene00077507	Cbr-aph-1	M08110_2.00	EFL-1
WBGene00000179	aqp-11	WBGene00037695	Cbr-aqp-11	M08110_2.00	EFL-1
WBGene00000230	atp-3	WBGene00033275	Cbr-atp-3	M08110_2.00	EFL-1
WBGene00000273	brp-1	WBGene00037645	Cbr-brp-1	M08110_2.00	EFL-1
WBGene00000622	col-45	WBGene00026670	Cbr-col-45	M08110_2.00	EFL-1
WBGene00000664	col-89	WBGene00037494	Cbr-col-89	M08110_2.00	EFL-1
WBGene00000903	daf-7	WBGene00042912	Cbr-daf-7	M08110_2.00	EFL-1
WBGene00001027	dnj-9	WBGene00042650	Cbr-dnj-9	M08110_2.00	EFL-1
WBGene00001043	dnj-25	WBGene00027998	Cbr-dnj-25	M08110_2.00	EFL-1
WBGene00001352	evl-14	WBGene00037583	Cbr-evl-14	M08110_2.00	EFL-1
WBGene00001745	gsa-1	WBGene00040711	Cbr-gsa-1	M08110_2.00	EFL-1
WBGene00001992	hot-7	WBGene00025802	Cbr-hot-7	M08110_2.00	EFL-1
WBGene00002004	hsf-1	WBGene00038076	Cbr-hsf-1	M08110_2.00	EFL-1
WBGene00002040	hum-7	WBGene00026664	Cbr-hum-7	M08110_2.00	EFL-1
WBGene00002210	kin-29	WBGene00025179	Cbr-kin-29	M08110_2.00	EFL-1
WBGene00002231	knl-1	WBGene00042685	Cbr-knl-1	M08110_2.00	EFL-1
WBGene00003222	mes-4	WBGene00028946	Cbr-mes-4	M08110_2.00	EFL-1
WBGene00004235	ptr-21	WBGene00027646	Cbr-ptr-21	M08110_2.00	EFL-1
WBGene00004282	rab-30	WBGene00037800	Cbr-rab-30	M08110_2.00	EFL-1
WBGene00004300	ram-2	WBGene00025940	Cbr-ram-2	M08110_2.00	EFL-1
WBGene00004430	rpl-18	WBGene00040945	Cbr-rpl-18	M08110_2.00	EFL-1
WBGene00004443	rpl-29	WBGene00040965	Cbr-rpl-29	M08110_2.00	EFL-1
WBGene00004795	sid-1	WBGene00030432	Cbr-sid-1	M08110_2.00	EFL-1
WBGene00004830	slo-1	WBGene00033787	Cbr-slo-1	M08110_2.00	EFL-1
WBGene00005638	srm-1	WBGene00039161	Cbr-srm-1	M08110_2.00	EFL-1
WBGene00005705	sru-42	WBGene00030591	Cbr-sru-42	M08110_2.00	EFL-1
WBGene00005937	srx-46	WBGene00038515	Cbr-srx-46	M08110_2.00	EFL-1
WBGene00006134	str-73	WBGene00045335	CBG25140	M08110_2.00	EFL-1
WBGene00006164	str-113	WBGene00028905	Cbr-str-113	M08110_2.00	EFL-1
WBGene00006505	lagr-1	WBGene00034374	Cbr-lagr-1	M08110_2.00	EFL-1
WBGene00006726	ubl-5	WBGene00035280	Cbr-ubl-5	M08110_2.00	EFL-1
WBGene00006974	zen-4	WBGene00027955	Cbr-zen-4	M08110_2.00	EFL-1
WBGene00007122	B0250.5	WBGene00028013	CBG05595	M08110_2.00	EFL-1
WBGene00007195	thoc-7	WBGene00040966	Cbr-thoc-7	M08110_2.00	EFL-1
WBGene00007297	C04F12.1	WBGene00026507	CBG03703	M08110_2.00	EFL-1
WBGene00007391	C06H2.7	WBGene00041531	CBG23117	M08110_2.00	EFL-1
WBGene00007428	wdr-20	WBGene00031093	Cbr-wdr-20	M08110_2.00	EFL-1
WBGene00007545	C13B4.1	WBGene00024284	CBG00983	M08110_2.00	EFL-1
WBGene00007976	C36B1.9	WBGene00033318	CBG12358	M08110_2.00	EFL-1
WBGene00008079	C44B9.2	WBGene00037742	CBG18295	M08110_2.00	EFL-1
WBGene00008113	C46C2.5	WBGene00035421	CBG15083	M08110_2.00	EFL-1
WBGene00008312	C54G4.2	WBGene00038077	CBG18701	M08110_2.00	EFL-1
WBGene00008964	mltn-9	WBGene00032264	Cbr-mltn-9	M08110_2.00	EFL-1
WBGene00009352	F33A8.4	WBGene00025933	CBG02979	M08110_2.00	EFL-1
WBGene00009507	mus-101	WBGene00025307	Cbr-mus-101	M08110_2.00	EFL-1
WBGene00009528	F38A6.4	WBGene00027972	CBG05542	M08110_2.00	EFL-1
WBGene00009642	F42G4.5	WBGene00025779	CBG02795	M08110_2.00	EFL-1
WBGene00009998	klf-2	WBGene00028034	Cbr-klf-2	M08110_2.00	EFL-1
WBGene00011344	T01G9.2	WBGene00026831	CBG04089	M08110_2.00	EFL-1
WBGene00011985	T24D1.2	WBGene00026607	CBG03827	M08110_2.00	EFL-1
WBGene00012059	T26G10.1	WBGene00031575	CBG10097	M08110_2.00	EFL-1
WBGene00012253	clec-50	WBGene00037357	Cbr-clec-50	M08110_2.00	EFL-1
WBGene00012442	Y15E3A.3	WBGene00029652	CBG07684	M08110_2.00	EFL-1
WBGene00012583	clec-4	WBGene00031720	CBG10311	M08110_2.00	EFL-1
WBGene00012610	Y38F1A.8	WBGene00025762	CBG02772	M08110_2.00	EFL-1
WBGene00012812	Y43F8B.1	WBGene00303329	CBG31388	M08110_2.00	EFL-1
WBGene00012860	acdh-11	WBGene00037799	Cbr-acdh-11	M08110_2.00	EFL-1
WBGene00012883	Y45F10D.2	WBGene00040943	CBG22370	M08110_2.00	EFL-1
WBGene00012997	Y48C3A.18	WBGene00039705	CBG20783	M08110_2.00	EFL-1
WBGene00013014	Y48E1C.1	WBGene00039704	CBG20782	M08110_2.00	EFL-1
WBGene00013518	Y73F8A.5	WBGene00034445	CBG13728	M08110_2.00	EFL-1
WBGene00013736	gtf-2A2	WBGene00039192	Cbr-gtf-2A2	M08110_2.00	EFL-1
WBGene00013819	Y116F11A.6	WBGene00042696	CBG24627	M08110_2.00	EFL-1
WBGene00014216	ZK1086.2	WBGene00029437	CBG07372	M08110_2.00	EFL-1
WBGene00015310	fan-1	WBGene00027875	Cbr-fan-1	M08110_2.00	EFL-1
WBGene00016152	pho-12	WBGene00270458	CBG30134	M08110_2.00	EFL-1
WBGene00016639	C44B12.6	WBGene00087928	CBG26514	M08110_2.00	EFL-1
WBGene00017385	F11G11.5	WBGene00042649	CBG24571	M08110_2.00	EFL-1
WBGene00017398	slc-17.6	WBGene00026655	CBG03886	M08110_2.00	EFL-1
WBGene00017583	F19B10.1	WBGene00040205	CBG21426	M08110_2.00	EFL-1
WBGene00017746	F23F1.5	WBGene00029186	CBG07011	M08110_2.00	EFL-1
WBGene00017770	F25B4.7	WBGene00030941	CBG09342	M08110_2.00	EFL-1
WBGene00018788	shc-1	WBGene00027654	Cbr-shc-1	M08110_2.00	EFL-1
WBGene00018823	F54E2.1	WBGene00033160	CBG12168	M08110_2.00	EFL-1
WBGene00019909	R06A10.1	WBGene00040716	CBG22086	M08110_2.00	EFL-1
WBGene00020482	T13C2.7	WBGene00032322	CBG11152	M08110_2.00	EFL-1
WBGene00020854	T27C4.1	WBGene00028909	CBG06665	M08110_2.00	EFL-1
WBGene00020871	T28A11.4	WBGene00033927	CBG13102	M08110_2.00	EFL-1
WBGene00021083	W08E12.2	WBGene00024835	CBG01624	M08110_2.00	EFL-1
WBGene00021270	pid-3	WBGene00035354	Cbr-pid-3	M08110_2.00	EFL-1
WBGene00021279	Y23H5B.8	WBGene00026882	CBG04153	M08110_2.00	EFL-1
WBGene00021379	Y37E11B.7	WBGene00030121	CBG08303	M08110_2.00	EFL-1
WBGene00021636	pcaf-1	WBGene00035313	Cbr-pcaf-1	M08110_2.00	EFL-1
WBGene00021644	Y47G6A.18	WBGene00035314	CBG14940	M08110_2.00	EFL-1
WBGene00021731	Y49G5A.1	WBGene00028994	CBG06774	M08110_2.00	EFL-1
WBGene00021814	Y53G8AR.7	WBGene00035833	CBG15681	M08110_2.00	EFL-1
WBGene00021893	ndnf-1	WBGene00026236	Cbr-ndnf-1	M08110_2.00	EFL-1
WBGene00022037	acs-13	WBGene00027641	Cbr-acs-13	M08110_2.00	EFL-1
WBGene00022269	aatf-1	WBGene00040780	CBG22158	M08110_2.00	EFL-1
WBGene00022271	cpx-1	WBGene00040779	Cbr-cpx-1	M08110_2.00	EFL-1
WBGene00022276	nlp-40	WBGene00026678	Cbr-nlp-40	M08110_2.00	EFL-1
WBGene00022285	Y75B7AL.2	WBGene00028701	CBG06423	M08110_2.00	EFL-1
WBGene00022287	Y75B7AR.1	WBGene00028706	CBG06429	M08110_2.00	EFL-1
WBGene00022371	set-29	WBGene00035433	Cbr-set-29	M08110_2.00	EFL-1
WBGene00022712	ZK355.2	WBGene00038805	CBG19621	M08110_2.00	EFL-1
WBGene00044072	ham-3	WBGene00031387	Cbr-ham-3	M08110_2.00	EFL-1
WBGene00044705	T22F3.12	WBGene00024576	CBG01318	M08110_2.00	EFL-1
WBGene00189995	C06E7.88	WBGene00270581	CBG30429	M08110_2.00	EFL-1
WBGene00195049	CC8.3	WBGene00270585	CBG30433	M08110_2.00	EFL-1
WBGene00000419	ced-5	WBGene00030152	Cbr-ced-5	M09654_2.00	LIN-15B
WBGene00001189	egl-21	WBGene00030149	Cbr-egl-21	M09654_2.00	LIN-15B
WBGene00001459	flp-16	WBGene00025799	Cbr-flp-16	M09654_2.00	LIN-15B
WBGene00001745	gsa-1	WBGene00040711	Cbr-gsa-1	M09654_2.00	LIN-15B
WBGene00003590	nex-3	WBGene00037555	Cbr-nex-3	M09654_2.00	LIN-15B
WBGene00006148	str-89	WBGene00028088	Cbr-str-89	M09654_2.00	LIN-15B
WBGene00006571	tim-1	WBGene00026429	Cbr-tim-1	M09654_2.00	LIN-15B
WBGene00006873	vab-7	WBGene00037726	CBG18276	M09654_2.00	LIN-15B
WBGene00007394	C06H5.6	WBGene00028062	CBG05657	M09654_2.00	LIN-15B
WBGene00009089	jmjd-3.2	WBGene00041480	Cbr-jmjd-3.2	M09654_2.00	LIN-15B
WBGene00011336	ubxn-5	WBGene00038086	Cbr-ubxn-5	M09654_2.00	LIN-15B
WBGene00012192	W02A11.1	WBGene00034345	CBG13601	M09654_2.00	LIN-15B
WBGene00013268	tric-1B.2	WBGene00039831	Cbr-tric-1B.2	M09654_2.00	LIN-15B
WBGene00014216	ZK1086.2	WBGene00029437	CBG07372	M09654_2.00	LIN-15B
WBGene00015348	C02F5.5	WBGene00041949	CBG23643	M09654_2.00	LIN-15B
WBGene00015670	C10B5.1	WBGene00024717	CBG01488	M09654_2.00	LIN-15B
WBGene00015897	nhr-156	WBGene00031846	Cbr-nhr-156	M09654_2.00	LIN-15B
WBGene00017564	srxa-4	WBGene00036768	Cbr-srxa-4	M09654_2.00	LIN-15B
WBGene00018011	F33E11.3	WBGene00033110	CBG12107	M09654_2.00	LIN-15B
WBGene00019862	nrde-3	WBGene00025275	Cbr-nrde-3.2	M09654_2.00	LIN-15B
WBGene00019909	R06A10.1	WBGene00040716	CBG22086	M09654_2.00	LIN-15B
WBGene00019983	sti-1	WBGene00027123	Cbr-sti-1	M09654_2.00	LIN-15B
WBGene00021057	W06B4.2	WBGene00034245	CBG13487	M09654_2.00	LIN-15B
WBGene00021078	unc-132	WBGene00028907	Cbr-unc-132	M09654_2.00	LIN-15B
WBGene00021238	gap-3	WBGene00040708	Cbr-gap-3	M09654_2.00	LIN-15B
WBGene00021736	wrb-1	WBGene00271416	CBG30852	M09654_2.00	LIN-15B
WBGene00021893	ndnf-1	WBGene00026236	Cbr-ndnf-1	M09654_2.00	LIN-15B
WBGene00022047	Y66H1A.5	WBGene00034296	CBG13542	M09654_2.00	LIN-15B
WBGene00022276	nlp-40	WBGene00026678	Cbr-nlp-40	M09654_2.00	LIN-15B
WBGene00044072	ham-3	WBGene00031387	Cbr-ham-3	M09654_2.00	LIN-15B
WBGene00044344	mrpl-39	WBGene00040489	Cbr-mrpl-39	M09654_2.00	LIN-15B
WBGene00000040	aco-1	WBGene00037008	Cbr-aco-1	M00626_2.00	LSL-1
WBGene00000177	aqp-9	WBGene00026518	Cbr-aqp-9	M00626_2.00	LSL-1
WBGene00000249	bir-1	WBGene00041676	Cbr-bir-1	M00626_2.00	LSL-1
WBGene00000272	bro-1	WBGene00042010	Cbr-bro-1	M00626_2.00	LSL-1
WBGene00000447	ceh-24	WBGene00032588	Cbr-ceh-24	M00626_2.00	LSL-1
WBGene00000496	chs-1	WBGene00032928	Cbr-chs-1	M00626_2.00	LSL-1
WBGene00000622	col-45	WBGene00026670	Cbr-col-45	M00626_2.00	LSL-1
WBGene00000664	col-89	WBGene00037494	Cbr-col-89	M00626_2.00	LSL-1
WBGene00000774	cpf-2	WBGene00026409	Cbr-cpf-2	M00626_2.00	LSL-1
WBGene00001243	elo-5	WBGene00039072	Cbr-elo-5	M00626_2.00	LSL-1
WBGene00001487	frk-1	WBGene00033499	Cbr-frk-1	M00626_2.00	LSL-1
WBGene00001526	gck-1	WBGene00038407	Cbr-gck-1	M00626_2.00	LSL-1
WBGene00001536	gcy-9	WBGene00037009	Cbr-gcy-9	M00626_2.00	LSL-1
WBGene00001719	grl-10	WBGene00039540	Cbr-grl-10	M00626_2.00	LSL-1
WBGene00001745	gsa-1	WBGene00040711	Cbr-gsa-1	M00626_2.00	LSL-1
WBGene00001753	gst-5	WBGene00039580	Cbr-gst-5	M00626_2.00	LSL-1
WBGene00002141	inx-19	WBGene00026740	Cbr-inx-19	M00626_2.00	LSL-1
WBGene00002144	inx-22	WBGene00032982	Cbr-inx-22	M00626_2.00	LSL-1
WBGene00002992	lin-3	WBGene00028342	Cbr-lin-3	M00626_2.00	LSL-1
WBGene00003011	lin-25	WBGene00030313	Cbr-lin-25	M00626_2.00	LSL-1
WBGene00003040	lin-59	WBGene00033032	Cbr-lin-59	M00626_2.00	LSL-1
WBGene00003060	lpd-3	WBGene00035305	Cbr-lpd-3	M00626_2.00	LSL-1
WBGene00003144	max-2	WBGene00025783	Cbr-max-2	M00626_2.00	LSL-1
WBGene00003479	mtm-9	WBGene00028912	Cbr-mtm-9	M00626_2.00	LSL-1
WBGene00003579	ndx-2	WBGene00028884	Cbr-ndx-2	M00626_2.00	LSL-1
WBGene00003659	nhr-69	WBGene00026623	Cbr-nhr-69	M00626_2.00	LSL-1
WBGene00003704	nhr-114	WBGene00024680	Cbr-nhr-114	M00626_2.00	LSL-1
WBGene00003758	nlp-20	WBGene00028286	Cbr-nlp-20	M00626_2.00	LSL-1
WBGene00003947	pbs-1	WBGene00034334	Cbr-pbs-1	M00626_2.00	LSL-1
WBGene00004059	pmp-2	WBGene00032339	Cbr-pmp-2	M00626_2.00	LSL-1
WBGene00004222	ptr-8	WBGene00039590	Cbr-ptr-8	M00626_2.00	LSL-1
WBGene00004359	rhr-2	WBGene00041663	Cbr-rhr-2	M00626_2.00	LSL-1
WBGene00004391	rnr-1	WBGene00031617	Cbr-rnr-1	M00626_2.00	LSL-1
WBGene00004892	sms-1	WBGene00028463	Cbr-sms-1	M00626_2.00	LSL-1
WBGene00005713	srv-2	WBGene00025989	Cbr-srv-2	M00626_2.00	LSL-1
WBGene00005911	srx-20	WBGene00028106	Cbr-srx-20	M00626_2.00	LSL-1
WBGene00006601	tpi-1	WBGene00039902	Cbr-tpi-1	M00626_2.00	LSL-1
WBGene00007135	cdk-12	WBGene00037579	Cbr-cdk-12	M00626_2.00	LSL-1
WBGene00007185	nlp-36	WBGene00031556	Cbr-nlp-36	M00626_2.00	LSL-1
WBGene00007496	npax-4	WBGene00039952	Cbr-npax-4	M00626_2.00	LSL-1
WBGene00007801	trpa-1	WBGene00028492	Cbr-trpa-1	M00626_2.00	LSL-1
WBGene00008174	C48B4.11	WBGene00031529	CBG10047	M00626_2.00	LSL-1
WBGene00008667	F10G8.9	WBGene00026574	CBG03789	M00626_2.00	LSL-1
WBGene00009216	F28D1.6	WBGene00026204	CBG03323	M00626_2.00	LSL-1
WBGene00009496	F36H1.11	WBGene00028340	CBG05993	M00626_2.00	LSL-1
WBGene00009507	mus-101	WBGene00025307	Cbr-mus-101	M00626_2.00	LSL-1
WBGene00009738	hecw-1	WBGene00031373	Cbr-hecw-1	M00626_2.00	LSL-1
WBGene00009922	F52B5.3	WBGene00026825	CBG04082	M00626_2.00	LSL-1
WBGene00009937	lsl-1	WBGene00030129	CBG08313	M00626_2.00	LSL-1
WBGene00009956	F53B2.5	WBGene00033361	CBG12407	M00626_2.00	LSL-1
WBGene00010323	dhhc-12	WBGene00025317	Cbr-dhhc-12	M00626_2.00	LSL-1
WBGene00010662	K08E3.2	WBGene00037719	CBG18269	M00626_2.00	LSL-1
WBGene00010663	toca-2	WBGene00037717	Cbr-toca-2	M00626_2.00	LSL-1
WBGene00010786	K12D12.4	WBGene00026046	CBG03116	M00626_2.00	LSL-1
WBGene00010806	M01E5.3	WBGene00039355	CBG20350	M00626_2.00	LSL-1
WBGene00010810	M01F1.4	WBGene00031301	CBG09778	M00626_2.00	LSL-1
WBGene00010907	M88.4	WBGene00037541	CBG18044	M00626_2.00	LSL-1
WBGene00011559	umps-1	WBGene00042643	Cbr-umps-1	M00626_2.00	LSL-1
WBGene00011737	sqst-1	WBGene00028520	Cbr-sqst-1	M00626_2.00	LSL-1
WBGene00011741	T12G3.6	WBGene00028518	CBG06211	M00626_2.00	LSL-1
WBGene00011836	mam-4	WBGene00041555	Cbr-mam-4	M00626_2.00	LSL-1
WBGene00012605	Y38F1A.1	WBGene00025754	CBG02763	M00626_2.00	LSL-1
WBGene00012658	Y39A1A.21	WBGene00037770	CBG18326	M00626_2.00	LSL-1
WBGene00012659	Y39A1A.22	WBGene00037771	CBG18327	M00626_2.00	LSL-1
WBGene00012812	Y43F8B.1	WBGene00303329	CBG31388	M00626_2.00	LSL-1
WBGene00012930	obr-1	WBGene00034005	Cbr-obr-1	M00626_2.00	LSL-1
WBGene00012967	kvs-4	WBGene00037682	Cbr-kvs-4	M00626_2.00	LSL-1
WBGene00012992	mrpl-20	WBGene00039715	Cbr-mrpl-20	M00626_2.00	LSL-1
WBGene00013015	Y48E1C.2	WBGene00039703	CBG20781	M00626_2.00	LSL-1
WBGene00013151	nsun-5	WBGene00039804	Cbr-nsun-5	M00626_2.00	LSL-1
WBGene00013256	Y57A10A.13	WBGene00039819	CBG20916	M00626_2.00	LSL-1
WBGene00014086	ZK809.3	WBGene00028432	CBG06101	M00626_2.00	LSL-1
WBGene00015004	B0034.4	WBGene00025387	CBG02313	M00626_2.00	LSL-1
WBGene00015073	B0238.9	WBGene00028995	CBG06775	M00626_2.00	LSL-1
WBGene00015330	C02B10.5	WBGene00039090	CBG19977	M00626_2.00	LSL-1
WBGene00015670	C10B5.1	WBGene00024717	CBG01488	M00626_2.00	LSL-1
WBGene00015743	soap-1	WBGene00038375	Cbr-soap-1	M00626_2.00	LSL-1
WBGene00016315	C32D5.7	WBGene00025650	CBG02631	M00626_2.00	LSL-1
WBGene00016965	C56C10.9	WBGene00027019	CBG04318	M00626_2.00	LSL-1
WBGene00017312	pitr-5	WBGene00038370	Cbr-pitr-5	M00626_2.00	LSL-1
WBGene00017621	txt-17	WBGene00038346	CBG19068	M00626_2.00	LSL-1
WBGene00017741	F23C8.13	WBGene00026735	CBG03982	M00626_2.00	LSL-1
WBGene00017999	emc-6	WBGene00028298	Cbr-emc-6	M00626_2.00	LSL-1
WBGene00018318	F41H10.5	WBGene00039077	CBG19960	M00626_2.00	LSL-1
WBGene00018348	F42C5.6	WBGene00087763	CBG26349	M00626_2.00	LSL-1
WBGene00018370	F42H10.6	WBGene00037603	CBG18125	M00626_2.00	LSL-1
WBGene00018393	msra-1	WBGene00033957	Cbr-msra-1	M00626_2.00	LSL-1
WBGene00018472	nep-16	WBGene00028285	Cbr-nep-16	M00626_2.00	LSL-1
WBGene00018580	F47G6.3	WBGene00037734	CBG18287	M00626_2.00	LSL-1
WBGene00018772	F53G12.4	WBGene00027636	CBG05101	M00626_2.00	LSL-1
WBGene00018837	F54G2.1	WBGene00025203	CBG02071	M00626_2.00	LSL-1
WBGene00018886	npr-28	WBGene00041241	Cbr-npr-28	M00626_2.00	LSL-1
WBGene00019069	lgc-30	WBGene00034644	Cbr-lgc-30	M00626_2.00	LSL-1
WBGene00019361	clik-3	WBGene00035326	Cbr-clik-3	M00626_2.00	LSL-1
WBGene00019456	K06H7.2	WBGene00030858	CBG09231	M00626_2.00	LSL-1
WBGene00019772	M04G7.1	WBGene00024832	CBG01620	M00626_2.00	LSL-1
WBGene00019955	R08C7.12	WBGene00024886	CBG01688	M00626_2.00	LSL-1
WBGene00019983	sti-1	WBGene00027123	Cbr-sti-1	M00626_2.00	LSL-1
WBGene00020157	T02B11.6	WBGene00037407	CBG17895	M00626_2.00	LSL-1
WBGene00020188	T03F1.6	WBGene00032985	CBG11967	M00626_2.00	LSL-1
WBGene00020855	hpo-36	WBGene00028910	Cbr-hpo-36	M00626_2.00	LSL-1
WBGene00020914	sulp-6	WBGene00035342	Cbr-sulp-6	M00626_2.00	LSL-1
WBGene00020972	trpl-2	WBGene00024846	Cbr-trpl-2	M00626_2.00	LSL-1
WBGene00021036	W05F2.4	WBGene00035324	CBG14951	M00626_2.00	LSL-1
WBGene00021039	W05F2.7	WBGene00035334	CBG14963	M00626_2.00	LSL-1
WBGene00021078	unc-132	WBGene00028907	Cbr-unc-132	M00626_2.00	LSL-1
WBGene00021155	Y4C6B.1	WBGene00039078	CBG19961	M00626_2.00	LSL-1
WBGene00021160	gba-4	WBGene00039080	Cbr-gba-4	M00626_2.00	LSL-1
WBGene00021377	Y37E11B.5	WBGene00030139	CBG08326	M00626_2.00	LSL-1
WBGene00021378	Y37E11B.6	WBGene00030138	CBG08325	M00626_2.00	LSL-1
WBGene00021450	mltn-6	WBGene00024625	CBG01377	M00626_2.00	LSL-1
WBGene00021563	Y45G12B.2	WBGene00028889	CBG06644	M00626_2.00	LSL-1
WBGene00021613	ttc-37	WBGene00030448	Cbr-ttc-37	M00626_2.00	LSL-1
WBGene00021648	mis-12	WBGene00032981	Cbr-mis-12	M00626_2.00	LSL-1
WBGene00021649	Y47G6A.25	WBGene00303312	CBG31371	M00626_2.00	LSL-1
WBGene00021957	Y57E12AL.2	WBGene00038347	CBG19069	M00626_2.00	LSL-1
WBGene00022103	cdh-12	WBGene00032811	Cbr-cdh-12	M00626_2.00	LSL-1
WBGene00022162	Y71G12B.27	WBGene00033086	CBG12081	M00626_2.00	LSL-1
WBGene00022177	Y71H2AM.12	WBGene00087295	CBG25881	M00626_2.00	LSL-1
WBGene00022610	ltah-1.2	WBGene00030119	Cbr-ltah-1.2	M00626_2.00	LSL-1
WBGene00022618	ZC477.3	WBGene00028156	CBG05768	M00626_2.00	LSL-1
WBGene00022712	ZK355.2	WBGene00038805	CBG19621	M00626_2.00	LSL-1
WBGene00022848	ZK1055.7	WBGene00038268	CBG18976	M00626_2.00	LSL-1
WBGene00023451	mlc-7	WBGene00037718	Cbr-mlc-7	M00626_2.00	LSL-1
WBGene00044423	F53F10.8	WBGene00087997	CBG26583	M00626_2.00	LSL-1
WBGene00044436	Y47G6A.31	WBGene00032980	CBG11962	M00626_2.00	LSL-1
WBGene00044437	Y47G6A.32	WBGene00033008	CBG11991	M00626_2.00	LSL-1
WBGene00044469	clec-173	WBGene00271793	CBG31067	M00626_2.00	LSL-1
WBGene00044484	hot-9	WBGene00039166	Cbr-hot-9	M00626_2.00	LSL-1
WBGene00077497	K06A4.10	WBGene00271665	CBG30999	M00626_2.00	LSL-1
WBGene00077698	lurp-4	WBGene00270660	CBG30606	M00626_2.00	LSL-1
WBGene00235264	M04G7.5	WBGene00024833	CBG01621	M00626_2.00	LSL-1
WBGene00000040	aco-1	WBGene00037008	Cbr-aco-1	M00615_2.00	LSY-2
WBGene00000096	ahr-1	WBGene00042584	Cbr-ahr-1	M00615_2.00	LSY-2
WBGene00000177	aqp-9	WBGene00026518	Cbr-aqp-9	M00615_2.00	LSY-2
WBGene00000249	bir-1	WBGene00041676	Cbr-bir-1	M00615_2.00	LSY-2
WBGene00000272	bro-1	WBGene00042010	Cbr-bro-1	M00615_2.00	LSY-2
WBGene00000447	ceh-24	WBGene00032588	Cbr-ceh-24	M00615_2.00	LSY-2
WBGene00000496	chs-1	WBGene00032928	Cbr-chs-1	M00615_2.00	LSY-2
WBGene00000622	col-45	WBGene00026670	Cbr-col-45	M00615_2.00	LSY-2
WBGene00000664	col-89	WBGene00037494	Cbr-col-89	M00615_2.00	LSY-2
WBGene00000967	dhs-3	WBGene00026879	Cbr-dhs-3	M00615_2.00	LSY-2
WBGene00001127	dyf-11	WBGene00040695	Cbr-dyf-11	M00615_2.00	LSY-2
WBGene00001243	elo-5	WBGene00039072	Cbr-elo-5	M00615_2.00	LSY-2
WBGene00001526	gck-1	WBGene00038407	Cbr-gck-1	M00615_2.00	LSY-2
WBGene00001536	gcy-9	WBGene00037009	Cbr-gcy-9	M00615_2.00	LSY-2
WBGene00001639	gly-14	WBGene00031306	Cbr-gly-14	M00615_2.00	LSY-2
WBGene00001719	grl-10	WBGene00039540	Cbr-grl-10	M00615_2.00	LSY-2
WBGene00001745	gsa-1	WBGene00040711	Cbr-gsa-1	M00615_2.00	LSY-2
WBGene00001753	gst-5	WBGene00039580	Cbr-gst-5	M00615_2.00	LSY-2
WBGene00002070	ile-1	WBGene00026516	Cbr-ile-1	M00615_2.00	LSY-2
WBGene00002141	inx-19	WBGene00026740	Cbr-inx-19	M00615_2.00	LSY-2
WBGene00002144	inx-22	WBGene00032982	Cbr-inx-22	M00615_2.00	LSY-2
WBGene00002992	lin-3	WBGene00028342	Cbr-lin-3	M00615_2.00	LSY-2
WBGene00003011	lin-25	WBGene00030313	Cbr-lin-25	M00615_2.00	LSY-2
WBGene00003060	lpd-3	WBGene00035305	Cbr-lpd-3	M00615_2.00	LSY-2
WBGene00003144	max-2	WBGene00025783	Cbr-max-2	M00615_2.00	LSY-2
WBGene00003479	mtm-9	WBGene00028912	Cbr-mtm-9	M00615_2.00	LSY-2
WBGene00003579	ndx-2	WBGene00028884	Cbr-ndx-2	M00615_2.00	LSY-2
WBGene00003622	nhr-23	WBGene00040598	Cbr-nhr-23	M00615_2.00	LSY-2
WBGene00003659	nhr-69	WBGene00026623	Cbr-nhr-69	M00615_2.00	LSY-2
WBGene00003704	nhr-114	WBGene00024680	Cbr-nhr-114	M00615_2.00	LSY-2
WBGene00003755	nlp-17	WBGene00024947	Cbr-nlp-17	M00615_2.00	LSY-2
WBGene00003758	nlp-20	WBGene00028286	Cbr-nlp-20	M00615_2.00	LSY-2
WBGene00003947	pbs-1	WBGene00034334	Cbr-pbs-1	M00615_2.00	LSY-2
WBGene00004017	phg-1	WBGene00024191	Cbr-phg-1	M00615_2.00	LSY-2
WBGene00004043	plk-2	WBGene00026855	Cbr-plk-2	M00615_2.00	LSY-2
WBGene00004059	pmp-2	WBGene00032339	Cbr-pmp-2	M00615_2.00	LSY-2
WBGene00004104	pqn-13	WBGene00030945	Cbr-pqn-13	M00615_2.00	LSY-2
WBGene00004152	pqn-70	WBGene00041548	Cbr-pqn-70	M00615_2.00	LSY-2
WBGene00004222	ptr-8	WBGene00039590	Cbr-ptr-8	M00615_2.00	LSY-2
WBGene00004359	rhr-2	WBGene00041663	Cbr-rhr-2	M00615_2.00	LSY-2
WBGene00004391	rnr-1	WBGene00031617	Cbr-rnr-1	M00615_2.00	LSY-2
WBGene00004443	rpl-29	WBGene00040965	Cbr-rpl-29	M00615_2.00	LSY-2
WBGene00004463	rpn-7	WBGene00040409	Cbr-rpn-7	M00615_2.00	LSY-2
WBGene00004806	skp-1	WBGene00041675	Cbr-skp-1	M00615_2.00	LSY-2
WBGene00004892	sms-1	WBGene00028463	Cbr-sms-1	M00615_2.00	LSY-2
WBGene00005077	src-1	WBGene00040862	Cbr-src-1	M00615_2.00	LSY-2
WBGene00005713	srv-2	WBGene00025989	Cbr-srv-2	M00615_2.00	LSY-2
WBGene00005911	srx-20	WBGene00028106	Cbr-srx-20	M00615_2.00	LSY-2
WBGene00006373	syx-5	WBGene00041656	Cbr-syx-5	M00615_2.00	LSY-2
WBGene00006601	tpi-1	WBGene00039902	Cbr-tpi-1	M00615_2.00	LSY-2
WBGene00007135	cdk-12	WBGene00037579	Cbr-cdk-12	M00615_2.00	LSY-2
WBGene00007185	nlp-36	WBGene00031556	Cbr-nlp-36	M00615_2.00	LSY-2
WBGene00007195	thoc-7	WBGene00040966	Cbr-thoc-7	M00615_2.00	LSY-2
WBGene00007225	C01G6.3	WBGene00024231	CBG00919	M00615_2.00	LSY-2
WBGene00007503	C09H10.9	WBGene00025924	CBG02967	M00615_2.00	LSY-2
WBGene00007801	trpa-1	WBGene00028492	Cbr-trpa-1	M00615_2.00	LSY-2
WBGene00008667	F10G8.9	WBGene00026574	CBG03789	M00615_2.00	LSY-2
WBGene00009216	F28D1.6	WBGene00026204	CBG03323	M00615_2.00	LSY-2
WBGene00009496	F36H1.11	WBGene00028340	CBG05993	M00615_2.00	LSY-2
WBGene00009507	mus-101	WBGene00025307	Cbr-mus-101	M00615_2.00	LSY-2
WBGene00009701	egg-3	WBGene00039592	Cbr-egg-3	M00615_2.00	LSY-2
WBGene00009736	F45G2.10	WBGene00040048	CBG21205	M00615_2.00	LSY-2
WBGene00009738	hecw-1	WBGene00031373	Cbr-hecw-1	M00615_2.00	LSY-2
WBGene00009922	F52B5.3	WBGene00026825	CBG04082	M00615_2.00	LSY-2
WBGene00009937	lsl-1	WBGene00030129	CBG08313	M00615_2.00	LSY-2
WBGene00009956	F53B2.5	WBGene00033361	CBG12407	M00615_2.00	LSY-2
WBGene00010323	dhhc-12	WBGene00025317	Cbr-dhhc-12	M00615_2.00	LSY-2
WBGene00010662	K08E3.2	WBGene00037719	CBG18269	M00615_2.00	LSY-2
WBGene00010663	toca-2	WBGene00037717	Cbr-toca-2	M00615_2.00	LSY-2
WBGene00010786	K12D12.4	WBGene00026046	CBG03116	M00615_2.00	LSY-2
WBGene00010806	M01E5.3	WBGene00039355	CBG20350	M00615_2.00	LSY-2
WBGene00010810	M01F1.4	WBGene00031301	CBG09778	M00615_2.00	LSY-2
WBGene00010907	M88.4	WBGene00037541	CBG18044	M00615_2.00	LSY-2
WBGene00011206	R10E4.11	WBGene00033273	CBG12307	M00615_2.00	LSY-2
WBGene00011344	T01G9.2	WBGene00026831	CBG04089	M00615_2.00	LSY-2
WBGene00011559	umps-1	WBGene00042643	Cbr-umps-1	M00615_2.00	LSY-2
WBGene00011604	T08A11.1	WBGene00040069	CBG21229	M00615_2.00	LSY-2
WBGene00011737	sqst-1	WBGene00028520	Cbr-sqst-1	M00615_2.00	LSY-2
WBGene00011741	T12G3.6	WBGene00028518	CBG06211	M00615_2.00	LSY-2
WBGene00011810	T16G12.9	WBGene00031403	CBG09892	M00615_2.00	LSY-2
WBGene00011836	mam-4	WBGene00041555	Cbr-mam-4	M00615_2.00	LSY-2
WBGene00012059	T26G10.1	WBGene00031575	CBG10097	M00615_2.00	LSY-2
WBGene00012429	Y11D7A.5	WBGene00035414	CBG15073	M00615_2.00	LSY-2
WBGene00012605	Y38F1A.1	WBGene00025754	CBG02763	M00615_2.00	LSY-2
WBGene00012658	Y39A1A.21	WBGene00037770	CBG18326	M00615_2.00	LSY-2
WBGene00012659	Y39A1A.22	WBGene00037771	CBG18327	M00615_2.00	LSY-2
WBGene00012723	Y39G8B.2	WBGene00039666	CBG20739	M00615_2.00	LSY-2
WBGene00012812	Y43F8B.1	WBGene00303329	CBG31388	M00615_2.00	LSY-2
WBGene00012866	afmd-2	WBGene00024945	Cbr-afmd-2	M00615_2.00	LSY-2
WBGene00012930	obr-1	WBGene00034005	Cbr-obr-1	M00615_2.00	LSY-2
WBGene00012967	kvs-4	WBGene00037682	Cbr-kvs-4	M00615_2.00	LSY-2
WBGene00012992	mrpl-20	WBGene00039715	Cbr-mrpl-20	M00615_2.00	LSY-2
WBGene00013015	Y48E1C.2	WBGene00039703	CBG20781	M00615_2.00	LSY-2
WBGene00013222	dmsr-6	WBGene00024283	Cbr-dmsr-6	M00615_2.00	LSY-2
WBGene00013256	Y57A10A.13	WBGene00039819	CBG20916	M00615_2.00	LSY-2
WBGene00013445	Y66D12A.19	WBGene00270501	CBG30263	M00615_2.00	LSY-2
WBGene00013446	Y66D12A.21	WBGene00034057	CBG13274	M00615_2.00	LSY-2
WBGene00014086	ZK809.3	WBGene00028432	CBG06101	M00615_2.00	LSY-2
WBGene00015004	B0034.4	WBGene00025387	CBG02313	M00615_2.00	LSY-2
WBGene00015073	B0238.9	WBGene00028995	CBG06775	M00615_2.00	LSY-2
WBGene00015330	C02B10.5	WBGene00039090	CBG19977	M00615_2.00	LSY-2
WBGene00015672	C10E2.1	WBGene00036247	CBG16243	M00615_2.00	LSY-2
WBGene00015743	soap-1	WBGene00038375	Cbr-soap-1	M00615_2.00	LSY-2
WBGene00016210	C29F5.1	WBGene00025641	CBG02620	M00615_2.00	LSY-2
WBGene00016315	C32D5.7	WBGene00025650	CBG02631	M00615_2.00	LSY-2
WBGene00016645	C44C1.6	WBGene00271311	CBG30693	M00615_2.00	LSY-2
WBGene00016965	C56C10.9	WBGene00027019	CBG04318	M00615_2.00	LSY-2
WBGene00017312	pitr-5	WBGene00038370	Cbr-pitr-5	M00615_2.00	LSY-2
WBGene00017621	txt-17	WBGene00038346	CBG19068	M00615_2.00	LSY-2
WBGene00017741	F23C8.13	WBGene00026735	CBG03982	M00615_2.00	LSY-2
WBGene00017999	emc-6	WBGene00028298	Cbr-emc-6	M00615_2.00	LSY-2
WBGene00018318	F41H10.5	WBGene00039077	CBG19960	M00615_2.00	LSY-2
WBGene00018348	F42C5.6	WBGene00087763	CBG26349	M00615_2.00	LSY-2
WBGene00018370	F42H10.6	WBGene00037603	CBG18125	M00615_2.00	LSY-2
WBGene00018472	nep-16	WBGene00028285	Cbr-nep-16	M00615_2.00	LSY-2
WBGene00018580	F47G6.3	WBGene00037734	CBG18287	M00615_2.00	LSY-2
WBGene00018837	F54G2.1	WBGene00025203	CBG02071	M00615_2.00	LSY-2
WBGene00018866	nath-10	WBGene00033289	Cbr-nath-10	M00615_2.00	LSY-2
WBGene00018886	npr-28	WBGene00041241	Cbr-npr-28	M00615_2.00	LSY-2
WBGene00019361	clik-3	WBGene00035326	Cbr-clik-3	M00615_2.00	LSY-2
WBGene00019456	K06H7.2	WBGene00030858	CBG09231	M00615_2.00	LSY-2
WBGene00019955	R08C7.12	WBGene00024886	CBG01688	M00615_2.00	LSY-2
WBGene00019983	sti-1	WBGene00027123	Cbr-sti-1	M00615_2.00	LSY-2
WBGene00020157	T02B11.6	WBGene00037407	CBG17895	M00615_2.00	LSY-2
WBGene00020188	T03F1.6	WBGene00032985	CBG11967	M00615_2.00	LSY-2
WBGene00020855	hpo-36	WBGene00028910	Cbr-hpo-36	M00615_2.00	LSY-2
WBGene00020914	sulp-6	WBGene00035342	Cbr-sulp-6	M00615_2.00	LSY-2
WBGene00020972	trpl-2	WBGene00024846	Cbr-trpl-2	M00615_2.00	LSY-2
WBGene00021036	W05F2.4	WBGene00035324	CBG14951	M00615_2.00	LSY-2
WBGene00021039	W05F2.7	WBGene00035334	CBG14963	M00615_2.00	LSY-2
WBGene00021078	unc-132	WBGene00028907	Cbr-unc-132	M00615_2.00	LSY-2
WBGene00021155	Y4C6B.1	WBGene00039078	CBG19961	M00615_2.00	LSY-2
WBGene00021160	gba-4	WBGene00039080	Cbr-gba-4	M00615_2.00	LSY-2
WBGene00021377	Y37E11B.5	WBGene00030139	CBG08326	M00615_2.00	LSY-2
WBGene00021378	Y37E11B.6	WBGene00030138	CBG08325	M00615_2.00	LSY-2
WBGene00021450	mltn-6	WBGene00024625	CBG01377	M00615_2.00	LSY-2
WBGene00021511	Y41D4B.1	WBGene00034330	CBG13582	M00615_2.00	LSY-2
WBGene00021563	Y45G12B.2	WBGene00028889	CBG06644	M00615_2.00	LSY-2
WBGene00021613	ttc-37	WBGene00030448	Cbr-ttc-37	M00615_2.00	LSY-2
WBGene00021633	Y47G6A.3	WBGene00035304	CBG14930	M00615_2.00	LSY-2
WBGene00021648	mis-12	WBGene00032981	Cbr-mis-12	M00615_2.00	LSY-2
WBGene00021957	Y57E12AL.2	WBGene00038347	CBG19069	M00615_2.00	LSY-2
WBGene00022103	cdh-12	WBGene00032811	Cbr-cdh-12	M00615_2.00	LSY-2
WBGene00022162	Y71G12B.27	WBGene00033086	CBG12081	M00615_2.00	LSY-2
WBGene00022177	Y71H2AM.12	WBGene00087295	CBG25881	M00615_2.00	LSY-2
WBGene00022618	ZC477.3	WBGene00028156	CBG05768	M00615_2.00	LSY-2
WBGene00022712	ZK355.2	WBGene00038805	CBG19621	M00615_2.00	LSY-2
WBGene00022848	ZK1055.7	WBGene00038268	CBG18976	M00615_2.00	LSY-2
WBGene00023451	mlc-7	WBGene00037718	Cbr-mlc-7	M00615_2.00	LSY-2
WBGene00044423	F53F10.8	WBGene00087997	CBG26583	M00615_2.00	LSY-2
WBGene00044436	Y47G6A.31	WBGene00032980	CBG11962	M00615_2.00	LSY-2
WBGene00044469	clec-173	WBGene00271793	CBG31067	M00615_2.00	LSY-2
WBGene00044484	hot-9	WBGene00039166	Cbr-hot-9	M00615_2.00	LSY-2
WBGene00077497	K06A4.10	WBGene00271665	CBG30999	M00615_2.00	LSY-2
WBGene00235264	M04G7.5	WBGene00024833	CBG01621	M00615_2.00	LSY-2
WBGene00271694	T10E9.14	WBGene00271618	CBG30978	M00615_2.00	LSY-2
