# Supplementary material for: Caenorhabditis elegans transposable elements harbor diverse transcription factor DNA-binding sites
Source: G3 (Bethesda). 2022 Jan 17;12(3):jkac009. doi: 10.1093/g3journal/jkac009 (PMC8896005; doi:10.1093/g3journal/jkac009)
Supplement: jkac009_Table_S13 [file jkac009_table_s13.xlsx]

## Sheet: Table.S13_2022-01-04
sample.name	accession.number	database	publication
EEmb-ATAC-rep1	SRR5000675	SRA	Daugherty et al. 2017
EEmb-ATAC-rep2	SRR5000678	SRA	Daugherty et al. 2017
EEmb-ATAC-rep3	SRR5000681	SRA	Daugherty et al. 2017
L3-ATAC-rep1	SRR5000676	SRA	Daugherty et al. 2017
L3-ATAC-rep2	SRR5000679	SRA	Daugherty et al. 2017
L3-ATAC-rep3	SRR5000682	SRA	Daugherty et al. 2017
YA-ATAC-rep1	SRR5000677	SRA	Daugherty et al. 2017
YA-ATAC-rep2	SRR5000680	SRA	Daugherty et al. 2017
YA-ATAC-rep3	SRR5000683	SRA	Daugherty et al. 2017
HSF1-L2-ChIP-rep1	SRR3535759	SRA	Li et al. 2016
HSF1-L2-ChIP-rep2	SRR3535760	SRA	Li et al. 2016
HSF1-L2-Input-rep1	SRR3535778	SRA	Li et al. 2016
HSF1-YA-ChIP-rep1	SRR3535769	SRA	Li et al. 2016
HSF1-YA-ChIP-rep2	SRR3535770	SRA	Li et al. 2016
HSF1-YA-Input-rep1	SRR3535779	SRA	Li et al. 2016
H3K4me3-YA-rep1	SRR7164162	SRA	Janes et al. 2018
H3K4me3-YA-rep2	SRR7164163	SRA	Janes et al. 2018
H3K27me3-YA-rep1	SRR7164198	SRA	Janes et al. 2018
H3K27me3-YA-rep2	SRR7164199	SRA	Janes et al. 2018
H3K36me3-YA-rep1	SRR7164186	SRA	Janes et al. 2018
H3K36me3-YA-rep2	SRR7164187	SRA	Janes et al. 2018
AMA1-YA-rep1	modEncode6262	modMine	Contrino et al. 2011
AMA1-YA-rep2	modEncode6262	modMine	Contrino et al. 2011
ATF7-YA-ChIP-rep1	ENCFF133UYE	modERN	Kudron et al. 2018
ATF7-YA-ChIP-rep2	ENCFF454TYN	modERN	Kudron et al. 2018
ATF7-YA-Input-rep1	ENCFF595YQZ	modERN	Kudron et al. 2018
ATF7-YA-Input-rep2	ENCFF812WUB	modERN	Kudron et al. 2018
ATHP1-YA-ChIP-rep1	ENCFF204EXA	modERN	Kudron et al. 2018
ATHP1-YA-ChIP-rep2	ENCFF728ESY	modERN	Kudron et al. 2018
ATHP1-YA-Input-rep1	ENCFF347UUC	modERN	Kudron et al. 2018
B0310.2-EEmb-ChIP-rep1	ENCFF340AXD	modERN	Kudron et al. 2018
B0310.2-EEmb-ChIP-rep2	ENCFF398LRX	modERN	Kudron et al. 2018
B0310.2-EEmb-Input-rep1	ENCFF067GCV	modERN	Kudron et al. 2018
BED3-MxEmb-ChIP-rep1	ENCFF096IQK	modERN	Kudron et al. 2018
BED3-MxEmb-ChIP-rep2	ENCFF308LVY	modERN	Kudron et al. 2018
BED3-MxEmb-ChIP-rep3	ENCFF951WGF	modERN	Kudron et al. 2018
BED3-MxEmb-Input-rep1	ENCFF618HMU	modERN	Kudron et al. 2018
BED3-MxEmb-Input-rep2	ENCFF863GQQ	modERN	Kudron et al. 2018
BED3-MxEmb-Input-rep3	ENCFF866WJS	modERN	Kudron et al. 2018
BLMP1-L1-ChIP-rep1	ENCFF154HOI	modERN	Kudron et al. 2018
BLMP1-L1-ChIP-rep2	ENCFF462KNV	modERN	Kudron et al. 2018
BLMP1-L1-ChIP-rep3	ENCFF691HVC	modERN	Kudron et al. 2018
BLMP1-L1-ChIP-rep4	ENCFF705UEO	modERN	Kudron et al. 2018
BLMP1-L1-Input-rep1	ENCFF313GAJ	modERN	Kudron et al. 2018
BLMP1-L1-Input-rep2	ENCFF436ITG	modERN	Kudron et al. 2018
BLMP1-L1-Input-rep3	ENCFF717STM	modERN	Kudron et al. 2018
BLMP1-L1-Input-rep4	ENCFF931FXQ	modERN	Kudron et al. 2018
BLMP1-MxEmb-ChIP-rep1	ENCFF253AXW	modERN	Kudron et al. 2018
BLMP1-MxEmb-ChIP-rep2	ENCFF419NTU	modERN	Kudron et al. 2018
BLMP1-MxEmb-Input-rep1	ENCFF230IQP	modERN	Kudron et al. 2018
BLMP1-MxEmb-Input-rep2	ENCFF740LPX	modERN	Kudron et al. 2018
CEBP1-YA-ChIP-rep1	ENCFF033FDU	modERN	Kudron et al. 2018
CEBP1-YA-ChIP-rep2	ENCFF817QOZ	modERN	Kudron et al. 2018
CEBP1-YA-Input-rep1	ENCFF440IFT	modERN	Kudron et al. 2018
CEBP1-YA-Input-rep2	ENCFF497AYE	modERN	Kudron et al. 2018
CEH18-LEmb-ChIP-rep1	ENCFF562EDE	modERN	Kudron et al. 2018
CEH18-LEmb-ChIP-rep2	ENCFF733TWW	modERN	Kudron et al. 2018
CEH18-LEmb-Input-rep1	ENCFF390GTH	modERN	Kudron et al. 2018
CEH19-LEmb-ChIP-rep1	ENCFF058EDD	modERN	Kudron et al. 2018
CEH19-LEmb-ChIP-rep2	ENCFF736RDO	modERN	Kudron et al. 2018
CEH19-LEmb-Input-rep1	ENCFF292EVA	modERN	Kudron et al. 2018
CEH19-LEmb-Input-rep2	ENCFF744IGM	modERN	Kudron et al. 2018
CEH22-LEmb-ChIP-rep1	ENCFF087MAO	modERN	Kudron et al. 2018
CEH22-LEmb-ChIP-rep2	ENCFF609UBZ	modERN	Kudron et al. 2018
CEH22-LEmb-Input-rep1	ENCFF027GNB	modERN	Kudron et al. 2018
CEH22-LEmb-Input-rep2	ENCFF205LBO	modERN	Kudron et al. 2018
CEH24-LEmb-ChIP-rep1	ENCFF540JYA	modERN	Kudron et al. 2018
CEH24-LEmb-ChIP-rep2	ENCFF722XGY	modERN	Kudron et al. 2018
CEH24-LEmb-Input-rep1	ENCFF288UBP	modERN	Kudron et al. 2018
CEH28-L3-ChIP-rep1	ENCFF424UOG	modERN	Kudron et al. 2018
CEH28-L3-ChIP-rep2	ENCFF668GYQ	modERN	Kudron et al. 2018
CEH28-L3-Input-rep1	ENCFF326MWV	modERN	Kudron et al. 2018
CEH28-L3-Input-rep2	ENCFF638VJM	modERN	Kudron et al. 2018
CEH28-L4-ChIP-rep1	ENCFF426IVW	modERN	Kudron et al. 2018
CEH28-L4-ChIP-rep2	ENCFF956BJK	modERN	Kudron et al. 2018
CEH28-L4-Input-rep1	ENCFF126WUW	modERN	Kudron et al. 2018
CEH28-L4-Input-rep2	ENCFF269FWC	modERN	Kudron et al. 2018
CEH34-LEmb-ChIP-rep1	ENCFF223QKW	modERN	Kudron et al. 2018
CEH34-LEmb-ChIP-rep2	ENCFF980WSB	modERN	Kudron et al. 2018
CEH34-LEmb-Input-rep1	ENCFF139EVF	modERN	Kudron et al. 2018
CEH36-EEmb-ChIP-rep1	ENCFF098GJR	modERN	Kudron et al. 2018
CEH36-EEmb-ChIP-rep2	ENCFF908OZU	modERN	Kudron et al. 2018
CEH36-EEmb-Input-rep1	ENCFF036FTY	modERN	Kudron et al. 2018
CEH48-LEmb-ChIP-rep1	ENCFF221TYL	modERN	Kudron et al. 2018
CEH48-LEmb-ChIP-rep2	ENCFF676QAP	modERN	Kudron et al. 2018
CEH48-LEmb-Input-rep1	ENCFF469QND	modERN	Kudron et al. 2018
CEH62-L4-ChIP-rep1	ENCFF225XNV	modERN	Kudron et al. 2018
CEH62-L4-ChIP-rep2	ENCFF516LUN	modERN	Kudron et al. 2018
CEH62-L4-Input-rep1	ENCFF056ZBZ	modERN	Kudron et al. 2018
CEH62-L4-Input-rep2	ENCFF776QPO	modERN	Kudron et al. 2018
CEH90-L1-ChIP-rep1	ENCFF790GJL	modERN	Kudron et al. 2018
CEH90-L1-ChIP-rep2	ENCFF870VOT	modERN	Kudron et al. 2018
CEH90-L1-Input-rep1	ENCFF149QAX	modERN	Kudron et al. 2018
CES1-L1-ChIP-rep1	ENCFF049MVS	modERN	Kudron et al. 2018
CES1-L1-ChIP-rep2	ENCFF237PZC	modERN	Kudron et al. 2018
CES1-L1-Input-rep1	ENCFF029YQL	modERN	Kudron et al. 2018
CES1-L1-Input-rep2	ENCFF753PMD	modERN	Kudron et al. 2018
CES1-L1-Input-rep3	ENCFF845FXH	modERN	Kudron et al. 2018
CES1-L3-ChIP-rep1	ENCFF043GDT	modERN	Kudron et al. 2018
CES1-L3-ChIP-rep2	ENCFF252WLM	modERN	Kudron et al. 2018
CES1-L3-ChIP-rep3	ENCFF347KBV	modERN	Kudron et al. 2018
CES1-L3-ChIP-rep4	ENCFF514QZR	modERN	Kudron et al. 2018
CES1-L3-Input-rep1	ENCFF062LBY	modERN	Kudron et al. 2018
CES1-L3-Input-rep2	ENCFF496ZEY	modERN	Kudron et al. 2018
CES1-L3-Input-rep3	ENCFF878UOP	modERN	Kudron et al. 2018
CES1-L4-ChIP-rep1	ENCFF184EJZ	modERN	Kudron et al. 2018
CES1-L4-ChIP-rep2	ENCFF362BYW	modERN	Kudron et al. 2018
CES1-L4-ChIP-rep3	ENCFF545EOU	modERN	Kudron et al. 2018
CES1-L4-ChIP-rep4	ENCFF840IXP	modERN	Kudron et al. 2018
CES1-L4-ChIP-rep5	ENCFF882KNH	modERN	Kudron et al. 2018
CES1-L4-Input-rep1	ENCFF375LNJ	modERN	Kudron et al. 2018
CES1-L4-Input-rep2	ENCFF619CEV	modERN	Kudron et al. 2018
CES1-L4-Input-rep3	ENCFF648OMF	modERN	Kudron et al. 2018
CES1-L4-Input-rep4	ENCFF992GCG	modERN	Kudron et al. 2018
CES1-MxEmb-ChIP-rep1	ENCFF010DIZ	modERN	Kudron et al. 2018
CES1-MxEmb-ChIP-rep2	ENCFF186LOU	modERN	Kudron et al. 2018
CES1-MxEmb-Input-rep1	ENCFF163WXD	modERN	Kudron et al. 2018
CES1-MxEmb-Input-rep2	ENCFF526MQZ	modERN	Kudron et al. 2018
CHE1-LEmb-ChIP-rep1	ENCFF512YJH	modERN	Kudron et al. 2018
CHE1-LEmb-ChIP-rep2	ENCFF608EOT	modERN	Kudron et al. 2018
CHE1-LEmb-Input-rep1	ENCFF774LDI	modERN	Kudron et al. 2018
CRH2-L2-ChIP-rep1	ENCFF793BOE	modERN	Kudron et al. 2018
CRH2-L2-ChIP-rep2	ENCFF859IZE	modERN	Kudron et al. 2018
CRH2-L2-Input-rep1	ENCFF348EJB	modERN	Kudron et al. 2018
CRH2-L2-Input-rep2	ENCFF921MXL	modERN	Kudron et al. 2018
DAF12-L3-ChIP-rep1	ENCFF512BYC	modERN	Kudron et al. 2018
DAF12-L3-ChIP-rep2	ENCFF884EWK	modERN	Kudron et al. 2018
DAF12-L3-Input-rep1	ENCFF159VOZ	modERN	Kudron et al. 2018
DAF12-L3-Input-rep2	ENCFF311XBW	modERN	Kudron et al. 2018
DAF12-L4-ChIP-rep1	ENCFF357OZA	modERN	Kudron et al. 2018
DAF12-L4-ChIP-rep2	ENCFF448TLZ	modERN	Kudron et al. 2018
DAF12-L4-Input-rep1	ENCFF682EEI	modERN	Kudron et al. 2018
DAF12-L4-Input-rep2	ENCFF947ZPI	modERN	Kudron et al. 2018
DAF16-L4-ChIP-rep1	ENCFF281NRH	modERN	Kudron et al. 2018
DAF16-L4-ChIP-rep2	ENCFF657MHD	modERN	Kudron et al. 2018
DAF16-L4-Input-rep1	ENCFF023XDP	modERN	Kudron et al. 2018
DAF16-L4-Input-rep2	ENCFF229JKH	modERN	Kudron et al. 2018
DIE1-YA-ChIP-rep1	ENCFF014EJJ	modERN	Kudron et al. 2018
DIE1-YA-ChIP-rep2	ENCFF399PHO	modERN	Kudron et al. 2018
DIE1-YA-Input-rep1	ENCFF099MEP	modERN	Kudron et al. 2018
DMD4-L2-ChIP-rep1	ENCFF025NJE	modERN	Kudron et al. 2018
DMD4-L2-ChIP-rep2	ENCFF156AGF	modERN	Kudron et al. 2018
DMD4-L2-Input-rep1	ENCFF275ERO	modERN	Kudron et al. 2018
DMD4-L2-Input-rep2	ENCFF580URJ	modERN	Kudron et al. 2018
DMD4-LEmb-ChIP-rep1	ENCFF411UUU	modERN	Kudron et al. 2018
DMD4-LEmb-ChIP-rep2	ENCFF759AWM	modERN	Kudron et al. 2018
DMD4-LEmb-Input-rep1	ENCFF357HAN	modERN	Kudron et al. 2018
DPL1-L1-ChIP-rep1	ENCFF656BKL	modERN	Kudron et al. 2018
DPL1-L1-ChIP-rep2	ENCFF971JCO	modERN	Kudron et al. 2018
DPL1-L1-Input-rep1	ENCFF251DEA	modERN	Kudron et al. 2018
DPL1-L1-Input-rep2	ENCFF479ROH	modERN	Kudron et al. 2018
DPL1-L4-ChIP-rep1	ENCFF089VRA	modERN	Kudron et al. 2018
DPL1-L4-ChIP-rep2	ENCFF312VGA	modERN	Kudron et al. 2018
DPL1-L4-Input-rep1	ENCFF611ALK	modERN	Kudron et al. 2018
DPL1-L4-Input-rep2	ENCFF941RKT	modERN	Kudron et al. 2018
EFL1-L1-ChIP-rep1	ENCFF264SGI	modERN	Kudron et al. 2018
EFL1-L1-ChIP-rep2	ENCFF944MAG	modERN	Kudron et al. 2018
EFL1-L1-Input-rep1	ENCFF479AQF	modERN	Kudron et al. 2018
EFL1-L1-Input-rep2	ENCFF752WXR	modERN	Kudron et al. 2018
EGL13-L1-ChIP-rep1	ENCFF823FYJ	modERN	Kudron et al. 2018
EGL13-L1-ChIP-rep2	ENCFF844WVT	modERN	Kudron et al. 2018
EGL13-L1-Input-rep1	ENCFF512WLX	modERN	Kudron et al. 2018
EGL27-L1-1-ChIP-rep1	ENCFF027KRG	modERN	Kudron et al. 2018
EGL27-L1-1-ChIP-rep2	ENCFF152QSL	modERN	Kudron et al. 2018
EGL27-L1-1-ChIP-rep3	ENCFF197PMY	modERN	Kudron et al. 2018
EGL27-L1-1-Input-rep1	ENCFF194QGT	modERN	Kudron et al. 2018
EGL27-L1-1-Input-rep2	ENCFF295OMU	modERN	Kudron et al. 2018
EGL27-L1-1-Input-rep3	ENCFF745CSR	modERN	Kudron et al. 2018
EGL27-L1-2-ChIP-rep1	ENCFF051AEH	modERN	Kudron et al. 2018
EGL27-L1-2-ChIP-rep2	ENCFF686UAT	modERN	Kudron et al. 2018
EGL27-L1-2-ChIP-rep3	ENCFF717RNN	modERN	Kudron et al. 2018
EGL27-L1-2-Input-rep1	ENCFF038VDN	modERN	Kudron et al. 2018
EGL27-L1-2-Input-rep2	ENCFF604QHR	modERN	Kudron et al. 2018
EGL27-L1-2-Input-rep3	ENCFF829KOW	modERN	Kudron et al. 2018
EGL27-L2-ChIP-rep1	ENCFF028HMS	modERN	Kudron et al. 2018
EGL27-L2-ChIP-rep2	ENCFF087TXA	modERN	Kudron et al. 2018
EGL27-L2-ChIP-rep3	ENCFF135JMK	modERN	Kudron et al. 2018
EGL27-L2-ChIP-rep4	ENCFF181ZBC	modERN	Kudron et al. 2018
EGL27-L2-ChIP-rep5	ENCFF295HGY	modERN	Kudron et al. 2018
EGL27-L2-ChIP-rep6	ENCFF512BQS	modERN	Kudron et al. 2018
EGL27-L2-ChIP-rep7	ENCFF522AWP	modERN	Kudron et al. 2018
EGL27-L2-ChIP-rep8	ENCFF658SJM	modERN	Kudron et al. 2018
EGL27-L2-ChIP-rep9	ENCFF673EIP	modERN	Kudron et al. 2018
EGL27-L2-Input-rep1	ENCFF473WWV	modERN	Kudron et al. 2018
EGL27-L2-Input-rep2	ENCFF570BHN	modERN	Kudron et al. 2018
EGL27-L2-Input-rep3	ENCFF983IIO	modERN	Kudron et al. 2018
EGL27-L3-ChIP-rep1	ENCFF002PXH	modERN	Kudron et al. 2018
EGL27-L3-ChIP-rep2	ENCFF057QTQ	modERN	Kudron et al. 2018
EGL27-L3-ChIP-rep3	ENCFF226SLJ	modERN	Kudron et al. 2018
EGL27-L3-ChIP-rep4	ENCFF234IHM	modERN	Kudron et al. 2018
EGL27-L3-ChIP-rep5	ENCFF423JTS	modERN	Kudron et al. 2018
EGL27-L3-ChIP-rep6	ENCFF462BSU	modERN	Kudron et al. 2018
EGL27-L3-ChIP-rep7	ENCFF639ZDE	modERN	Kudron et al. 2018
EGL27-L3-ChIP-rep8	ENCFF955EHM	modERN	Kudron et al. 2018
EGL27-L3-Input-rep1	ENCFF068WLX	modERN	Kudron et al. 2018
EGL27-L3-Input-rep2	ENCFF198FKR	modERN	Kudron et al. 2018
EGL27-L3-Input-rep3	ENCFF302YYH	modERN	Kudron et al. 2018
EGL27-L3-Input-rep4	ENCFF354OLU	modERN	Kudron et al. 2018
EGL27-L3-Input-rep5	ENCFF361MWZ	modERN	Kudron et al. 2018
EGL27-L3-Input-rep6	ENCFF365ROG	modERN	Kudron et al. 2018
EGL27-L3-Input-rep7	ENCFF720PKE	modERN	Kudron et al. 2018
EGL27-L3-Input-rep8	ENCFF731EDY	modERN	Kudron et al. 2018
EGL27-L4-ChIP-rep1	ENCFF258QRQ	modERN	Kudron et al. 2018
EGL27-L4-ChIP-rep2	ENCFF373HTS	modERN	Kudron et al. 2018
EGL27-L4-ChIP-rep3	ENCFF406RDD	modERN	Kudron et al. 2018
EGL27-L4-ChIP-rep4	ENCFF519FRM	modERN	Kudron et al. 2018
EGL27-L4-Input-rep1	ENCFF366AFZ	modERN	Kudron et al. 2018
EGL27-L4-Input-rep2	ENCFF477ZXZ	modERN	Kudron et al. 2018
EGL27-L4-Input-rep3	ENCFF839LMR	modERN	Kudron et al. 2018
EGL5-L3-ChIP-rep1	ENCFF373VLC	modERN	Kudron et al. 2018
EGL5-L3-ChIP-rep2	ENCFF580HSX	modERN	Kudron et al. 2018
EGL5-L3-ChIP-rep3	ENCFF603KIL	modERN	Kudron et al. 2018
EGL5-L3-ChIP-rep4	ENCFF832NZL	modERN	Kudron et al. 2018
EGL5-L3-Input-rep1	ENCFF122MFW	modERN	Kudron et al. 2018
EGL5-L3-Input-rep2	ENCFF141EXT	modERN	Kudron et al. 2018
EGL5-L3-Input-rep3	ENCFF492URA	modERN	Kudron et al. 2018
EGL5-L3-Input-rep4	ENCFF576YTS	modERN	Kudron et al. 2018
EGL5-L3-Input-rep5	ENCFF881DKH	modERN	Kudron et al. 2018
ELT1-L2-ChIP-rep1	ENCFF239MUY	modERN	Kudron et al. 2018
ELT1-L2-ChIP-rep2	ENCFF926QTR	modERN	Kudron et al. 2018
ELT1-L2-Input-rep1	ENCFF147ETI	modERN	Kudron et al. 2018
ELT1-L2-Input-rep2	ENCFF476JOR	modERN	Kudron et al. 2018
ELT1-L3-ChIP-rep1	ENCFF189XOT	modERN	Kudron et al. 2018
ELT1-L3-ChIP-rep2	ENCFF525RUZ	modERN	Kudron et al. 2018
ELT1-L3-ChIP-rep3	ENCFF982KYN	modERN	Kudron et al. 2018
ELT1-L3-Input-rep1	ENCFF079XOF	modERN	Kudron et al. 2018
ELT1-L3-Input-rep2	ENCFF995UDY	modERN	Kudron et al. 2018
ELT1-MxEmb-ChIP-rep1	ENCFF217HBH	modERN	Kudron et al. 2018
ELT1-MxEmb-ChIP-rep2	ENCFF316OLW	modERN	Kudron et al. 2018
ELT1-MxEmb-Input-rep1	ENCFF133ALD	modERN	Kudron et al. 2018
ELT3-L1-1-ChIP-rep1	ENCFF262KVJ	modERN	Kudron et al. 2018
ELT3-L1-1-ChIP-rep2	ENCFF298MGT	modERN	Kudron et al. 2018
ELT3-L1-1-ChIP-rep3	ENCFF985TIO	modERN	Kudron et al. 2018
ELT3-L1-1-Input-rep1	ENCFF108ZGD	modERN	Kudron et al. 2018
ELT3-L1-1-Input-rep2	ENCFF373BIX	modERN	Kudron et al. 2018
ELT3-L1-2-ChIP-rep1	ENCFF667KNL	modERN	Kudron et al. 2018
ELT3-L1-2-ChIP-rep2	ENCFF711OXH	modERN	Kudron et al. 2018
ELT3-L1-2-Input-rep1	ENCFF225HHM	modERN	Kudron et al. 2018
ELT3-L1-2-Input-rep2	ENCFF933WKD	modERN	Kudron et al. 2018
ELT3-L1-3-ChIP-rep1	ENCFF032EOA	modERN	Kudron et al. 2018
ELT3-L1-3-ChIP-rep2	ENCFF418DUH	modERN	Kudron et al. 2018
ELT3-L1-3-Input-rep1	ENCFF068HKM	modERN	Kudron et al. 2018
ELT3-L1-3-Input-rep2	ENCFF098GCO	modERN	Kudron et al. 2018
ELT3-L1-4-ChIP-rep1	ENCFF160IVO	modERN	Kudron et al. 2018
ELT3-L1-4-ChIP-rep2	ENCFF518CMY	modERN	Kudron et al. 2018
ELT3-L1-4-Input-rep1	ENCFF019OZN	modERN	Kudron et al. 2018
ELT3-L1-4-Input-rep2	ENCFF992FRY	modERN	Kudron et al. 2018
ELT3-L1-5-ChIP-rep1	ENCFF533CDK	modERN	Kudron et al. 2018
ELT3-L1-5-ChIP-rep2	ENCFF651JRV	modERN	Kudron et al. 2018
ELT3-L1-5-ChIP-rep3	ENCFF850UFF	modERN	Kudron et al. 2018
ELT3-L1-5-Input-rep1	ENCFF154SRA	modERN	Kudron et al. 2018
ELT3-L1-5-Input-rep2	ENCFF998FJE	modERN	Kudron et al. 2018
ELT3-L1-6-ChIP-rep1	ENCFF435XFG	modERN	Kudron et al. 2018
ELT3-L1-6-ChIP-rep2	ENCFF922FLT	modERN	Kudron et al. 2018
ELT3-L1-6-Input-rep1	ENCFF515ACF	modERN	Kudron et al. 2018
ELT3-L1-6-Input-rep2	ENCFF628SPD	modERN	Kudron et al. 2018
ELT3-L2-ChIP-rep1	ENCFF110YAW	modERN	Kudron et al. 2018
ELT3-L2-ChIP-rep2	ENCFF138JQS	modERN	Kudron et al. 2018
ELT3-L2-Input-rep1	ENCFF511JPX	modERN	Kudron et al. 2018
ELT3-L2-Input-rep2	ENCFF946BYH	modERN	Kudron et al. 2018
ELT3-L3-1-ChIP-rep1	ENCFF018LIZ	modERN	Kudron et al. 2018
ELT3-L3-1-ChIP-rep2	ENCFF424RKL	modERN	Kudron et al. 2018
ELT3-L3-1-Input-rep1	ENCFF446WZG	modERN	Kudron et al. 2018
ELT3-L3-1-Input-rep2	ENCFF579RVO	modERN	Kudron et al. 2018
ELT3-L3-2-ChIP-rep1	ENCFF170OYI	modERN	Kudron et al. 2018
ELT3-L3-2-ChIP-rep2	ENCFF185DNP	modERN	Kudron et al. 2018
ELT3-L3-2-ChIP-rep3	ENCFF255JOZ	modERN	Kudron et al. 2018
ELT3-L3-2-ChIP-rep4	ENCFF360KXO	modERN	Kudron et al. 2018
ELT3-L3-2-ChIP-rep5	ENCFF483UHR	modERN	Kudron et al. 2018
ELT3-L3-2-ChIP-rep6	ENCFF777ISP	modERN	Kudron et al. 2018
ELT3-L3-2-ChIP-rep7	ENCFF939YBW	modERN	Kudron et al. 2018
ELT3-L3-2-Input-rep1	ENCFF236PIU	modERN	Kudron et al. 2018
ELT3-L3-2-Input-rep2	ENCFF374MIC	modERN	Kudron et al. 2018
ELT3-L3-2-Input-rep3	ENCFF712HQK	modERN	Kudron et al. 2018
ELT3-L3-2-Input-rep4	ENCFF920OBV	modERN	Kudron et al. 2018
ELT3-L3-3-ChIP-rep1	ENCFF610EVL	modERN	Kudron et al. 2018
ELT3-L3-3-ChIP-rep2	ENCFF768YBR	modERN	Kudron et al. 2018
ELT3-L3-3-Input-rep1	ENCFF026CZQ	modERN	Kudron et al. 2018
ELT3-L3-3-Input-rep2	ENCFF392SIQ	modERN	Kudron et al. 2018
ELT3-MxEmb-ChIP-rep1	ENCFF442ZMF	modERN	Kudron et al. 2018
ELT3-MxEmb-ChIP-rep2	ENCFF861MJO	modERN	Kudron et al. 2018
ELT3-MxEmb-Input-rep1	ENCFF602WUU	modERN	Kudron et al. 2018
ELT3-MxEmb-Input-rep2	ENCFF822HUJ	modERN	Kudron et al. 2018
EOR1-L3-1-ChIP-rep1	ENCFF145TYR	modERN	Kudron et al. 2018
EOR1-L3-1-ChIP-rep2	ENCFF529QRD	modERN	Kudron et al. 2018
EOR1-L3-1-Input-rep1	ENCFF233DST	modERN	Kudron et al. 2018
EOR1-L3-1-Input-rep2	ENCFF879JHT	modERN	Kudron et al. 2018
EOR1-L3-2-ChIP-rep1	ENCFF077UKC	modERN	Kudron et al. 2018
EOR1-L3-2-ChIP-rep2	ENCFF478DAQ	modERN	Kudron et al. 2018
EOR1-L3-2-ChIP-rep3	ENCFF540UHH	modERN	Kudron et al. 2018
EOR1-L3-2-ChIP-rep4	ENCFF636GBI	modERN	Kudron et al. 2018
EOR1-L3-2-Input-rep1	ENCFF094QNO	modERN	Kudron et al. 2018
EOR1-L3-2-Input-rep2	ENCFF122TPK	modERN	Kudron et al. 2018
EOR1-L3-2-Input-rep3	ENCFF128NIB	modERN	Kudron et al. 2018
EOR1-L3-2-Input-rep4	ENCFF881IXV	modERN	Kudron et al. 2018
EYG1-LEmb-ChIP-rep1	ENCFF406OQI	modERN	Kudron et al. 2018
EYG1-LEmb-ChIP-rep2	ENCFF584HMZ	modERN	Kudron et al. 2018
EYG1-LEmb-Input-rep1	ENCFF135WTQ	modERN	Kudron et al. 2018
EYG1-LEmb-Input-rep2	ENCFF217EHH	modERN	Kudron et al. 2018
F10B5.3-L4-ChIP-rep1	ENCFF477UXN	modERN	Kudron et al. 2018
F10B5.3-L4-ChIP-rep2	ENCFF936QEM	modERN	Kudron et al. 2018
F10B5.3-L4-Input-rep1	ENCFF581YZP	modERN	Kudron et al. 2018
F52B5.7-YA-ChIP-rep1	ENCFF029RDD	modERN	Kudron et al. 2018
F52B5.7-YA-ChIP-rep2	ENCFF776URQ	modERN	Kudron et al. 2018
F52B5.7-YA-Input-rep1	ENCFF082TNL	modERN	Kudron et al. 2018
FOS1-L1-ChIP-rep1	ENCFF448AZT	modERN	Kudron et al. 2018
FOS1-L1-ChIP-rep2	ENCFF871YON	modERN	Kudron et al. 2018
FOS1-L1-Input-rep1	ENCFF190IML	modERN	Kudron et al. 2018
FOS1-L1-Input-rep2	ENCFF816QXY	modERN	Kudron et al. 2018
FOS1-L2-ChIP-rep1	ENCFF198KSX	modERN	Kudron et al. 2018
FOS1-L2-ChIP-rep2	ENCFF543DVM	modERN	Kudron et al. 2018
FOS1-L2-Input-rep1	ENCFF233SIK	modERN	Kudron et al. 2018
FOS1-L2-Input-rep2	ENCFF715ILQ	modERN	Kudron et al. 2018
FOS1-L3-ChIP-rep1	ENCFF195KXC	modERN	Kudron et al. 2018
FOS1-L3-ChIP-rep2	ENCFF566LVU	modERN	Kudron et al. 2018
FOS1-L3-Input-rep1	ENCFF183PKI	modERN	Kudron et al. 2018
FOS1-L3-Input-rep2	ENCFF873OXB	modERN	Kudron et al. 2018
FOS1-L4-ChIP-rep1	ENCFF035BUQ	modERN	Kudron et al. 2018
FOS1-L4-ChIP-rep2	ENCFF676ZMP	modERN	Kudron et al. 2018
FOS1-L4-Input-rep1	ENCFF084SQE	modERN	Kudron et al. 2018
FOS1-L4-Input-rep2	ENCFF445NPW	modERN	Kudron et al. 2018
HAM2-MxEmb-ChIP-rep1	ENCFF792VZF	modERN	Kudron et al. 2018
HAM2-MxEmb-ChIP-rep2	ENCFF964PQM	modERN	Kudron et al. 2018
HAM2-MxEmb-Input-rep1	ENCFF125RJP	modERN	Kudron et al. 2018
HLH1-MxEmb-ChIP-rep1	ENCFF528UNI	modERN	Kudron et al. 2018
HLH1-MxEmb-ChIP-rep2	ENCFF939XJK	modERN	Kudron et al. 2018
HLH1-MxEmb-Input-rep1	ENCFF821QDO	modERN	Kudron et al. 2018
HLH1-MxEmb-Input-rep2	ENCFF889SRL	modERN	Kudron et al. 2018
HLH11-L4-ChIP-rep1	ENCFF090GNS	modERN	Kudron et al. 2018
HLH11-L4-ChIP-rep2	ENCFF482AUB	modERN	Kudron et al. 2018
HLH11-L4-Input-rep1	ENCFF167SGZ	modERN	Kudron et al. 2018
HLH12-YA-ChIP-rep1	ENCFF121EFW	modERN	Kudron et al. 2018
HLH12-YA-ChIP-rep2	ENCFF175QRD	modERN	Kudron et al. 2018
HLH12-YA-Input-rep1	ENCFF484CUK	modERN	Kudron et al. 2018
HLH30-L4-ChIP-rep1	ENCFF374DZA	modERN	Kudron et al. 2018
HLH30-L4-ChIP-rep2	ENCFF736UDN	modERN	Kudron et al. 2018
HLH30-L4-Input-rep1	ENCFF240YUE	modERN	Kudron et al. 2018
HLH30-LEmb-ChIP-rep1	ENCFF314NSY	modERN	Kudron et al. 2018
HLH30-LEmb-ChIP-rep2	ENCFF901RXD	modERN	Kudron et al. 2018
HLH30-LEmb-Input-rep1	ENCFF955TGM	modERN	Kudron et al. 2018
JUN1-L1-ChIP-rep1	ENCFF209ZUR	modERN	Kudron et al. 2018
JUN1-L1-ChIP-rep2	ENCFF866CHA	modERN	Kudron et al. 2018
JUN1-L1-Input-rep1	ENCFF260NYX	modERN	Kudron et al. 2018
JUN1-L1-Input-rep2	ENCFF369MSD	modERN	Kudron et al. 2018
JUN1-L3-ChIP-rep1	ENCFF020QYE	modERN	Kudron et al. 2018
JUN1-L3-ChIP-rep2	ENCFF060LOC	modERN	Kudron et al. 2018
JUN1-L3-Input-rep1	ENCFF224JEB	modERN	Kudron et al. 2018
JUN1-L3-Input-rep2	ENCFF935OTO	modERN	Kudron et al. 2018
JUN1-L4-ChIP-rep1	ENCFF675QGY	modERN	Kudron et al. 2018
JUN1-L4-ChIP-rep2	ENCFF994EMF	modERN	Kudron et al. 2018
JUN1-L4-Input-rep1	ENCFF212CIG	modERN	Kudron et al. 2018
JUN1-L4-Input-rep2	ENCFF383PEY	modERN	Kudron et al. 2018
LIN14-L1-ChIP-rep1	ENCFF134CUC	modERN	Kudron et al. 2018
LIN14-L1-ChIP-rep2	ENCFF565DCI	modERN	Kudron et al. 2018
LIN14-L1-Input-rep1	ENCFF428PGV	modERN	Kudron et al. 2018
LIN15B-L1-ChIP-rep1	ENCFF405FNV	modERN	Kudron et al. 2018
LIN15B-L1-ChIP-rep2	ENCFF932MNO	modERN	Kudron et al. 2018
LIN15B-L1-ChIP-rep3	ENCFF963UUQ	modERN	Kudron et al. 2018
LIN15B-L1-Input-rep1	ENCFF217XZP	modERN	Kudron et al. 2018
LIN15B-L1-Input-rep2	ENCFF401DPV	modERN	Kudron et al. 2018
LIN15B-L1-Input-rep3	ENCFF670JMJ	modERN	Kudron et al. 2018
LIN15B-L1-Input-rep4	ENCFF985HQK	modERN	Kudron et al. 2018
LIN15B-L3-ChIP-rep1	ENCFF284BSV	modERN	Kudron et al. 2018
LIN15B-L3-ChIP-rep2	ENCFF316SLC	modERN	Kudron et al. 2018
LIN15B-L3-Input-rep1	ENCFF648MRN	modERN	Kudron et al. 2018
LIN15B-L3-Input-rep2	ENCFF987TTG	modERN	Kudron et al. 2018
LIN15B-L4-ChIP-rep1	ENCFF057NCV	modERN	Kudron et al. 2018
LIN15B-L4-ChIP-rep2	ENCFF836CLU	modERN	Kudron et al. 2018
LIN15B-L4-ChIP-rep3	ENCFF873BYL	modERN	Kudron et al. 2018
LIN15B-L4-ChIP-rep4	ENCFF975FWT	modERN	Kudron et al. 2018
LIN15B-L4-Input-rep1	ENCFF101ZZT	modERN	Kudron et al. 2018
LIN15B-L4-Input-rep2	ENCFF107ZQG	modERN	Kudron et al. 2018
LIN15B-L4-Input-rep3	ENCFF474AGU	modERN	Kudron et al. 2018
LIN31-L1-ChIP-rep1	ENCFF539RMX	modERN	Kudron et al. 2018
LIN31-L1-ChIP-rep2	ENCFF540MWF	modERN	Kudron et al. 2018
LIN31-L1-Input-rep1	ENCFF170WMF	modERN	Kudron et al. 2018
LIN31-L1-Input-rep2	ENCFF422NNM	modERN	Kudron et al. 2018
LIN31-L2-ChIP-rep1	ENCFF602ONC	modERN	Kudron et al. 2018
LIN31-L2-ChIP-rep2	ENCFF911YVI	modERN	Kudron et al. 2018
LIN31-L2-Input-rep1	ENCFF736KOS	modERN	Kudron et al. 2018
LIN31-L2-Input-rep2	ENCFF818ADU	modERN	Kudron et al. 2018
LIN31-L3-ChIP-rep1	ENCFF665ZLK	modERN	Kudron et al. 2018
LIN31-L3-ChIP-rep2	ENCFF757BQH	modERN	Kudron et al. 2018
LIN31-L3-Input-rep1	ENCFF482NFO	modERN	Kudron et al. 2018
LIN31-L3-Input-rep2	ENCFF494QQI	modERN	Kudron et al. 2018
LIN31-L3-Input-rep3	ENCFF592XDE	modERN	Kudron et al. 2018
LIN31-L4-ChIP-rep1	ENCFF519BHT	modERN	Kudron et al. 2018
LIN31-L4-ChIP-rep2	ENCFF893LFX	modERN	Kudron et al. 2018
LIN31-L4-Input-rep1	ENCFF524APR	modERN	Kudron et al. 2018
LIN31-L4-Input-rep2	ENCFF838IMY	modERN	Kudron et al. 2018
LSL1-YA-ChIP-rep1	ENCFF535QGU	modERN	Kudron et al. 2018
LSL1-YA-ChIP-rep2	ENCFF809MRY	modERN	Kudron et al. 2018
LSL1-YA-Input-rep1	ENCFF708MGZ	modERN	Kudron et al. 2018
LSY2-L1-ChIP-rep1	ENCFF053XPN	modERN	Kudron et al. 2018
LSY2-L1-ChIP-rep2	ENCFF539ZAR	modERN	Kudron et al. 2018
LSY2-L1-Input-rep1	ENCFF639YKZ	modERN	Kudron et al. 2018
LSY2-L1-Input-rep2	ENCFF746FUH	modERN	Kudron et al. 2018
LSY2-L2-ChIP-rep1	ENCFF396ATW	modERN	Kudron et al. 2018
LSY2-L2-ChIP-rep2	ENCFF543BST	modERN	Kudron et al. 2018
LSY2-L2-Input-rep1	ENCFF273PZU	modERN	Kudron et al. 2018
LSY2-L2-Input-rep2	ENCFF647VLG	modERN	Kudron et al. 2018
LSY2-L4-ChIP-rep1	ENCFF468SLV	modERN	Kudron et al. 2018
LSY2-L4-ChIP-rep2	ENCFF574INB	modERN	Kudron et al. 2018
LSY2-L4-Input-rep1	ENCFF372TNC	modERN	Kudron et al. 2018
LSY2-L4-Input-rep2	ENCFF728ZJV	modERN	Kudron et al. 2018
LSY2-MxEmb-ChIP-rep1	ENCFF216JSJ	modERN	Kudron et al. 2018
LSY2-MxEmb-ChIP-rep2	ENCFF794URO	modERN	Kudron et al. 2018
LSY2-MxEmb-Input-rep1	ENCFF306PVM	modERN	Kudron et al. 2018
LSY2-MxEmb-Input-rep2	ENCFF415WHK	modERN	Kudron et al. 2018
LSY27-YA-ChIP-rep1	ENCFF379TUY	modERN	Kudron et al. 2018
LSY27-YA-ChIP-rep2	ENCFF405SNF	modERN	Kudron et al. 2018
LSY27-YA-Input-rep1	ENCFF494BOK	modERN	Kudron et al. 2018
M03D4.4-MxEmb-ChIP-rep1	ENCFF250DHB	modERN	Kudron et al. 2018
M03D4.4-MxEmb-ChIP-rep2	ENCFF784XIK	modERN	Kudron et al. 2018
M03D4.4-MxEmb-Input-rep1	ENCFF062VWV	modERN	Kudron et al. 2018
MDL1-L1-ChIP-rep1	ENCFF649DTC	modERN	Kudron et al. 2018
MDL1-L1-ChIP-rep2	ENCFF924ARJ	modERN	Kudron et al. 2018
MDL1-L1-Input-rep1	ENCFF251FJA	modERN	Kudron et al. 2018
MDL1-L1-Input-rep2	ENCFF487BBH	modERN	Kudron et al. 2018
MDL1-L2-1-ChIP-rep1	ENCFF379KNL	modERN	Kudron et al. 2018
MDL1-L2-1-ChIP-rep2	ENCFF729QXB	modERN	Kudron et al. 2018
MDL1-L2-1-Input-rep1	ENCFF027YVO	modERN	Kudron et al. 2018
MDL1-L2-1-Input-rep2	ENCFF354DMI	modERN	Kudron et al. 2018
MDL1-L2-2-ChIP-rep1	ENCFF380IIU	modERN	Kudron et al. 2018
MDL1-L2-2-ChIP-rep2	ENCFF865BMG	modERN	Kudron et al. 2018
MDL1-L2-2-Input-rep1	ENCFF033FNK	modERN	Kudron et al. 2018
MDL1-L2-2-Input-rep2	ENCFF233DYZ	modERN	Kudron et al. 2018
MDL1-L3-ChIP-rep1	ENCFF278FNQ	modERN	Kudron et al. 2018
MDL1-L3-ChIP-rep2	ENCFF599MRA	modERN	Kudron et al. 2018
MDL1-L3-Input-rep1	ENCFF081ZVF	modERN	Kudron et al. 2018
MDL1-L3-Input-rep2	ENCFF290UBH	modERN	Kudron et al. 2018
MDL1-L4-1-ChIP-rep1	ENCFF255QJK	modERN	Kudron et al. 2018
MDL1-L4-1-ChIP-rep2	ENCFF923FZD	modERN	Kudron et al. 2018
MDL1-L4-1-Input-rep1	ENCFF260JDM	modERN	Kudron et al. 2018
MDL1-L4-1-Input-rep2	ENCFF378ENH	modERN	Kudron et al. 2018
MDL1-L4-2-ChIP-rep1	ENCFF415ZDC	modERN	Kudron et al. 2018
MDL1-L4-2-ChIP-rep2	ENCFF621DTA	modERN	Kudron et al. 2018
MDL1-L4-2-Input-rep1	ENCFF232AAO	modERN	Kudron et al. 2018
MDL1-L4-2-Input-rep2	ENCFF629KCM	modERN	Kudron et al. 2018
MXL3-L4-ChIP-rep1	ENCFF042JZQ	modERN	Kudron et al. 2018
MXL3-L4-ChIP-rep2	ENCFF517TTV	modERN	Kudron et al. 2018
MXL3-L4-Input-rep1	ENCFF998LES	modERN	Kudron et al. 2018
NHR232-LEmb-ChIP-rep1	ENCFF693XBO	modERN	Kudron et al. 2018
NHR232-LEmb-ChIP-rep2	ENCFF875ZXC	modERN	Kudron et al. 2018
NHR232-LEmb-Input-rep1	ENCFF899ZQI	modERN	Kudron et al. 2018
NHR25-L2-ChIP-rep1	ENCFF021THX	modERN	Kudron et al. 2018
NHR25-L2-ChIP-rep2	ENCFF126WGT	modERN	Kudron et al. 2018
NHR25-L2-ChIP-rep3	ENCFF844SPM	modERN	Kudron et al. 2018
NHR25-L2-Input-rep1	ENCFF351KRS	modERN	Kudron et al. 2018
NHR25-L2-Input-rep2	ENCFF418AGD	modERN	Kudron et al. 2018
NHR25-L2-Input-rep3	ENCFF784YNQ	modERN	Kudron et al. 2018
NHR25-L3-ChIP-rep1	ENCFF605OXX	modERN	Kudron et al. 2018
NHR25-L3-ChIP-rep2	ENCFF970OJH	modERN	Kudron et al. 2018
NHR25-L3-Input-rep1	ENCFF017WFV	modERN	Kudron et al. 2018
NHR25-L3-Input-rep2	ENCFF735XZK	modERN	Kudron et al. 2018
NHR6-L2-ChIP-rep1	ENCFF115BMW	modERN	Kudron et al. 2018
NHR6-L2-ChIP-rep2	ENCFF333FWD	modERN	Kudron et al. 2018
NHR6-L2-Input-rep1	ENCFF293UEE	modERN	Kudron et al. 2018
NHR6-L2-Input-rep2	ENCFF554CQM	modERN	Kudron et al. 2018
NHR6-L4-ChIP-rep1	ENCFF279WJZ	modERN	Kudron et al. 2018
NHR6-L4-ChIP-rep2	ENCFF292REJ	modERN	Kudron et al. 2018
NHR6-L4-Input-rep1	ENCFF043VZB	modERN	Kudron et al. 2018
NHR6-L4-Input-rep2	ENCFF194HZH	modERN	Kudron et al. 2018
NHR84-L1-ChIP-rep1	ENCFF586ZMD	modERN	Kudron et al. 2018
NHR84-L1-ChIP-rep2	ENCFF814KIV	modERN	Kudron et al. 2018
NHR84-L1-Input-rep1	ENCFF355JPY	modERN	Kudron et al. 2018
NHR84-L1-Input-rep2	ENCFF647FEY	modERN	Kudron et al. 2018
ODD2-LEmb-ChIP-rep1	ENCFF533YSU	modERN	Kudron et al. 2018
ODD2-LEmb-ChIP-rep2	ENCFF633SZK	modERN	Kudron et al. 2018
ODD2-LEmb-Input-rep1	ENCFF436QPK	modERN	Kudron et al. 2018
PAG3-L1-ChIP-rep1	ENCFF853BSL	modERN	Kudron et al. 2018
PAG3-L1-ChIP-rep2	ENCFF901OLF	modERN	Kudron et al. 2018
PAG3-L1-Input-rep1	ENCFF949YUB	modERN	Kudron et al. 2018
PAG3-LEmb-ChIP-rep1	ENCFF107SCE	modERN	Kudron et al. 2018
PAG3-LEmb-ChIP-rep2	ENCFF563IRI	modERN	Kudron et al. 2018
PAG3-LEmb-Input-rep1	ENCFF049TPD	modERN	Kudron et al. 2018
PAT9-LEmb-ChIP-rep1	ENCFF305LHG	modERN	Kudron et al. 2018
PAT9-LEmb-ChIP-rep2	ENCFF336GNP	modERN	Kudron et al. 2018
PAT9-LEmb-Input-rep1	ENCFF439BFI	modERN	Kudron et al. 2018
PHA2-LEmb-ChIP-rep1	ENCFF189WLH	modERN	Kudron et al. 2018
PHA2-LEmb-ChIP-rep2	ENCFF469LCK	modERN	Kudron et al. 2018
PHA2-LEmb-Input-rep1	ENCFF092ZCX	modERN	Kudron et al. 2018
PHA4-L3-ChIP-rep1	ENCFF096OJP	modERN	Kudron et al. 2018
PHA4-L3-ChIP-rep2	ENCFF327EWF	modERN	Kudron et al. 2018
PHA4-L3-ChIP-rep3	ENCFF807POS	modERN	Kudron et al. 2018
PHA4-L3-Input-rep1	ENCFF372GDR	modERN	Kudron et al. 2018
PHA4-L3-Input-rep2	ENCFF702BRS	modERN	Kudron et al. 2018
PHA4-L3-Input-rep3	ENCFF825KUG	modERN	Kudron et al. 2018
PHA4-L4-ChIP-rep1	ENCFF879RCP	modERN	Kudron et al. 2018
PHA4-L4-ChIP-rep2	ENCFF986BPY	modERN	Kudron et al. 2018
PHA4-L4-Input-rep1	ENCFF535VQL	modERN	Kudron et al. 2018
PHA4-L4-Input-rep2	ENCFF582EXL	modERN	Kudron et al. 2018
PHA4-LEmb-ChIP-rep1	ENCFF473OED	modERN	Kudron et al. 2018
PHA4-LEmb-ChIP-rep2	ENCFF894CRW	modERN	Kudron et al. 2018
PHA4-LEmb-Input-rep1	ENCFF144YYR	modERN	Kudron et al. 2018
PHA4-LEmb-Input-rep2	ENCFF160TQD	modERN	Kudron et al. 2018
PHA4-MxEmb-ChIP-rep1	ENCFF474ZQU	modERN	Kudron et al. 2018
PHA4-MxEmb-ChIP-rep2	ENCFF796WZY	modERN	Kudron et al. 2018
PHA4-MxEmb-Input-rep1	ENCFF081ROX	modERN	Kudron et al. 2018
PHA4-MxEmb-Input-rep2	ENCFF562QRH	modERN	Kudron et al. 2018
PHA4-YA-ChIP-rep1	ENCFF575JSZ	modERN	Kudron et al. 2018
PHA4-YA-ChIP-rep2	ENCFF754MJT	modERN	Kudron et al. 2018
PHA4-YA-ChIP-rep3	ENCFF904GGJ	modERN	Kudron et al. 2018
PHA4-YA-Input-rep1	ENCFF208OMC	modERN	Kudron et al. 2018
PHA4-YA-Input-rep2	ENCFF472PTP	modERN	Kudron et al. 2018
PHA4-YA-Input-rep3	ENCFF675GHS	modERN	Kudron et al. 2018
POP1-EEmb-ChIP-rep1	ENCFF022LFZ	modERN	Kudron et al. 2018
POP1-EEmb-ChIP-rep2	ENCFF217ICX	modERN	Kudron et al. 2018
POP1-EEmb-ChIP-rep3	ENCFF563OSZ	modERN	Kudron et al. 2018
POP1-EEmb-Input-rep1	ENCFF546YAW	modERN	Kudron et al. 2018
PROS1-LEmb-ChIP-rep1	ENCFF171CLB	modERN	Kudron et al. 2018
PROS1-LEmb-ChIP-rep2	ENCFF502JVR	modERN	Kudron et al. 2018
PROS1-LEmb-Input-rep1	ENCFF404GTP	modERN	Kudron et al. 2018
PROS1-LEmb-Input-rep2	ENCFF932EBA	modERN	Kudron et al. 2018
REF2-LEmb-ChIP-rep1	ENCFF494XUH	modERN	Kudron et al. 2018
REF2-LEmb-ChIP-rep2	ENCFF556HCD	modERN	Kudron et al. 2018
REF2-LEmb-Input-rep1	ENCFF142OTX	modERN	Kudron et al. 2018
SEM2-MxEmb-ChIP-rep1	ENCFF424HWG	modERN	Kudron et al. 2018
SEM2-MxEmb-ChIP-rep2	ENCFF741EJC	modERN	Kudron et al. 2018
SEM2-MxEmb-Input-rep1	ENCFF149XYA	modERN	Kudron et al. 2018
SEM2-MxEmb-Input-rep2	ENCFF453DGX	modERN	Kudron et al. 2018
SKN1-L1-ChIP-rep1	ENCFF299NRN	modERN	Kudron et al. 2018
SKN1-L1-ChIP-rep2	ENCFF989YRA	modERN	Kudron et al. 2018
SKN1-L1-Input-rep1	ENCFF075RAH	modERN	Kudron et al. 2018
SKN1-L1-Input-rep2	ENCFF184VBP	modERN	Kudron et al. 2018
SKN1-L2-ChIP-rep1	ENCFF054ZNF	modERN	Kudron et al. 2018
SKN1-L2-ChIP-rep2	ENCFF610MZS	modERN	Kudron et al. 2018
SKN1-L2-Input-rep1	ENCFF211XXG	modERN	Kudron et al. 2018
SKN1-L2-Input-rep2	ENCFF519TSN	modERN	Kudron et al. 2018
SKN1-L3-ChIP-rep1	ENCFF728FOX	modERN	Kudron et al. 2018
SKN1-L3-ChIP-rep2	ENCFF742SPD	modERN	Kudron et al. 2018
SKN1-L3-ChIP-rep3	ENCFF860MRT	modERN	Kudron et al. 2018
SKN1-L3-Input-rep1	ENCFF676KNM	modERN	Kudron et al. 2018
SKN1-L3-Input-rep2	ENCFF812KNJ	modERN	Kudron et al. 2018
SKN1-L4-ChIP-rep1	ENCFF341LLR	modERN	Kudron et al. 2018
SKN1-L4-ChIP-rep2	ENCFF489INM	modERN	Kudron et al. 2018
SKN1-L4-Input-rep1	ENCFF199BXN	modERN	Kudron et al. 2018
SKN1-L4-Input-rep2	ENCFF693QTM	modERN	Kudron et al. 2018
SNPC4-L1-ChIP-rep1	ENCFF040CBK	modERN	Kudron et al. 2018
SNPC4-L1-ChIP-rep2	ENCFF369HZZ	modERN	Kudron et al. 2018
SNPC4-L1-ChIP-rep3	ENCFF856MYH	modERN	Kudron et al. 2018
SNPC4-L1-Input-rep1	ENCFF081FMB	modERN	Kudron et al. 2018
SNPC4-L1-Input-rep2	ENCFF465BEY	modERN	Kudron et al. 2018
SNPC4-L2-ChIP-rep1	ENCFF228RQE	modERN	Kudron et al. 2018
SNPC4-L2-ChIP-rep2	ENCFF525HPC	modERN	Kudron et al. 2018
SNPC4-L2-Input-rep1	ENCFF452YHP	modERN	Kudron et al. 2018
SNPC4-L2-Input-rep2	ENCFF653ITT	modERN	Kudron et al. 2018
SNPC4-L3-ChIP-rep1	ENCFF077CPQ	modERN	Kudron et al. 2018
SNPC4-L3-ChIP-rep2	ENCFF306XHC	modERN	Kudron et al. 2018
SNPC4-L3-Input-rep1	ENCFF106EWA	modERN	Kudron et al. 2018
SNPC4-L3-Input-rep2	ENCFF112HAO	modERN	Kudron et al. 2018
SNPC4-L4-ChIP-rep1	ENCFF004LKZ	modERN	Kudron et al. 2018
SNPC4-L4-ChIP-rep2	ENCFF048OIR	modERN	Kudron et al. 2018
SNPC4-L4-Input-rep1	ENCFF164YOX	modERN	Kudron et al. 2018
SNPC4-L4-Input-rep2	ENCFF730LWT	modERN	Kudron et al. 2018
SNPC4-MxEmb-ChIP-rep1	ENCFF037KCU	modERN	Kudron et al. 2018
SNPC4-MxEmb-ChIP-rep2	ENCFF908KWE	modERN	Kudron et al. 2018
SNPC4-MxEmb-ChIP-rep3	ENCFF955UBU	modERN	Kudron et al. 2018
SNPC4-MxEmb-Input-rep1	ENCFF076UZD	modERN	Kudron et al. 2018
SNPC4-MxEmb-Input-rep2	ENCFF283JND	modERN	Kudron et al. 2018
SNPC4-MxEmb-Input-rep3	ENCFF402OQO	modERN	Kudron et al. 2018
SNPC4-MxEmb-Input-rep4	ENCFF527XGC	modERN	Kudron et al. 2018
SNPC4-YA-1-ChIP-rep1	ENCFF564OQZ	modERN	Kudron et al. 2018
SNPC4-YA-1-ChIP-rep2	ENCFF570LIE	modERN	Kudron et al. 2018
SNPC4-YA-1-Input-rep1	ENCFF403PWD	modERN	Kudron et al. 2018
SNPC4-YA-1-Input-rep2	ENCFF412DTS	modERN	Kudron et al. 2018
SNPC4-YA-2-ChIP-rep1	ENCFF550KUF	modERN	Kudron et al. 2018
SNPC4-YA-2-ChIP-rep2	ENCFF771MZD	modERN	Kudron et al. 2018
SNPC4-YA-2-Input-rep1	ENCFF259FSS	modERN	Kudron et al. 2018
SNPC4-YA-3-ChIP-rep1	ENCFF298DVX	modERN	Kudron et al. 2018
SNPC4-YA-3-ChIP-rep2	ENCFF782TJB	modERN	Kudron et al. 2018
SNPC4-YA-3-ChIP-rep3	ENCFF825SME	modERN	Kudron et al. 2018
SNPC4-YA-3-ChIP-rep4	ENCFF905RLV	modERN	Kudron et al. 2018
SNPC4-YA-3-Input-rep1	ENCFF411RSK	modERN	Kudron et al. 2018
SNPC4-YA-3-Input-rep2	ENCFF755MKA	modERN	Kudron et al. 2018
SNPC4-YA-4-ChIP-rep1	ENCFF390WRV	modERN	Kudron et al. 2018
SNPC4-YA-4-ChIP-rep2	ENCFF536JAU	modERN	Kudron et al. 2018
SNPC4-YA-4-Input-rep1	ENCFF747EYO	modERN	Kudron et al. 2018
SNPC4-YA-5-ChIP-rep1	ENCFF801YKQ	modERN	Kudron et al. 2018
SNPC4-YA-5-ChIP-rep2	ENCFF986DMT	modERN	Kudron et al. 2018
SNPC4-YA-5-Input-rep1	ENCFF305MMQ	modERN	Kudron et al. 2018
SNPC4-YA-5-Input-rep2	ENCFF392VLO	modERN	Kudron et al. 2018
SYD9-LEmb-ChIP-rep1	ENCFF155ZOU	modERN	Kudron et al. 2018
SYD9-LEmb-ChIP-rep2	ENCFF546LKJ	modERN	Kudron et al. 2018
SYD9-LEmb-Input-rep1	ENCFF288UZE	modERN	Kudron et al. 2018
UNC120-MxEmb-ChIP-rep1	ENCFF297WCR	modERN	Kudron et al. 2018
UNC120-MxEmb-ChIP-rep2	ENCFF734JXH	modERN	Kudron et al. 2018
UNC120-MxEmb-Input-rep1	ENCFF301CKS	modERN	Kudron et al. 2018
UNC62-Dauer-ChIP-rep1	ENCFF072SIP	modERN	Kudron et al. 2018
UNC62-Dauer-ChIP-rep2	ENCFF724JKQ	modERN	Kudron et al. 2018
UNC62-Dauer-Input-rep1	ENCFF171RLO	modERN	Kudron et al. 2018
UNC62-Dauer-Input-rep2	ENCFF896IMR	modERN	Kudron et al. 2018
UNC62-L1-ChIP-rep1	ENCFF452LBO	modERN	Kudron et al. 2018
UNC62-L1-ChIP-rep2	ENCFF957CYG	modERN	Kudron et al. 2018
UNC62-L1-Input-rep1	ENCFF485BSV	modERN	Kudron et al. 2018
UNC62-L1-Input-rep2	ENCFF498MSP	modERN	Kudron et al. 2018
UNC62-L2-ChIP-rep1	ENCFF874GDA	modERN	Kudron et al. 2018
UNC62-L2-ChIP-rep2	ENCFF985VWE	modERN	Kudron et al. 2018
UNC62-L2-Input-rep1	ENCFF012HYX	modERN	Kudron et al. 2018
UNC62-L2-Input-rep2	ENCFF238TIK	modERN	Kudron et al. 2018
UNC62-L2-Input-rep3	ENCFF694PLV	modERN	Kudron et al. 2018
UNC62-L3-ChIP-rep1	ENCFF046QJN	modERN	Kudron et al. 2018
UNC62-L3-ChIP-rep2	ENCFF110CLC	modERN	Kudron et al. 2018
UNC62-L3-ChIP-rep3	ENCFF169BBZ	modERN	Kudron et al. 2018
UNC62-L3-ChIP-rep4	ENCFF603PMV	modERN	Kudron et al. 2018
UNC62-L3-Input-rep1	ENCFF385BBV	modERN	Kudron et al. 2018
UNC62-L3-Input-rep2	ENCFF482QBI	modERN	Kudron et al. 2018
UNC62-L3-Input-rep3	ENCFF530TQX	modERN	Kudron et al. 2018
UNC62-L3-Input-rep4	ENCFF691VFA	modERN	Kudron et al. 2018
UNC62-L4-1-ChIP-rep1	ENCFF092YQW	modERN	Kudron et al. 2018
UNC62-L4-1-ChIP-rep2	ENCFF506NEH	modERN	Kudron et al. 2018
UNC62-L4-1-Input-rep1	ENCFF384BNI	modERN	Kudron et al. 2018
UNC62-L4-1-Input-rep2	ENCFF495MDQ	modERN	Kudron et al. 2018
UNC62-L4-2-ChIP-rep1	ENCFF171LJD	modERN	Kudron et al. 2018
UNC62-L4-2-ChIP-rep2	ENCFF497UPA	modERN	Kudron et al. 2018
UNC62-L4-2-ChIP-rep3	ENCFF573DRC	modERN	Kudron et al. 2018
UNC62-L4-2-ChIP-rep4	ENCFF596ALM	modERN	Kudron et al. 2018
UNC62-L4-2-ChIP-rep5	ENCFF719KLP	modERN	Kudron et al. 2018
UNC62-L4-2-ChIP-rep6	ENCFF910SGV	modERN	Kudron et al. 2018
UNC62-L4-2-Input-rep1	ENCFF262JZQ	modERN	Kudron et al. 2018
UNC62-L4-2-Input-rep2	ENCFF354MJZ	modERN	Kudron et al. 2018
UNC62-L4-2-Input-rep3	ENCFF444IKC	modERN	Kudron et al. 2018
UNC62-L4-2-Input-rep4	ENCFF693BGO	modERN	Kudron et al. 2018
UNC62-L4-2-Input-rep5	ENCFF730IWK	modERN	Kudron et al. 2018
UNC62-L4-2-Input-rep6	ENCFF982VWH	modERN	Kudron et al. 2018
UNC62-L4-3-ChIP-rep1	ENCFF447JKX	modERN	Kudron et al. 2018
UNC62-L4-3-ChIP-rep2	ENCFF744QWR	modERN	Kudron et al. 2018
UNC62-L4-3-Input-rep1	ENCFF099BSX	modERN	Kudron et al. 2018
UNC62-L4-3-Input-rep2	ENCFF606IKE	modERN	Kudron et al. 2018
UNC62-MxEmb-ChIP-rep1	ENCFF199LTW	modERN	Kudron et al. 2018
UNC62-MxEmb-ChIP-rep2	ENCFF667TAI	modERN	Kudron et al. 2018
UNC62-MxEmb-Input-rep1	ENCFF210BDW	modERN	Kudron et al. 2018
UNC62-MxEmb-Input-rep2	ENCFF803MRK	modERN	Kudron et al. 2018
UNC62-YA-ChIP-rep1	ENCFF438BTY	modERN	Kudron et al. 2018
UNC62-YA-ChIP-rep2	ENCFF452TKN	modERN	Kudron et al. 2018
UNC62-YA-Input-rep1	ENCFF117IFN	modERN	Kudron et al. 2018
UNC62-YA-Input-rep2	ENCFF136PPZ	modERN	Kudron et al. 2018
UNC86-L1-ChIP-rep1	ENCFF606QNB	modERN	Kudron et al. 2018
UNC86-L1-ChIP-rep2	ENCFF885VTG	modERN	Kudron et al. 2018
UNC86-L1-Input-rep1	ENCFF485MGN	modERN	Kudron et al. 2018
UNC86-LEmb-ChIP-rep1	ENCFF877OVS	modERN	Kudron et al. 2018
UNC86-LEmb-ChIP-rep2	ENCFF903BVV	modERN	Kudron et al. 2018
UNC86-LEmb-Input-rep1	ENCFF412SXS	modERN	Kudron et al. 2018
XBP1-L1-ChIP-rep1	ENCFF056TFE	modERN	Kudron et al. 2018
XBP1-L1-ChIP-rep2	ENCFF284TGK	modERN	Kudron et al. 2018
XBP1-L1-Input-rep1	ENCFF747TCT	modERN	Kudron et al. 2018
ZIP8-MxEmb-ChIP-rep1	ENCFF071EAR	modERN	Kudron et al. 2018
ZIP8-MxEmb-ChIP-rep2	ENCFF164WFF	modERN	Kudron et al. 2018
ZIP8-MxEmb-ChIP-rep3	ENCFF168JPD	modERN	Kudron et al. 2018
ZIP8-MxEmb-ChIP-rep4	ENCFF693BMX	modERN	Kudron et al. 2018
ZIP8-MxEmb-Input-rep1	ENCFF413QVC	modERN	Kudron et al. 2018
ZIP8-MxEmb-Input-rep2	ENCFF771BHM	modERN	Kudron et al. 2018
ZTF11-L1-1-ChIP-rep1	ENCFF408NZT	modERN	Kudron et al. 2018
ZTF11-L1-1-ChIP-rep2	ENCFF982PHA	modERN	Kudron et al. 2018
ZTF11-L1-1-Input-rep1	ENCFF173VZO	modERN	Kudron et al. 2018
ZTF11-L1-1-Input-rep2	ENCFF283WMW	modERN	Kudron et al. 2018
ZTF11-L1-2-ChIP-rep1	ENCFF437UMG	modERN	Kudron et al. 2018
ZTF11-L1-2-ChIP-rep2	ENCFF520MCT	modERN	Kudron et al. 2018
ZTF11-L1-2-Input-rep1	ENCFF041HTG	modERN	Kudron et al. 2018
ZTF11-L1-2-Input-rep2	ENCFF234OWA	modERN	Kudron et al. 2018
ZTF11-L1-2-Input-rep3	ENCFF785DJC	modERN	Kudron et al. 2018
ZTF11-L2-ChIP-rep1	ENCFF462UET	modERN	Kudron et al. 2018
ZTF11-L2-ChIP-rep2	ENCFF648ERB	modERN	Kudron et al. 2018
ZTF11-L2-Input-rep1	ENCFF362WGK	modERN	Kudron et al. 2018
ZTF11-L2-Input-rep2	ENCFF771GJC	modERN	Kudron et al. 2018
ZTF11-L3-ChIP-rep1	ENCFF536FIP	modERN	Kudron et al. 2018
ZTF11-L3-ChIP-rep2	ENCFF871BBD	modERN	Kudron et al. 2018
ZTF11-L3-Input-rep1	ENCFF647AVQ	modERN	Kudron et al. 2018
ZTF11-L3-Input-rep2	ENCFF932QTN	modERN	Kudron et al. 2018
ZTF11-L4-ChIP-rep1	ENCFF324TWC	modERN	Kudron et al. 2018
ZTF11-L4-ChIP-rep2	ENCFF910GYR	modERN	Kudron et al. 2018
ZTF11-L4-Input-rep1	ENCFF454ZSV	modERN	Kudron et al. 2018
ZTF11-L4-Input-rep2	ENCFF591IGX	modERN	Kudron et al. 2018
ZTF11-MxEmb-ChIP-rep1	ENCFF866SBO	modERN	Kudron et al. 2018
ZTF11-MxEmb-ChIP-rep2	ENCFF964ARQ	modERN	Kudron et al. 2018
ZTF11-MxEmb-Input-rep1	ENCFF215OBC	modERN	Kudron et al. 2018
ZTF11-MxEmb-Input-rep2	ENCFF799VGW	modERN	Kudron et al. 2018
ZTF16-LEmb-ChIP-rep1	ENCFF746XTM	modERN	Kudron et al. 2018
ZTF16-LEmb-ChIP-rep2	ENCFF780UGZ	modERN	Kudron et al. 2018
ZTF16-LEmb-Input-rep1	ENCFF439YMB	modERN	Kudron et al. 2018
ZTF3-YA-ChIP-rep1	ENCFF226VKR	modERN	Kudron et al. 2018
ZTF3-YA-ChIP-rep2	ENCFF864CSQ	modERN	Kudron et al. 2018
ZTF3-YA-Input-rep1	ENCFF465EUM	modERN	Kudron et al. 2018
